# Supplementary material for: Phosphoproteomics to Characterize Host Response During H3N2 Canine Influenza Virus Infection of Dog Lung
Source: Front Vet Sci. 2020 Dec 3;7:585071. doi: 10.3389/fvets.2020.585071 (PMC7744373; doi:10.3389/fvets.2020.585071)
Supplement: Supplementary file 1 [file Data_Sheet_1.ZIP]

Archive with 810 entries (792 files):
- Project_data/
- Project_data/Enrichment/
- Project_data/Enrichment/GO_enrichment/
- Project_data/Enrichment/GO_enrichment/WT-Ctrl_GO_enrichment/
- Project_data/Enrichment/GO_enrichment/WT-Ctrl_GO_enrichment/WT-Ctrl_BP-barchart.pdf
- Project_data/Enrichment/GO_enrichment/WT-Ctrl_GO_enrichment/WT-Ctrl_BP-barchart.png
- Project_data/Enrichment/GO_enrichment/WT-Ctrl_GO_enrichment/WT-Ctrl_CC-barchart.pdf
- Project_data/Enrichment/GO_enrichment/WT-Ctrl_GO_enrichment/WT-Ctrl_CC-barchart.png
- Project_data/Enrichment/GO_enrichment/WT-Ctrl_GO_enrichment/WT-Ctrl_GO_enrichment.xlsx
- Project_data/Enrichment/GO_enrichment/WT-Ctrl_GO_enrichment/WT-Ctrl_MF-barchart.pdf
- Project_data/Enrichment/GO_enrichment/WT-Ctrl_GO_enrichment/WT-Ctrl_MF-barchart.png
- Project_data/Enrichment/Pathway_enrichment/
- Project_data/Enrichment/Pathway_enrichment/WT-Ctrl_Pathway_enrichment/
- Project_data/Enrichment/Pathway_enrichment/WT-Ctrl_Pathway_enrichment/WT-Ctrl.html
- Project_data/Enrichment/Pathway_enrichment/WT-Ctrl_Pathway_enrichment/WT-Ctrl.path-bubble.pdf
- Project_data/Enrichment/Pathway_enrichment/WT-Ctrl_Pathway_enrichment/WT-Ctrl.path-bubble.png
- Project_data/Enrichment/Pathway_enrichment/WT-Ctrl_Pathway_enrichment/WT-Ctrl.path.xlsx
- Project_data/Enrichment/Pathway_enrichment/WT-Ctrl_Pathway_enrichment/WT-Ctrl_map/
- Project_data/Enrichment/Pathway_enrichment/WT-Ctrl_Pathway_enrichment/WT-Ctrl_map/map00010.html
- Project_data/Enrichment/Pathway_enrichment/WT-Ctrl_Pathway_enrichment/WT-Ctrl_map/map00010.png
- Project_data/Enrichment/Pathway_enrichment/WT-Ctrl_Pathway_enrichment/WT-Ctrl_map/map00030.html
- Project_data/Enrichment/Pathway_enrichment/WT-Ctrl_Pathway_enrichment/WT-Ctrl_map/map00030.png
- Project_data/Enrichment/Pathway_enrichment/WT-Ctrl_Pathway_enrichment/WT-Ctrl_map/map00051.html
- Project_data/Enrichment/Pathway_enrichment/WT-Ctrl_Pathway_enrichment/WT-Ctrl_map/map00051.png
- Project_data/Enrichment/Pathway_enrichment/WT-Ctrl_Pathway_enrichment/WT-Ctrl_map/map00052.html
- Project_data/Enrichment/Pathway_enrichment/WT-Ctrl_Pathway_enrichment/WT-Ctrl_map/map00052.png
- Project_data/Enrichment/Pathway_enrichment/WT-Ctrl_Pathway_enrichment/WT-Ctrl_map/map00061.html
- Project_data/Enrichment/Pathway_enrichment/WT-Ctrl_Pathway_enrichment/WT-Ctrl_map/map00061.png
- Project_data/Enrichment/Pathway_enrichment/WT-Ctrl_Pathway_enrichment/WT-Ctrl_map/map00140.html
- Project_data/Enrichment/Pathway_enrichment/WT-Ctrl_Pathway_enrichment/WT-Ctrl_map/map00140.png
- Project_data/Enrichment/Pathway_enrichment/WT-Ctrl_Pathway_enrichment/WT-Ctrl_map/map00190.html
- Project_data/Enrichment/Pathway_enrichment/WT-Ctrl_Pathway_enrichment/WT-Ctrl_map/map00190.png
- Project_data/Enrichment/Pathway_enrichment/WT-Ctrl_Pathway_enrichment/WT-Ctrl_map/map00230.html
- Project_data/Enrichment/Pathway_enrichment/WT-Ctrl_Pathway_enrichment/WT-Ctrl_map/map00230.png
- Project_data/Enrichment/Pathway_enrichment/WT-Ctrl_Pathway_enrichment/WT-Ctrl_map/map00240.html
- Project_data/Enrichment/Pathway_enrichment/WT-Ctrl_Pathway_enrichment/WT-Ctrl_map/map00240.png
- Project_data/Enrichment/Pathway_enrichment/WT-Ctrl_Pathway_enrichment/WT-Ctrl_map/map00280.html
- Project_data/Enrichment/Pathway_enrichment/WT-Ctrl_Pathway_enrichment/WT-Ctrl_map/map00280.png
- Project_data/Enrichment/Pathway_enrichment/WT-Ctrl_Pathway_enrichment/WT-Ctrl_map/map00480.html
- Project_data/Enrichment/Pathway_enrichment/WT-Ctrl_Pathway_enrichment/WT-Ctrl_map/map00480.png
- Project_data/Enrichment/Pathway_enrichment/WT-Ctrl_Pathway_enrichment/WT-Ctrl_map/map00510.html
- Project_data/Enrichment/Pathway_enrichment/WT-Ctrl_Pathway_enrichment/WT-Ctrl_map/map00510.png
- Project_data/Enrichment/Pathway_enrichment/WT-Ctrl_Pathway_enrichment/WT-Ctrl_map/map00562.html
- Project_data/Enrichment/Pathway_enrichment/WT-Ctrl_Pathway_enrichment/WT-Ctrl_map/map00562.png
- Project_data/Enrichment/Pathway_enrichment/WT-Ctrl_Pathway_enrichment/WT-Ctrl_map/map00564.html
- Project_data/Enrichment/Pathway_enrichment/WT-Ctrl_Pathway_enrichment/WT-Ctrl_map/map00564.png
- Project_data/Enrichment/Pathway_enrichment/WT-Ctrl_Pathway_enrichment/WT-Ctrl_map/map00601.html
- Project_data/Enrichment/Pathway_enrichment/WT-Ctrl_Pathway_enrichment/WT-Ctrl_map/map00601.png
- Project_data/Enrichment/Pathway_enrichment/WT-Ctrl_Pathway_enrichment/WT-Ctrl_map/map00620.html
- Project_data/Enrichment/Pathway_enrichment/WT-Ctrl_Pathway_enrichment/WT-Ctrl_map/map00620.png
- Project_data/Enrichment/Pathway_enrichment/WT-Ctrl_Pathway_enrichment/WT-Ctrl_map/map00640.html
- Project_data/Enrichment/Pathway_enrichment/WT-Ctrl_Pathway_enrichment/WT-Ctrl_map/map00640.png
- Project_data/Enrichment/Pathway_enrichment/WT-Ctrl_Pathway_enrichment/WT-Ctrl_map/map00970.html
- Project_data/Enrichment/Pathway_enrichment/WT-Ctrl_Pathway_enrichment/WT-Ctrl_map/map00970.png
- Project_data/Enrichment/Pathway_enrichment/WT-Ctrl_Pathway_enrichment/WT-Ctrl_map/map00983.html
- Project_data/Enrichment/Pathway_enrichment/WT-Ctrl_Pathway_enrichment/WT-Ctrl_map/map00983.png
- Project_data/Enrichment/Pathway_enrichment/WT-Ctrl_Pathway_enrichment/WT-Ctrl_map/map02010.html
- Project_data/Enrichment/Pathway_enrichment/WT-Ctrl_Pathway_enrichment/WT-Ctrl_map/map02010.png
- Project_data/Enrichment/Pathway_enrichment/WT-Ctrl_Pathway_enrichment/WT-Ctrl_map/map03013.html
- Project_data/Enrichment/Pathway_enrichment/WT-Ctrl_Pathway_enrichment/WT-Ctrl_map/map03013.png
- Project_data/Enrichment/Pathway_enrichment/WT-Ctrl_Pathway_enrichment/WT-Ctrl_map/map03018.html
- Project_data/Enrichment/Pathway_enrichment/WT-Ctrl_Pathway_enrichment/WT-Ctrl_map/map03018.png
- Project_data/Enrichment/Pathway_enrichment/WT-Ctrl_Pathway_enrichment/WT-Ctrl_map/map03020.html
- Project_data/Enrichment/Pathway_enrichment/WT-Ctrl_Pathway_enrichment/WT-Ctrl_map/map03020.png
- Project_data/Enrichment/Pathway_enrichment/WT-Ctrl_Pathway_enrichment/WT-Ctrl_map/map03022.html
- Project_data/Enrichment/Pathway_enrichment/WT-Ctrl_Pathway_enrichment/WT-Ctrl_map/map03022.png
- Project_data/Enrichment/Pathway_enrichment/WT-Ctrl_Pathway_enrichment/WT-Ctrl_map/map03030.html
- Project_data/Enrichment/Pathway_enrichment/WT-Ctrl_Pathway_enrichment/WT-Ctrl_map/map03030.png
- Project_data/Enrichment/Pathway_enrichment/WT-Ctrl_Pathway_enrichment/WT-Ctrl_map/map03040.html
- Project_data/Enrichment/Pathway_enrichment/WT-Ctrl_Pathway_enrichment/WT-Ctrl_map/map03040.png
- Project_data/Enrichment/Pathway_enrichment/WT-Ctrl_Pathway_enrichment/WT-Ctrl_map/map03320.html
- Project_data/Enrichment/Pathway_enrichment/WT-Ctrl_Pathway_enrichment/WT-Ctrl_map/map03320.png
- Project_data/Enrichment/Pathway_enrichment/WT-Ctrl_Pathway_enrichment/WT-Ctrl_map/map03420.html
- Project_data/Enrichment/Pathway_enrichment/WT-Ctrl_Pathway_enrichment/WT-Ctrl_map/map03420.png
- Project_data/Enrichment/Pathway_enrichment/WT-Ctrl_Pathway_enrichment/WT-Ctrl_map/map03450.html
- Project_data/Enrichment/Pathway_enrichment/WT-Ctrl_Pathway_enrichment/WT-Ctrl_map/map03450.png
- Project_data/Enrichment/Pathway_enrichment/WT-Ctrl_Pathway_enrichment/WT-Ctrl_map/map04010.html
- Project_data/Enrichment/Pathway_enrichment/WT-Ctrl_Pathway_enrichment/WT-Ctrl_map/map04010.png
- Project_data/Enrichment/Pathway_enrichment/WT-Ctrl_Pathway_enrichment/WT-Ctrl_map/map04012.html
- Project_data/Enrichment/Pathway_enrichment/WT-Ctrl_Pathway_enrichment/WT-Ctrl_map/map04012.png
- Project_data/Enrichment/Pathway_enrichment/WT-Ctrl_Pathway_enrichment/WT-Ctrl_map/map04013.html
- Project_data/Enrichment/Pathway_enrichment/WT-Ctrl_Pathway_enrichment/WT-Ctrl_map/map04013.png
- Project_data/Enrichment/Pathway_enrichment/WT-Ctrl_Pathway_enrichment/WT-Ctrl_map/map04020.html
- Project_data/Enrichment/Pathway_enrichment/WT-Ctrl_Pathway_enrichment/WT-Ctrl_map/map04020.png
- Project_data/Enrichment/Pathway_enrichment/WT-Ctrl_Pathway_enrichment/WT-Ctrl_map/map04060.html
- Project_data/Enrichment/Pathway_enrichment/WT-Ctrl_Pathway_enrichment/WT-Ctrl_map/map04060.png
- Project_data/Enrichment/Pathway_enrichment/WT-Ctrl_Pathway_enrichment/WT-Ctrl_map/map04062.html
- Project_data/Enrichment/Pathway_enrichment/WT-Ctrl_Pathway_enrichment/WT-Ctrl_map/map04062.png
- Project_data/Enrichment/Pathway_enrichment/WT-Ctrl_Pathway_enrichment/WT-Ctrl_map/map04070.html
- Project_data/Enrichment/Pathway_enrichment/WT-Ctrl_Pathway_enrichment/WT-Ctrl_map/map04070.png
- Project_data/Enrichment/Pathway_enrichment/WT-Ctrl_Pathway_enrichment/WT-Ctrl_map/map04080.html
- Project_data/Enrichment/Pathway_enrichment/WT-Ctrl_Pathway_enrichment/WT-Ctrl_map/map04080.png
- Project_data/Enrichment/Pathway_enrichment/WT-Ctrl_Pathway_enrichment/WT-Ctrl_map/map04110.html
- Project_data/Enrichment/Pathway_enrichment/WT-Ctrl_Pathway_enrichment/WT-Ctrl_map/map04110.png
- Project_data/Enrichment/Pathway_enrichment/WT-Ctrl_Pathway_enrichment/WT-Ctrl_map/map04114.html
- Project_data/Enrichment/Pathway_enrichment/WT-Ctrl_Pathway_enrichment/WT-Ctrl_map/map04114.png
- Project_data/Enrichment/Pathway_enrichment/WT-Ctrl_Pathway_enrichment/WT-Ctrl_map/map04115.html
- Project_data/Enrichment/Pathway_enrichment/WT-Ctrl_Pathway_enrichment/WT-Ctrl_map/map04115.png
- Project_data/Enrichment/Pathway_enrichment/WT-Ctrl_Pathway_enrichment/WT-Ctrl_map/map04120.html
- Project_data/Enrichment/Pathway_enrichment/WT-Ctrl_Pathway_enrichment/WT-Ctrl_map/map04120.png
- Project_data/Enrichment/Pathway_enrichment/WT-Ctrl_Pathway_enrichment/WT-Ctrl_map/map04130.html
- Project_data/Enrichment/Pathway_enrichment/WT-Ctrl_Pathway_enrichment/WT-Ctrl_map/map04130.png
- Project_data/Enrichment/Pathway_enrichment/WT-Ctrl_Pathway_enrichment/WT-Ctrl_map/map04141.html
- Project_data/Enrichment/Pathway_enrichment/WT-Ctrl_Pathway_enrichment/WT-Ctrl_map/map04141.png
- Project_data/Enrichment/Pathway_enrichment/WT-Ctrl_Pathway_enrichment/WT-Ctrl_map/map04142.html
- Project_data/Enrichment/Pathway_enrichment/WT-Ctrl_Pathway_enrichment/WT-Ctrl_map/map04142.png
- Project_data/Enrichment/Pathway_enrichment/WT-Ctrl_Pathway_enrichment/WT-Ctrl_map/map04144.html
- Project_data/Enrichment/Pathway_enrichment/WT-Ctrl_Pathway_enrichment/WT-Ctrl_map/map04144.png
- Project_data/Enrichment/Pathway_enrichment/WT-Ctrl_Pathway_enrichment/WT-Ctrl_map/map04145.html
- Project_data/Enrichment/Pathway_enrichment/WT-Ctrl_Pathway_enrichment/WT-Ctrl_map/map04145.png
- Project_data/Enrichment/Pathway_enrichment/WT-Ctrl_Pathway_enrichment/WT-Ctrl_map/map04146.html
- Project_data/Enrichment/Pathway_enrichment/WT-Ctrl_Pathway_enrichment/WT-Ctrl_map/map04146.png
- Project_data/Enrichment/Pathway_enrichment/WT-Ctrl_Pathway_enrichment/WT-Ctrl_map/map04150.html
- Project_data/Enrichment/Pathway_enrichment/WT-Ctrl_Pathway_enrichment/WT-Ctrl_map/map04150.png
- Project_data/Enrichment/Pathway_enrichment/WT-Ctrl_Pathway_enrichment/WT-Ctrl_map/map04210.html
- Project_data/Enrichment/Pathway_enrichment/WT-Ctrl_Pathway_enrichment/WT-Ctrl_map/map04210.png
- Project_data/Enrichment/Pathway_enrichment/WT-Ctrl_Pathway_enrichment/WT-Ctrl_map/map04260.html
- Project_data/Enrichment/Pathway_enrichment/WT-Ctrl_Pathway_enrichment/WT-Ctrl_map/map04260.png
- Project_data/Enrichment/Pathway_enrichment/WT-Ctrl_Pathway_enrichment/WT-Ctrl_map/map04270.html
- Project_data/Enrichment/Pathway_enrichment/WT-Ctrl_Pathway_enrichment/WT-Ctrl_map/map04270.png
- Project_data/Enrichment/Pathway_enrichment/WT-Ctrl_Pathway_enrichment/WT-Ctrl_map/map04310.html
- Project_data/Enrichment/Pathway_enrichment/WT-Ctrl_Pathway_enrichment/WT-Ctrl_map/map04310.png
- Project_data/Enrichment/Pathway_enrichment/WT-Ctrl_Pathway_enrichment/WT-Ctrl_map/map04320.html
- Project_data/Enrichment/Pathway_enrichment/WT-Ctrl_Pathway_enrichment/WT-Ctrl_map/map04320.png
- Project_data/Enrichment/Pathway_enrichment/WT-Ctrl_Pathway_enrichment/WT-Ctrl_map/map04330.html
- Project_data/Enrichment/Pathway_enrichment/WT-Ctrl_Pathway_enrichment/WT-Ctrl_map/map04330.png
- Project_data/Enrichment/Pathway_enrichment/WT-Ctrl_Pathway_enrichment/WT-Ctrl_map/map04350.html
- Project_data/Enrichment/Pathway_enrichment/WT-Ctrl_Pathway_enrichment/WT-Ctrl_map/map04350.png
- Project_data/Enrichment/Pathway_enrichment/WT-Ctrl_Pathway_enrichment/WT-Ctrl_map/map04360.html
- Project_data/Enrichment/Pathway_enrichment/WT-Ctrl_Pathway_enrichment/WT-Ctrl_map/map04360.png
- Project_data/Enrichment/Pathway_enrichment/WT-Ctrl_Pathway_enrichment/WT-Ctrl_map/map04370.html
- Project_data/Enrichment/Pathway_enrichment/WT-Ctrl_Pathway_enrichment/WT-Ctrl_map/map04370.png
- Project_data/Enrichment/Pathway_enrichment/WT-Ctrl_Pathway_enrichment/WT-Ctrl_map/map04510.html
- Project_data/Enrichment/Pathway_enrichment/WT-Ctrl_Pathway_enrichment/WT-Ctrl_map/map04510.png
- Project_data/Enrichment/Pathway_enrichment/WT-Ctrl_Pathway_enrichment/WT-Ctrl_map/map04512.html
- Project_data/Enrichment/Pathway_enrichment/WT-Ctrl_Pathway_enrichment/WT-Ctrl_map/map04512.png
- Project_data/Enrichment/Pathway_enrichment/WT-Ctrl_Pathway_enrichment/WT-Ctrl_map/map04514.html
- Project_data/Enrichment/Pathway_enrichment/WT-Ctrl_Pathway_enrichment/WT-Ctrl_map/map04514.png
- Project_data/Enrichment/Pathway_enrichment/WT-Ctrl_Pathway_enrichment/WT-Ctrl_map/map04520.html
- Project_data/Enrichment/Pathway_enrichment/WT-Ctrl_Pathway_enrichment/WT-Ctrl_map/map04520.png
- Project_data/Enrichment/Pathway_enrichment/WT-Ctrl_Pathway_enrichment/WT-Ctrl_map/map04530.html
- Project_data/Enrichment/Pathway_enrichment/WT-Ctrl_Pathway_enrichment/WT-Ctrl_map/map04530.png
- Project_data/Enrichment/Pathway_enrichment/WT-Ctrl_Pathway_enrichment/WT-Ctrl_map/map04540.html
- Project_data/Enrichment/Pathway_enrichment/WT-Ctrl_Pathway_enrichment/WT-Ctrl_map/map04540.png
- Project_data/Enrichment/Pathway_enrichment/WT-Ctrl_Pathway_enrichment/WT-Ctrl_map/map04610.html
- Project_data/Enrichment/Pathway_enrichment/WT-Ctrl_Pathway_enrichment/WT-Ctrl_map/map04610.png
- Project_data/Enrichment/Pathway_enrichment/WT-Ctrl_Pathway_enrichment/WT-Ctrl_map/map04612.html
- Project_data/Enrichment/Pathway_enrichment/WT-Ctrl_Pathway_enrichment/WT-Ctrl_map/map04612.png
- Project_data/Enrichment/Pathway_enrichment/WT-Ctrl_Pathway_enrichment/WT-Ctrl_map/map04614.html
- Project_data/Enrichment/Pathway_enrichment/WT-Ctrl_Pathway_enrichment/WT-Ctrl_map/map04614.png
- Project_data/Enrichment/Pathway_enrichment/WT-Ctrl_Pathway_enrichment/WT-Ctrl_map/map04620.html
- Project_data/Enrichment/Pathway_enrichment/WT-Ctrl_Pathway_enrichment/WT-Ctrl_map/map04620.png
- Project_data/Enrichment/Pathway_enrichment/WT-Ctrl_Pathway_enrichment/WT-Ctrl_map/map04621.html
- Project_data/Enrichment/Pathway_enrichment/WT-Ctrl_Pathway_enrichment/WT-Ctrl_map/map04621.png
- Project_data/Enrichment/Pathway_enrichment/WT-Ctrl_Pathway_enrichment/WT-Ctrl_map/map04622.html
- Project_data/Enrichment/Pathway_enrichment/WT-Ctrl_Pathway_enrichment/WT-Ctrl_map/map04622.png
- Project_data/Enrichment/Pathway_enrichment/WT-Ctrl_Pathway_enrichment/WT-Ctrl_map/map04623.html
- Project_data/Enrichment/Pathway_enrichment/WT-Ctrl_Pathway_enrichment/WT-Ctrl_map/map04623.png
- Project_data/Enrichment/Pathway_enrichment/WT-Ctrl_Pathway_enrichment/WT-Ctrl_map/map04630.html
- Project_data/Enrichment/Pathway_enrichment/WT-Ctrl_Pathway_enrichment/WT-Ctrl_map/map04630.png
- Project_data/Enrichment/Pathway_enrichment/WT-Ctrl_Pathway_enrichment/WT-Ctrl_map/map04640.html
- Project_data/Enrichment/Pathway_enrichment/WT-Ctrl_Pathway_enrichment/WT-Ctrl_map/map04640.png
- Project_data/Enrichment/Pathway_enrichment/WT-Ctrl_Pathway_enrichment/WT-Ctrl_map/map04650.html
- Project_data/Enrichment/Pathway_enrichment/WT-Ctrl_Pathway_enrichment/WT-Ctrl_map/map04650.png
- Project_data/Enrichment/Pathway_enrichment/WT-Ctrl_Pathway_enrichment/WT-Ctrl_map/map04660.html
- Project_data/Enrichment/Pathway_enrichment/WT-Ctrl_Pathway_enrichment/WT-Ctrl_map/map04660.png
- Project_data/Enrichment/Pathway_enrichment/WT-Ctrl_Pathway_enrichment/WT-Ctrl_map/map04662.html
- Project_data/Enrichment/Pathway_enrichment/WT-Ctrl_Pathway_enrichment/WT-Ctrl_map/map04662.png
- Project_data/Enrichment/Pathway_enrichment/WT-Ctrl_Pathway_enrichment/WT-Ctrl_map/map04664.html
- Project_data/Enrichment/Pathway_enrichment/WT-Ctrl_Pathway_enrichment/WT-Ctrl_map/map04664.png
- Project_data/Enrichment/Pathway_enrichment/WT-Ctrl_Pathway_enrichment/WT-Ctrl_map/map04666.html
- Project_data/Enrichment/Pathway_enrichment/WT-Ctrl_Pathway_enrichment/WT-Ctrl_map/map04666.png
- Project_data/Enrichment/Pathway_enrichment/WT-Ctrl_Pathway_enrichment/WT-Ctrl_map/map04670.html
- Project_data/Enrichment/Pathway_enrichment/WT-Ctrl_Pathway_enrichment/WT-Ctrl_map/map04670.png
- Project_data/Enrichment/Pathway_enrichment/WT-Ctrl_Pathway_enrichment/WT-Ctrl_map/map04720.html
- Project_data/Enrichment/Pathway_enrichment/WT-Ctrl_Pathway_enrichment/WT-Ctrl_map/map04720.png
- Project_data/Enrichment/Pathway_enrichment/WT-Ctrl_Pathway_enrichment/WT-Ctrl_map/map04722.html
- Project_data/Enrichment/Pathway_enrichment/WT-Ctrl_Pathway_enrichment/WT-Ctrl_map/map04722.png
- Project_data/Enrichment/Pathway_enrichment/WT-Ctrl_Pathway_enrichment/WT-Ctrl_map/map04730.html
- Project_data/Enrichment/Pathway_enrichment/WT-Ctrl_Pathway_enrichment/WT-Ctrl_map/map04730.png
- Project_data/Enrichment/Pathway_enrichment/WT-Ctrl_Pathway_enrichment/WT-Ctrl_map/map04740.html
- Project_data/Enrichment/Pathway_enrichment/WT-Ctrl_Pathway_enrichment/WT-Ctrl_map/map04740.png
- Project_data/Enrichment/Pathway_enrichment/WT-Ctrl_Pathway_enrichment/WT-Ctrl_map/map04742.html
- Project_data/Enrichment/Pathway_enrichment/WT-Ctrl_Pathway_enrichment/WT-Ctrl_map/map04742.png
- Project_data/Enrichment/Pathway_enrichment/WT-Ctrl_Pathway_enrichment/WT-Ctrl_map/map04744.html
- Project_data/Enrichment/Pathway_enrichment/WT-Ctrl_Pathway_enrichment/WT-Ctrl_map/map04744.png
- Project_data/Enrichment/Pathway_enrichment/WT-Ctrl_Pathway_enrichment/WT-Ctrl_map/map04745.html
- Project_data/Enrichment/Pathway_enrichment/WT-Ctrl_Pathway_enrichment/WT-Ctrl_map/map04745.png
- Project_data/Enrichment/Pathway_enrichment/WT-Ctrl_Pathway_enrichment/WT-Ctrl_map/map04810.html
- Project_data/Enrichment/Pathway_enrichment/WT-Ctrl_Pathway_enrichment/WT-Ctrl_map/map04810.png
- Project_data/Enrichment/Pathway_enrichment/WT-Ctrl_Pathway_enrichment/WT-Ctrl_map/map04910.html
- Project_data/Enrichment/Pathway_enrichment/WT-Ctrl_Pathway_enrichment/WT-Ctrl_map/map04910.png
- Project_data/Enrichment/Pathway_enrichment/WT-Ctrl_Pathway_enrichment/WT-Ctrl_map/map04912.html
- Project_data/Enrichment/Pathway_enrichment/WT-Ctrl_Pathway_enrichment/WT-Ctrl_map/map04912.png
- Project_data/Enrichment/Pathway_enrichment/WT-Ctrl_Pathway_enrichment/WT-Ctrl_map/map04914.html
- Project_data/Enrichment/Pathway_enrichment/WT-Ctrl_Pathway_enrichment/WT-Ctrl_map/map04914.png
- Project_data/Enrichment/Pathway_enrichment/WT-Ctrl_Pathway_enrichment/WT-Ctrl_map/map04916.html
- Project_data/Enrichment/Pathway_enrichment/WT-Ctrl_Pathway_enrichment/WT-Ctrl_map/map04916.png
- Project_data/Enrichment/Pathway_enrichment/WT-Ctrl_Pathway_enrichment/WT-Ctrl_map/map04920.html
- Project_data/Enrichment/Pathway_enrichment/WT-Ctrl_Pathway_enrichment/WT-Ctrl_map/map04920.png
- Project_data/Enrichment/Pathway_enrichment/WT-Ctrl_Pathway_enrichment/WT-Ctrl_map/map04930.html
- Project_data/Enrichment/Pathway_enrichment/WT-Ctrl_Pathway_enrichment/WT-Ctrl_map/map04930.png
- Project_data/Enrichment/Pathway_enrichment/WT-Ctrl_Pathway_enrichment/WT-Ctrl_map/map04940.html
- Project_data/Enrichment/Pathway_enrichment/WT-Ctrl_Pathway_enrichment/WT-Ctrl_map/map04940.png
- Project_data/Enrichment/Pathway_enrichment/WT-Ctrl_Pathway_enrichment/WT-Ctrl_map/map04960.html
- Project_data/Enrichment/Pathway_enrichment/WT-Ctrl_Pathway_enrichment/WT-Ctrl_map/map04960.png
- Project_data/Enrichment/Pathway_enrichment/WT-Ctrl_Pathway_enrichment/WT-Ctrl_map/map04962.html
- Project_data/Enrichment/Pathway_enrichment/WT-Ctrl_Pathway_enrichment/WT-Ctrl_map/map04962.png
- Project_data/Enrichment/Pathway_enrichment/WT-Ctrl_Pathway_enrichment/WT-Ctrl_map/map04964.html
- Project_data/Enrichment/Pathway_enrichment/WT-Ctrl_Pathway_enrichment/WT-Ctrl_map/map04964.png
- Project_data/Enrichment/Pathway_enrichment/WT-Ctrl_Pathway_enrichment/WT-Ctrl_map/map04966.html
- Project_data/Enrichment/Pathway_enrichment/WT-Ctrl_Pathway_enrichment/WT-Ctrl_map/map04966.png
- Project_data/Enrichment/Pathway_enrichment/WT-Ctrl_Pathway_enrichment/WT-Ctrl_map/map04970.html
- Project_data/Enrichment/Pathway_enrichment/WT-Ctrl_Pathway_enrichment/WT-Ctrl_map/map04970.png
- Project_data/Enrichment/Pathway_enrichment/WT-Ctrl_Pathway_enrichment/WT-Ctrl_map/map04971.html
- Project_data/Enrichment/Pathway_enrichment/WT-Ctrl_Pathway_enrichment/WT-Ctrl_map/map04971.png
- Project_data/Enrichment/Pathway_enrichment/WT-Ctrl_Pathway_enrichment/WT-Ctrl_map/map04972.html
- Project_data/Enrichment/Pathway_enrichment/WT-Ctrl_Pathway_enrichment/WT-Ctrl_map/map04972.png
- Project_data/Enrichment/Pathway_enrichment/WT-Ctrl_Pathway_enrichment/WT-Ctrl_map/map04973.html
- Project_data/Enrichment/Pathway_enrichment/WT-Ctrl_Pathway_enrichment/WT-Ctrl_map/map04973.png
- Project_data/Enrichment/Pathway_enrichment/WT-Ctrl_Pathway_enrichment/WT-Ctrl_map/map04974.html
- Project_data/Enrichment/Pathway_enrichment/WT-Ctrl_Pathway_enrichment/WT-Ctrl_map/map04974.png
- Project_data/Enrichment/Pathway_enrichment/WT-Ctrl_Pathway_enrichment/WT-Ctrl_map/map05010.html
- Project_data/Enrichment/Pathway_enrichment/WT-Ctrl_Pathway_enrichment/WT-Ctrl_map/map05010.png
- Project_data/Enrichment/Pathway_enrichment/WT-Ctrl_Pathway_enrichment/WT-Ctrl_map/map05012.html
- Project_data/Enrichment/Pathway_enrichment/WT-Ctrl_Pathway_enrichment/WT-Ctrl_map/map05012.png
- Project_data/Enrichment/Pathway_enrichment/WT-Ctrl_Pathway_enrichment/WT-Ctrl_map/map05014.html
- Project_data/Enrichment/Pathway_enrichment/WT-Ctrl_Pathway_enrichment/WT-Ctrl_map/map05014.png
- Project_data/Enrichment/Pathway_enrichment/WT-Ctrl_Pathway_enrichment/WT-Ctrl_map/map05016.html
- Project_data/Enrichment/Pathway_enrichment/WT-Ctrl_Pathway_enrichment/WT-Ctrl_map/map05016.png
- Project_data/Enrichment/Pathway_enrichment/WT-Ctrl_Pathway_enrichment/WT-Ctrl_map/map05020.html
- Project_data/Enrichment/Pathway_enrichment/WT-Ctrl_Pathway_enrichment/WT-Ctrl_map/map05020.png
- Project_data/Enrichment/Pathway_enrichment/WT-Ctrl_Pathway_enrichment/WT-Ctrl_map/map05100.html
- Project_data/Enrichment/Pathway_enrichment/WT-Ctrl_Pathway_enrichment/WT-Ctrl_map/map05100.png
- Project_data/Enrichment/Pathway_enrichment/WT-Ctrl_Pathway_enrichment/WT-Ctrl_map/map05110.html
- Project_data/Enrichment/Pathway_enrichment/WT-Ctrl_Pathway_enrichment/WT-Ctrl_map/map05110.png
- Project_data/Enrichment/Pathway_enrichment/WT-Ctrl_Pathway_enrichment/WT-Ctrl_map/map05120.html
- Project_data/Enrichment/Pathway_enrichment/WT-Ctrl_Pathway_enrichment/WT-Ctrl_map/map05120.png
- Project_data/Enrichment/Pathway_enrichment/WT-Ctrl_Pathway_enrichment/WT-Ctrl_map/map05130.html
- Project_data/Enrichment/Pathway_enrichment/WT-Ctrl_Pathway_enrichment/WT-Ctrl_map/map05130.png
- Project_data/Enrichment/Pathway_enrichment/WT-Ctrl_Pathway_enrichment/WT-Ctrl_map/map05131.html
- Project_data/Enrichment/Pathway_enrichment/WT-Ctrl_Pathway_enrichment/WT-Ctrl_map/map05131.png
- Project_data/Enrichment/Pathway_enrichment/WT-Ctrl_Pathway_enrichment/WT-Ctrl_map/map05140.html
- Project_data/Enrichment/Pathway_enrichment/WT-Ctrl_Pathway_enrichment/WT-Ctrl_map/map05140.png
- Project_data/Enrichment/Pathway_enrichment/WT-Ctrl_Pathway_enrichment/WT-Ctrl_map/map05142.html
- Project_data/Enrichment/Pathway_enrichment/WT-Ctrl_Pathway_enrichment/WT-Ctrl_map/map05142.png
- Project_data/Enrichment/Pathway_enrichment/WT-Ctrl_Pathway_enrichment/WT-Ctrl_map/map05144.html
- Project_data/Enrichment/Pathway_enrichment/WT-Ctrl_Pathway_enrichment/WT-Ctrl_map/map05144.png
- Project_data/Enrichment/Pathway_enrichment/WT-Ctrl_Pathway_enrichment/WT-Ctrl_map/map05145.html
- Project_data/Enrichment/Pathway_enrichment/WT-Ctrl_Pathway_enrichment/WT-Ctrl_map/map05145.png
- Project_data/Enrichment/Pathway_enrichment/WT-Ctrl_Pathway_enrichment/WT-Ctrl_map/map05146.html
- Project_data/Enrichment/Pathway_enrichment/WT-Ctrl_Pathway_enrichment/WT-Ctrl_map/map05146.png
- Project_data/Enrichment/Pathway_enrichment/WT-Ctrl_Pathway_enrichment/WT-Ctrl_map/map05160.html
- Project_data/Enrichment/Pathway_enrichment/WT-Ctrl_Pathway_enrichment/WT-Ctrl_map/map05160.png
- Project_data/Enrichment/Pathway_enrichment/WT-Ctrl_Pathway_enrichment/WT-Ctrl_map/map05200.html
- Project_data/Enrichment/Pathway_enrichment/WT-Ctrl_Pathway_enrichment/WT-Ctrl_map/map05200.png
- Project_data/Enrichment/Pathway_enrichment/WT-Ctrl_Pathway_enrichment/WT-Ctrl_map/map05210.html
- Project_data/Enrichment/Pathway_enrichment/WT-Ctrl_Pathway_enrichment/WT-Ctrl_map/map05210.png
- Project_data/Enrichment/Pathway_enrichment/WT-Ctrl_Pathway_enrichment/WT-Ctrl_map/map05211.html
- Project_data/Enrichment/Pathway_enrichment/WT-Ctrl_Pathway_enrichment/WT-Ctrl_map/map05211.png
- Project_data/Enrichment/Pathway_enrichment/WT-Ctrl_Pathway_enrichment/WT-Ctrl_map/map05212.html
- Project_data/Enrichment/Pathway_enrichment/WT-Ctrl_Pathway_enrichment/WT-Ctrl_map/map05212.png
- Project_data/Enrichment/Pathway_enrichment/WT-Ctrl_Pathway_enrichment/WT-Ctrl_map/map05213.html
- Project_data/Enrichment/Pathway_enrichment/WT-Ctrl_Pathway_enrichment/WT-Ctrl_map/map05213.png
- Project_data/Enrichment/Pathway_enrichment/WT-Ctrl_Pathway_enrichment/WT-Ctrl_map/map05214.html
- Project_data/Enrichment/Pathway_enrichment/WT-Ctrl_Pathway_enrichment/WT-Ctrl_map/map05214.png
- Project_data/Enrichment/Pathway_enrichment/WT-Ctrl_Pathway_enrichment/WT-Ctrl_map/map05215.html
- Project_data/Enrichment/Pathway_enrichment/WT-Ctrl_Pathway_enrichment/WT-Ctrl_map/map05215.png
- Project_data/Enrichment/Pathway_enrichment/WT-Ctrl_Pathway_enrichment/WT-Ctrl_map/map05216.html
- Project_data/Enrichment/Pathway_enrichment/WT-Ctrl_Pathway_enrichment/WT-Ctrl_map/map05216.png
- Project_data/Enrichment/Pathway_enrichment/WT-Ctrl_Pathway_enrichment/WT-Ctrl_map/map05217.html
- Project_data/Enrichment/Pathway_enrichment/WT-Ctrl_Pathway_enrichment/WT-Ctrl_map/map05217.png
- Project_data/Enrichment/Pathway_enrichment/WT-Ctrl_Pathway_enrichment/WT-Ctrl_map/map05218.html
- Project_data/Enrichment/Pathway_enrichment/WT-Ctrl_Pathway_enrichment/WT-Ctrl_map/map05218.png
- Project_data/Enrichment/Pathway_enrichment/WT-Ctrl_Pathway_enrichment/WT-Ctrl_map/map05219.html
- Project_data/Enrichment/Pathway_enrichment/WT-Ctrl_Pathway_enrichment/WT-Ctrl_map/map05219.png
- Project_data/Enrichment/Pathway_enrichment/WT-Ctrl_Pathway_enrichment/WT-Ctrl_map/map05220.html
- Project_data/Enrichment/Pathway_enrichment/WT-Ctrl_Pathway_enrichment/WT-Ctrl_map/map05220.png
- Project_data/Enrichment/Pathway_enrichment/WT-Ctrl_Pathway_enrichment/WT-Ctrl_map/map05221.html
- Project_data/Enrichment/Pathway_enrichment/WT-Ctrl_Pathway_enrichment/WT-Ctrl_map/map05221.png
- Project_data/Enrichment/Pathway_enrichment/WT-Ctrl_Pathway_enrichment/WT-Ctrl_map/map05222.html
- Project_data/Enrichment/Pathway_enrichment/WT-Ctrl_Pathway_enrichment/WT-Ctrl_map/map05222.png
- Project_data/Enrichment/Pathway_enrichment/WT-Ctrl_Pathway_enrichment/WT-Ctrl_map/map05223.html
- Project_data/Enrichment/Pathway_enrichment/WT-Ctrl_Pathway_enrichment/WT-Ctrl_map/map05223.png
- Project_data/Enrichment/Pathway_enrichment/WT-Ctrl_Pathway_enrichment/WT-Ctrl_map/map05320.html
- Project_data/Enrichment/Pathway_enrichment/WT-Ctrl_Pathway_enrichment/WT-Ctrl_map/map05320.png
- Project_data/Enrichment/Pathway_enrichment/WT-Ctrl_Pathway_enrichment/WT-Ctrl_map/map05322.html
- Project_data/Enrichment/Pathway_enrichment/WT-Ctrl_Pathway_enrichment/WT-Ctrl_map/map05322.png
- Project_data/Enrichment/Pathway_enrichment/WT-Ctrl_Pathway_enrichment/WT-Ctrl_map/map05330.html
- Project_data/Enrichment/Pathway_enrichment/WT-Ctrl_Pathway_enrichment/WT-Ctrl_map/map05330.png
- Project_data/Enrichment/Pathway_enrichment/WT-Ctrl_Pathway_enrichment/WT-Ctrl_map/map05332.html
- Project_data/Enrichment/Pathway_enrichment/WT-Ctrl_Pathway_enrichment/WT-Ctrl_map/map05332.png
- Project_data/Enrichment/Pathway_enrichment/WT-Ctrl_Pathway_enrichment/WT-Ctrl_map/map05410.html
- Project_data/Enrichment/Pathway_enrichment/WT-Ctrl_Pathway_enrichment/WT-Ctrl_map/map05410.png
- Project_data/Enrichment/Pathway_enrichment/WT-Ctrl_Pathway_enrichment/WT-Ctrl_map/map05412.html
- Project_data/Enrichment/Pathway_enrichment/WT-Ctrl_Pathway_enrichment/WT-Ctrl_map/map05412.png
- Project_data/Enrichment/Pathway_enrichment/WT-Ctrl_Pathway_enrichment/WT-Ctrl_map/map05414.html
- Project_data/Enrichment/Pathway_enrichment/WT-Ctrl_Pathway_enrichment/WT-Ctrl_map/map05414.png
- Project_data/Enrichment/Pathway_enrichment/WT-Ctrl_Pathway_enrichment/WT-Ctrl_map/map05416.html
- Project_data/Enrichment/Pathway_enrichment/WT-Ctrl_Pathway_enrichment/WT-Ctrl_map/map05416.png
[truncated: 510 more entries]
