# Supplementary material for: Phosphoproteomics to Characterize Host Response During H3N2 Canine Influenza Virus Infection of Dog Lung
Source: Front Vet Sci. 2020 Dec 3;7:585071. doi: 10.3389/fvets.2020.585071 (PMC7744373; doi:10.3389/fvets.2020.585071)
Supplement: Supplementary file 1 [file Data_Sheet_1.ZIP › Project_data/Enrichment/GO_enrichment/WT-Ctrl_GO_enrichment/WT-Ctrl_GO_enrichment.xlsx]

## Sheet: Biological_Process
GO ID	Gene Ontology term	Cluster frequency	Protein frequency of use	P-value	Proteins
GO:0007010	cytoskeleton organization	66 of 379 in the list(17.41%)	184 of 1716 in all the Protein(10.72%)	4.12237e-06	tr|A0A5F4D8A5|A0A5F4D8A5_CANLF,tr|F1PS60|F1PS60_CANLF,tr|E2RHY0|E2RHY0_CANLF,tr|F1PVV7|F1PVV7_CANLF,tr|F1PCR1|F1PCR1_CANLF,tr|F1PSC2|F1PSC2_CANLF,tr|A0A5F4C0Y2|A0A5F4C0Y2_CANLF,tr|A0A5F4CL11|A0A5F4CL11_CANLF,tr|A0A5F4D8N3|A0A5F4D8N3_CANLF,tr|A0A5F4CKL1|A0A5F4CKL1_CANLF,tr|J9NSW5|J9NSW5_CANLF,tr|E2QZV5|E2QZV5_CANLF,tr|F1PUT6|F1PUT6_CANLF,tr|F1PAP5|F1PAP5_CANLF,tr|J9NY42|J9NY42_CANLF,tr|E2RSI6|E2RS…
GO:0030031	cell projection assembly	17 of 379 in the list(4.49%)	33 of 1716 in all the Protein(1.92%)	0.000172435	tr|F1PUU5|F1PUU5_CANLF,tr|F1PVV7|F1PVV7_CANLF,tr|E2RGF3|E2RGF3_CANLF,tr|J9NYT0|J9NYT0_CANLF,tr|E2R0Z1|E2R0Z1_CANLF,tr|F1PIF6|F1PIF6_CANLF,tr|F1PWW0|F1PWW0_CANLF,tr|J9NS46|J9NS46_CANLF,tr|E2RKP7|E2RKP7_CANLF,tr|F1PWQ6|F1PWQ6_CANLF,tr|F1PUT6|F1PUT6_CANLF,tr|J9NVU0|J9NVU0_CANLF,tr|F1PEK5|F1PEK5_CANLF,tr|F6Y429|F6Y429_CANLF,tr|E2RSI6|E2RSI6_CANLF,tr|F1PU29|F1PU29_CANLF,tr|F1PKR3|F1PKR3_CANLF
GO:0006996	organelle organization	121 of 379 in the list(31.93%)	438 of 1716 in all the Protein(25.52%)	0.000891789	tr|J9P1N8|J9P1N8_CANLF,tr|A0A5F4D8A5|A0A5F4D8A5_CANLF,tr|F1PS60|F1PS60_CANLF,tr|E2RHY0|E2RHY0_CANLF,tr|F1PVV7|F1PVV7_CANLF,tr|F1PCR1|F1PCR1_CANLF,tr|F1PSC2|F1PSC2_CANLF,tr|A0A5F4C0Y2|A0A5F4C0Y2_CANLF,tr|J9PAU7|J9PAU7_CANLF,tr|A0A5F4CL11|A0A5F4CL11_CANLF,tr|A0A5F4D8N3|A0A5F4D8N3_CANLF,tr|A0A5F4CFW2|A0A5F4CFW2_CANLF,tr|A0A5F4CKL1|A0A5F4CKL1_CANLF,tr|J9NSW5|J9NSW5_CANLF,tr|A0A5F4D653|A0A5F4D653_CANL…
GO:0006355	regulation of transcription, DNA-dependent	90 of 379 in the list(23.75%)	316 of 1716 in all the Protein(18.41%)	0.00186667	tr|E2RE05|E2RE05_CANLF,tr|A0A5F4CK91|A0A5F4CK91_CANLF,tr|A0A5F4CJ79|A0A5F4CJ79_CANLF,tr|J9PAU7|J9PAU7_CANLF,tr|A0A5F4CFW2|A0A5F4CFW2_CANLF,tr|F6Y258|F6Y258_CANLF,tr|F1PXH9|F1PXH9_CANLF,tr|J9NZQ1|J9NZQ1_CANLF,tr|A0A5F4DJB2|A0A5F4DJB2_CANLF,tr|F1Q298|F1Q298_CANLF,tr|E2QZV5|E2QZV5_CANLF,tr|A0A5F4BRT3|A0A5F4BRT3_CANLF,tr|E2R174|E2R174_CANLF,tr|A0A5F4DF94|A0A5F4DF94_CANLF,tr|F1PF03|F1PF03_CANLF,tr|F1Q…
GO:0000226	microtubule cytoskeleton organization	21 of 379 in the list(5.54%)	52 of 1716 in all the Protein(3.03%)	0.00195999	tr|F1PCX8|F1PCX8_CANLF,tr|A0A5F4D0Z3|A0A5F4D0Z3_CANLF,tr|A0A5F4BQ76|A0A5F4BQ76_CANLF,tr|A0A5F4C280|A0A5F4C280_CANLF,tr|A0A5F4C0Y2|A0A5F4C0Y2_CANLF,tr|E2RTI2|E2RTI2_CANLF,tr|A0A5F4DHA5|A0A5F4DHA5_CANLF,tr|A0A5F4DFT0|A0A5F4DFT0_CANLF,tr|A0A5F4CKL1|A0A5F4CKL1_CANLF,tr|J9NSW5|J9NSW5_CANLF,tr|A0A5F4CAQ6|A0A5F4CAQ6_CANLF,tr|E2RKP7|E2RKP7_CANLF,tr|F1PCQ3|F1PCQ3_CANLF,tr|L7MTN7|L7MTN7_CANLF,tr|A0A5F4CPM8…
GO:0051252	regulation of RNA metabolic process	101 of 379 in the list(26.65%)	364 of 1716 in all the Protein(21.21%)	0.00244396	tr|J9P9J1|J9P9J1_CANLF,tr|E2RE05|E2RE05_CANLF,tr|A0A5F4D8J3|A0A5F4D8J3_CANLF,tr|A0A5F4CK91|A0A5F4CK91_CANLF,tr|F1PYE3|F1PYE3_CANLF,tr|A0A5F4CJ79|A0A5F4CJ79_CANLF,tr|J9PAU7|J9PAU7_CANLF,tr|A0A5F4CFW2|A0A5F4CFW2_CANLF,tr|F6Y258|F6Y258_CANLF,tr|F1PXH9|F1PXH9_CANLF,tr|J9NZQ1|J9NZQ1_CANLF,tr|A0A5F4DJB2|A0A5F4DJB2_CANLF,tr|F1Q298|F1Q298_CANLF,tr|E2QZV5|E2QZV5_CANLF,tr|A0A5F4BRT3|A0A5F4BRT3_CANLF,tr|E2R…
GO:0051297	centrosome organization	5 of 379 in the list(1.32%)	6 of 1716 in all the Protein(0.35%)	0.00252616	tr|A0A5F4CAQ6|A0A5F4CAQ6_CANLF,tr|E2RTI2|E2RTI2_CANLF,tr|E2RKP7|E2RKP7_CANLF,tr|F1PCQ3|F1PCQ3_CANLF,tr|A0A5F4D0Z3|A0A5F4D0Z3_CANLF
GO:0007017	microtubule-based process	25 of 379 in the list(6.60%)	69 of 1716 in all the Protein(4.02%)	0.00442221	tr|F1PCX8|F1PCX8_CANLF,tr|E2RAF0|E2RAF0_CANLF,tr|E2RH71|E2RH71_CANLF,tr|A0A5F4D0Z3|A0A5F4D0Z3_CANLF,tr|A0A5F4BQ76|A0A5F4BQ76_CANLF,tr|A0A5F4C280|A0A5F4C280_CANLF,tr|A0A5F4C0Y2|A0A5F4C0Y2_CANLF,tr|E2RTI2|E2RTI2_CANLF,tr|A0A5F4DHA5|A0A5F4DHA5_CANLF,tr|A0A5F4DFT0|A0A5F4DFT0_CANLF,tr|A0A5F4CKL1|A0A5F4CKL1_CANLF,tr|A0A5F4CNZ3|A0A5F4CNZ3_CANLF,tr|J9NSW5|J9NSW5_CANLF,tr|A0A5F4CAQ6|A0A5F4CAQ6_CANLF,tr|E2…
GO:0051651	maintenance of location in cell	9 of 379 in the list(2.37%)	17 of 1716 in all the Protein(0.99%)	0.00504339	tr|F1PSC2|F1PSC2_CANLF,tr|A0A5F4DHA5|A0A5F4DHA5_CANLF,tr|E2RKP7|E2RKP7_CANLF,sp|P49822|ALBU_CANLF,tr|E2RSI6|E2RSI6_CANLF,sp|P33724|CAV1_CANLF,tr|F1PWW0|F1PWW0_CANLF,tr|A0A5F4C5D6|A0A5F4C5D6_CANLF,tr|A0A140T8E6|A0A140T8E6_CANLF
GO:0030029	actin filament-based process	38 of 379 in the list(10.03%)	120 of 1716 in all the Protein(6.99%)	0.00754664	tr|A0A5F4D8A5|A0A5F4D8A5_CANLF,tr|A0A5F4CXZ9|A0A5F4CXZ9_CANLF,tr|F1PS60|F1PS60_CANLF,tr|A0A5F4CW16|A0A5F4CW16_CANLF,tr|F1PVV7|F1PVV7_CANLF,tr|F1PSC2|F1PSC2_CANLF,tr|F1PL36|F1PL36_CANLF,tr|A0A5F4D8N3|A0A5F4D8N3_CANLF,tr|F1PB30|F1PB30_CANLF,tr|F1PWW0|F1PWW0_CANLF,tr|J9NS46|J9NS46_CANLF,tr|E2QZV5|E2QZV5_CANLF,tr|F1PAP5|F1PAP5_CANLF,tr|J9NY42|J9NY42_CANLF,tr|A0A5F4DDG2|A0A5F4DDG2_CANLF,sp|Q9N2J4|AQP1…
GO:0022612	gland morphogenesis	8 of 379 in the list(2.11%)	15 of 1716 in all the Protein(0.87%)	0.00776236	tr|A0A5F4CMN1|A0A5F4CMN1_CANLF,tr|F1Q298|F1Q298_CANLF,tr|E2RGF3|E2RGF3_CANLF,tr|E2RSI6|E2RSI6_CANLF,tr|J9P9P4|J9P9P4_CANLF,tr|F1PF03|F1PF03_CANLF,sp|P33724|CAV1_CANLF,tr|A0A5F4C5D6|A0A5F4C5D6_CANLF
GO:0032507	maintenance of protein location in cell	8 of 379 in the list(2.11%)	15 of 1716 in all the Protein(0.87%)	0.00776236	tr|F1PSC2|F1PSC2_CANLF,tr|A0A5F4DHA5|A0A5F4DHA5_CANLF,tr|E2RKP7|E2RKP7_CANLF,tr|E2RSI6|E2RSI6_CANLF,sp|P33724|CAV1_CANLF,tr|F1PWW0|F1PWW0_CANLF,tr|A0A5F4C5D6|A0A5F4C5D6_CANLF,tr|A0A140T8E6|A0A140T8E6_CANLF
GO:0030036	actin cytoskeleton organization	35 of 379 in the list(9.23%)	109 of 1716 in all the Protein(6.35%)	0.0080626	tr|A0A5F4D8A5|A0A5F4D8A5_CANLF,tr|F1PS60|F1PS60_CANLF,tr|A0A5F4CW16|A0A5F4CW16_CANLF,tr|F1PVV7|F1PVV7_CANLF,tr|F1PSC2|F1PSC2_CANLF,tr|F1PL36|F1PL36_CANLF,tr|A0A5F4D8N3|A0A5F4D8N3_CANLF,tr|F1PB30|F1PB30_CANLF,tr|F1PWW0|F1PWW0_CANLF,tr|E2QZV5|E2QZV5_CANLF,tr|F1PAP5|F1PAP5_CANLF,tr|J9NY42|J9NY42_CANLF,tr|A0A5F4DDG2|A0A5F4DDG2_CANLF,sp|Q9N2J4|AQP1_CANLF,tr|F1PU29|F1PU29_CANLF,tr|E2RSI6|E2RSI6_CANLF,t…
GO:0021846	cell proliferation in forebrain	4 of 379 in the list(1.06%)	5 of 1716 in all the Protein(0.29%)	0.00969196	tr|A0A5F4D5F1|A0A5F4D5F1_CANLF,tr|E2RKP7|E2RKP7_CANLF,tr|A0A5F4DFT0|A0A5F4DFT0_CANLF,tr|A0A5F4CXK1|A0A5F4CXK1_CANLF
GO:0032438	melanosome organization	4 of 379 in the list(1.06%)	5 of 1716 in all the Protein(0.29%)	0.00969196	tr|J9P1I0|J9P1I0_CANLF,tr|F6XA80|F6XA80_CANLF,tr|A0A5F4BXY6|A0A5F4BXY6_CANLF,tr|A0A5F4DIW1|A0A5F4DIW1_CANLF
GO:0046847	filopodium assembly	4 of 379 in the list(1.06%)	5 of 1716 in all the Protein(0.29%)	0.00969196	tr|F6Y429|F6Y429_CANLF,tr|J9NYT0|J9NYT0_CANLF,tr|E2RSI6|E2RSI6_CANLF,tr|J9NVU0|J9NVU0_CANLF
GO:0048753	pigment granule organization	4 of 379 in the list(1.06%)	5 of 1716 in all the Protein(0.29%)	0.00969196	tr|J9P1I0|J9P1I0_CANLF,tr|F6XA80|F6XA80_CANLF,tr|A0A5F4BXY6|A0A5F4BXY6_CANLF,tr|A0A5F4DIW1|A0A5F4DIW1_CANLF
GO:0045449	regulation of transcription	93 of 379 in the list(24.54%)	345 of 1716 in all the Protein(20.10%)	0.00979493	tr|E2RE05|E2RE05_CANLF,tr|A0A5F4CK91|A0A5F4CK91_CANLF,tr|A0A5F4CJ79|A0A5F4CJ79_CANLF,tr|J9PAU7|J9PAU7_CANLF,tr|A0A5F4CFW2|A0A5F4CFW2_CANLF,tr|F6Y258|F6Y258_CANLF,tr|F1PXH9|F1PXH9_CANLF,tr|J9NZQ1|J9NZQ1_CANLF,tr|A0A5F4DJB2|A0A5F4DJB2_CANLF,tr|F1Q298|F1Q298_CANLF,tr|E2QZV5|E2QZV5_CANLF,tr|A0A5F4BRT3|A0A5F4BRT3_CANLF,tr|E2R174|E2R174_CANLF,tr|A0A5F4DF94|A0A5F4DF94_CANLF,tr|F1PF03|F1PF03_CANLF,tr|F1Q…
GO:0031323	regulation of cellular metabolic process	168 of 379 in the list(44.33%)	670 of 1716 in all the Protein(39.04%)	0.0101824	tr|J9P1N8|J9P1N8_CANLF,tr|A0A5F4D8A5|A0A5F4D8A5_CANLF,tr|F1PYE3|F1PYE3_CANLF,tr|J9PAU7|J9PAU7_CANLF,tr|A0A5F4DJB2|A0A5F4DJB2_CANLF,tr|E2RJI7|E2RJI7_CANLF,tr|J9NYB2|J9NYB2_CANLF,tr|E2R1P6|E2R1P6_CANLF,tr|E2R1Q1|E2R1Q1_CANLF,tr|E2R174|E2R174_CANLF,tr|F1PF03|F1PF03_CANLF,tr|F1Q0S9|F1Q0S9_CANLF,tr|J9P530|J9P530_CANLF,tr|J9NY42|J9NY42_CANLF,tr|E2R068|E2R068_CANLF,sp|P33724|CAV1_CANLF,tr|E2RRL7|E2RRL7_…
GO:0022027	interkinetic nuclear migration	3 of 379 in the list(0.79%)	3 of 1716 in all the Protein(0.17%)	0.0107073	tr|E2RKP7|E2RKP7_CANLF,tr|A0A5F4DFT0|A0A5F4DFT0_CANLF,tr|A0A5F4CXK1|A0A5F4CXK1_CANLF
GO:0034333	adherens junction assembly	3 of 379 in the list(0.79%)	3 of 1716 in all the Protein(0.17%)	0.0107073	tr|A0A5F4D0Z3|A0A5F4D0Z3_CANLF,tr|F1PKR3|F1PKR3_CANLF,tr|A0A140T8E6|A0A140T8E6_CANLF
GO:0070836	caveola assembly	3 of 379 in the list(0.79%)	3 of 1716 in all the Protein(0.17%)	0.0107073	sp|O46550|CAV2_CANLF,sp|P33724|CAV1_CANLF,tr|A0A5F4CWJ6|A0A5F4CWJ6_CANLF
GO:0019932	second-messenger-mediated signaling	17 of 379 in the list(4.49%)	45 of 1716 in all the Protein(2.62%)	0.0113645	tr|E2R0X9|E2R0X9_CANLF,tr|J9NUK0|J9NUK0_CANLF,tr|A0A5F4CT03|A0A5F4CT03_CANLF,tr|F1PW86|F1PW86_CANLF,tr|E2RGF3|E2RGF3_CANLF,tr|E2RPA3|E2RPA3_CANLF,tr|F1PWW0|F1PWW0_CANLF,tr|Q45KI9|Q45KI9_CANLF,sp|P63091|GNAS_CANLF,tr|E2R3S0|E2R3S0_CANLF,tr|F1PF03|F1PF03_CANLF,tr|F1PI78|F1PI78_CANLF,tr|F6Y429|F6Y429_CANLF,sp|P30803|ADCY5_CANLF,tr|E2RSI6|E2RSI6_CANLF,tr|A0A5F4CNW6|A0A5F4CNW6_CANLF,tr|A0A5F4CYQ8|A0A5…
GO:0019933	cAMP-mediated signaling	7 of 379 in the list(1.85%)	13 of 1716 in all the Protein(0.76%)	0.0120001	sp|P63091|GNAS_CANLF,tr|E2RPA3|E2RPA3_CANLF,tr|E2RGF3|E2RGF3_CANLF,sp|P30803|ADCY5_CANLF,tr|F1PI78|F1PI78_CANLF,tr|F1PWW0|F1PWW0_CANLF,tr|A0A5F4CYQ8|A0A5F4CYQ8_CANLF
GO:0019219	regulation of nucleobase, nucleoside, nucleotide and nucleic acid metabolic process	114 of 379 in the list(30.08%)	439 of 1716 in all the Protein(25.58%)	0.0144409	tr|J9P9J1|J9P9J1_CANLF,tr|E2RE05|E2RE05_CANLF,tr|A0A5F4D8J3|A0A5F4D8J3_CANLF,tr|A0A5F4CK91|A0A5F4CK91_CANLF,tr|F1PYE3|F1PYE3_CANLF,tr|A0A5F4CJ79|A0A5F4CJ79_CANLF,tr|J9PAU7|J9PAU7_CANLF,tr|A0A5F4CFW2|A0A5F4CFW2_CANLF,tr|F6Y258|F6Y258_CANLF,tr|F1PXH9|F1PXH9_CANLF,tr|J9NZQ1|J9NZQ1_CANLF,tr|A0A5F4DJB2|A0A5F4DJB2_CANLF,tr|F1Q298|F1Q298_CANLF,tr|E2QZV5|E2QZV5_CANLF,tr|A0A5F4BRT3|A0A5F4BRT3_CANLF,tr|E2R…
GO:0030032	lamellipodium assembly	5 of 379 in the list(1.32%)	8 of 1716 in all the Protein(0.47%)	0.0158333	tr|E2R0Z1|E2R0Z1_CANLF,tr|F1PU29|F1PU29_CANLF,tr|F1PWQ6|F1PWQ6_CANLF,tr|F1PUT6|F1PUT6_CANLF,tr|F1PKR3|F1PKR3_CANLF
GO:0031023	microtubule organizing center organization	5 of 379 in the list(1.32%)	8 of 1716 in all the Protein(0.47%)	0.0158333	tr|A0A5F4CAQ6|A0A5F4CAQ6_CANLF,tr|E2RTI2|E2RTI2_CANLF,tr|E2RKP7|E2RKP7_CANLF,tr|F1PCQ3|F1PCQ3_CANLF,tr|A0A5F4D0Z3|A0A5F4D0Z3_CANLF
GO:0031326	regulation of cellular biosynthetic process	116 of 379 in the list(30.61%)	449 of 1716 in all the Protein(26.17%)	0.0160572	tr|J9P1N8|J9P1N8_CANLF,tr|E2RE05|E2RE05_CANLF,tr|J9P504|J9P504_CANLF,tr|A0A5F4CK91|A0A5F4CK91_CANLF,tr|F1PYE3|F1PYE3_CANLF,tr|A0A5F4CJ79|A0A5F4CJ79_CANLF,tr|J9PAU7|J9PAU7_CANLF,tr|A0A5F4CFW2|A0A5F4CFW2_CANLF,tr|F6Y258|F6Y258_CANLF,tr|F1PXH9|F1PXH9_CANLF,tr|J9NZQ1|J9NZQ1_CANLF,tr|A0A5F4DJB2|A0A5F4DJB2_CANLF,tr|F1Q298|F1Q298_CANLF,tr|E2QZV5|E2QZV5_CANLF,tr|A0A5F4BRT3|A0A5F4BRT3_CANLF,tr|E2R174|E2R1…
GO:0051171	regulation of nitrogen compound metabolic process	116 of 379 in the list(30.61%)	449 of 1716 in all the Protein(26.17%)	0.0160572	tr|J9P9J1|J9P9J1_CANLF,tr|E2RE05|E2RE05_CANLF,tr|A0A5F4D8J3|A0A5F4D8J3_CANLF,tr|A0A5F4CK91|A0A5F4CK91_CANLF,tr|F1PYE3|F1PYE3_CANLF,tr|A0A5F4CJ79|A0A5F4CJ79_CANLF,tr|J9PAU7|J9PAU7_CANLF,tr|A0A5F4CFW2|A0A5F4CFW2_CANLF,tr|F6Y258|F6Y258_CANLF,tr|F1PXH9|F1PXH9_CANLF,tr|J9NZQ1|J9NZQ1_CANLF,tr|A0A5F4DJB2|A0A5F4DJB2_CANLF,tr|F1Q298|F1Q298_CANLF,tr|E2QZV5|E2QZV5_CANLF,tr|A0A5F4BRT3|A0A5F4BRT3_CANLF,tr|E2R…
GO:0030030	cell projection organization	55 of 379 in the list(14.51%)	194 of 1716 in all the Protein(11.31%)	0.0178516	tr|F1PUU5|F1PUU5_CANLF,tr|A0A5F4D8A5|A0A5F4D8A5_CANLF,tr|A0A5F4CXZ9|A0A5F4CXZ9_CANLF,tr|A0A5F4CW16|A0A5F4CW16_CANLF,tr|F1PVV7|F1PVV7_CANLF,tr|E2QY27|E2QY27_CANLF,tr|F1PIK5|F1PIK5_CANLF,tr|A0A5F4CJ79|A0A5F4CJ79_CANLF,tr|A0A5F4CT03|A0A5F4CT03_CANLF,tr|F1PSC2|F1PSC2_CANLF,tr|A0A5F4C0Y2|A0A5F4C0Y2_CANLF,tr|A0A5F4CL11|A0A5F4CL11_CANLF,tr|F1PL36|F1PL36_CANLF,tr|E2R0Z1|E2R0Z1_CANLF,tr|J9P9P4|J9P9P4_CANL…
GO:0006936	muscle contraction	15 of 379 in the list(3.96%)	40 of 1716 in all the Protein(2.33%)	0.0183219	tr|A0A5F4CXZ9|A0A5F4CXZ9_CANLF,tr|F1PUT6|F1PUT6_CANLF,tr|F1P8F3|F1P8F3_CANLF,tr|F1PYS6|F1PYS6_CANLF,tr|A0A5F4CWR5|A0A5F4CWR5_CANLF,tr|F1PSC2|F1PSC2_CANLF,tr|E2R886|E2R886_CANLF,tr|F1PND0|F1PND0_CANLF,tr|J9P7A6|J9P7A6_CANLF,tr|F1PIF6|F1PIF6_CANLF,tr|A0A5F4C707|A0A5F4C707_CANLF,tr|A0A5F4CRZ5|A0A5F4CRZ5_CANLF,tr|F1PKR3|F1PKR3_CANLF,tr|A0A5F4BSP1|A0A5F4BSP1_CANLF,tr|A0A5F4CYQ8|A0A5F4CYQ8_CANLF
GO:0042384	cilium assembly	6 of 379 in the list(1.58%)	11 of 1716 in all the Protein(0.64%)	0.0186612	tr|J9NS46|J9NS46_CANLF,tr|E2RKP7|E2RKP7_CANLF,tr|F1PU29|F1PU29_CANLF,tr|F1PWQ6|F1PWQ6_CANLF,tr|F1PWW0|F1PWW0_CANLF,tr|F1PEK5|F1PEK5_CANLF
GO:0043297	apical junction assembly	8 of 379 in the list(2.11%)	17 of 1716 in all the Protein(0.99%)	0.0192929	tr|J9P296|J9P296_CANLF,tr|Q9N0W3|Q9N0W3_CANLF,sp|O97758|ZO1_CANLF,tr|A0A5F4D0Z3|A0A5F4D0Z3_CANLF,tr|J9P530|J9P530_CANLF,tr|E2R9S7|E2R9S7_CANLF,tr|F1PKR3|F1PKR3_CANLF,tr|A0A5F4C280|A0A5F4C280_CANLF
GO:0010556	regulation of macromolecule biosynthetic process	107 of 379 in the list(28.23%)	415 of 1716 in all the Protein(24.18%)	0.0228066	tr|E2RE05|E2RE05_CANLF,tr|J9P504|J9P504_CANLF,tr|A0A5F4CK91|A0A5F4CK91_CANLF,tr|F1PYE3|F1PYE3_CANLF,tr|A0A5F4CJ79|A0A5F4CJ79_CANLF,tr|J9PAU7|J9PAU7_CANLF,tr|A0A5F4CFW2|A0A5F4CFW2_CANLF,tr|F6Y258|F6Y258_CANLF,tr|F1PXH9|F1PXH9_CANLF,tr|J9NZQ1|J9NZQ1_CANLF,tr|A0A5F4DJB2|A0A5F4DJB2_CANLF,tr|F1Q298|F1Q298_CANLF,tr|E2QZV5|E2QZV5_CANLF,tr|A0A5F4BRT3|A0A5F4BRT3_CANLF,tr|E2R174|E2R174_CANLF,tr|A0A5F4DF94|…
GO:0001765	membrane raft assembly	4 of 379 in the list(1.06%)	6 of 1716 in all the Protein(0.35%)	0.0240236	sp|O46550|CAV2_CANLF,sp|P33724|CAV1_CANLF,tr|A0A5F4CWJ6|A0A5F4CWJ6_CANLF,tr|A0A5F4C707|A0A5F4C707_CANLF
GO:0051646	mitochondrion localization	4 of 379 in the list(1.06%)	6 of 1716 in all the Protein(0.35%)	0.0240236	sp|P49822|ALBU_CANLF,tr|A0A5F4CNZ3|A0A5F4CNZ3_CANLF,tr|J9P078|J9P078_CANLF,tr|A0A5F4CT03|A0A5F4CT03_CANLF
GO:0060443	mammary gland morphogenesis	4 of 379 in the list(1.06%)	6 of 1716 in all the Protein(0.35%)	0.0240236	tr|A0A5F4CMN1|A0A5F4CMN1_CANLF,tr|F1Q298|F1Q298_CANLF,sp|P33724|CAV1_CANLF,tr|A0A5F4C5D6|A0A5F4C5D6_CANLF
GO:0007420	brain development	31 of 379 in the list(8.18%)	102 of 1716 in all the Protein(5.94%)	0.0277995	tr|F1P9U4|F1P9U4_CANLF,tr|A0A5F4D0Z3|A0A5F4D0Z3_CANLF,tr|A0A5F4BQ76|A0A5F4BQ76_CANLF,tr|F1PVV7|F1PVV7_CANLF,tr|F1PCK7|F1PCK7_CANLF,tr|E2RIX2|E2RIX2_CANLF,tr|E2QX15|E2QX15_CANLF,tr|A0A5F4CT03|A0A5F4CT03_CANLF,tr|J9NRJ0|J9NRJ0_CANLF,tr|A0A5F4BXY6|A0A5F4BXY6_CANLF,tr|A0A5F4DFT0|A0A5F4DFT0_CANLF,tr|J9NZL2|J9NZL2_CANLF,tr|A0A5F4CFW2|A0A5F4CFW2_CANLF,tr|J9P9P4|J9P9P4_CANLF,tr|A0A5F4CG76|A0A5F4CG76_CANL…
GO:0016043	cellular component organization	202 of 379 in the list(53.30%)	838 of 1716 in all the Protein(48.83%)	0.0279836	tr|E2RJT7|E2RJT7_CANLF,tr|J9P1N8|J9P1N8_CANLF,tr|A0A5F4D8A5|A0A5F4D8A5_CANLF,tr|A0A5F4CXZ9|A0A5F4CXZ9_CANLF,tr|E2RHY0|E2RHY0_CANLF,tr|F6Y2P4|F6Y2P4_CANLF,tr|A0A5F4C0Y2|A0A5F4C0Y2_CANLF,tr|J9PAU7|J9PAU7_CANLF,tr|A0A5F4CL11|A0A5F4CL11_CANLF,tr|E2R0Z1|E2R0Z1_CANLF,tr|A0A5F4CKL1|A0A5F4CKL1_CANLF,tr|F1Q039|F1Q039_CANLF,tr|E2R1P6|E2R1P6_CANLF,tr|F1PZH8|F1PZH8_CANLF,tr|E2R174|E2R174_CANLF,tr|F1PF03|F1PF…
GO:0045185	maintenance of protein location	8 of 379 in the list(2.11%)	18 of 1716 in all the Protein(1.05%)	0.0282033	tr|F1PSC2|F1PSC2_CANLF,tr|A0A5F4DHA5|A0A5F4DHA5_CANLF,tr|E2RKP7|E2RKP7_CANLF,tr|E2RSI6|E2RSI6_CANLF,sp|P33724|CAV1_CANLF,tr|F1PWW0|F1PWW0_CANLF,tr|A0A5F4C5D6|A0A5F4C5D6_CANLF,tr|A0A140T8E6|A0A140T8E6_CANLF
GO:0009889	regulation of biosynthetic process	116 of 379 in the list(30.61%)	457 of 1716 in all the Protein(26.63%)	0.0284774	tr|J9P1N8|J9P1N8_CANLF,tr|E2RE05|E2RE05_CANLF,tr|J9P504|J9P504_CANLF,tr|A0A5F4CK91|A0A5F4CK91_CANLF,tr|F1PYE3|F1PYE3_CANLF,tr|A0A5F4CJ79|A0A5F4CJ79_CANLF,tr|J9PAU7|J9PAU7_CANLF,tr|A0A5F4CFW2|A0A5F4CFW2_CANLF,tr|F6Y258|F6Y258_CANLF,tr|F1PXH9|F1PXH9_CANLF,tr|J9NZQ1|J9NZQ1_CANLF,tr|A0A5F4DJB2|A0A5F4DJB2_CANLF,tr|F1Q298|F1Q298_CANLF,tr|E2QZV5|E2QZV5_CANLF,tr|A0A5F4BRT3|A0A5F4BRT3_CANLF,tr|E2R174|E2R1…
GO:0007043	cell-cell junction assembly	11 of 379 in the list(2.90%)	28 of 1716 in all the Protein(1.63%)	0.0289913	sp|O97758|ZO1_CANLF,tr|A0A5F4D0Z3|A0A5F4D0Z3_CANLF,tr|E2RHY0|E2RHY0_CANLF,tr|J9P530|J9P530_CANLF,tr|F1PK81|F1PK81_CANLF,tr|A0A5F4C280|A0A5F4C280_CANLF,tr|F1PSC2|F1PSC2_CANLF,tr|J9P296|J9P296_CANLF,tr|Q9N0W3|Q9N0W3_CANLF,tr|F1PKR3|F1PKR3_CANLF,tr|E2R9S7|E2R9S7_CANLF
GO:0003012	muscle system process	15 of 379 in the list(3.96%)	42 of 1716 in all the Protein(2.45%)	0.0290523	tr|A0A5F4CXZ9|A0A5F4CXZ9_CANLF,tr|F1PUT6|F1PUT6_CANLF,tr|F1P8F3|F1P8F3_CANLF,tr|F1PYS6|F1PYS6_CANLF,tr|A0A5F4CWR5|A0A5F4CWR5_CANLF,tr|F1PSC2|F1PSC2_CANLF,tr|E2R886|E2R886_CANLF,tr|F1PND0|F1PND0_CANLF,tr|J9P7A6|J9P7A6_CANLF,tr|F1PIF6|F1PIF6_CANLF,tr|A0A5F4C707|A0A5F4C707_CANLF,tr|A0A5F4CRZ5|A0A5F4CRZ5_CANLF,tr|F1PKR3|F1PKR3_CANLF,tr|A0A5F4BSP1|A0A5F4BSP1_CANLF,tr|A0A5F4CYQ8|A0A5F4CYQ8_CANLF
GO:0001570	vasculogenesis	5 of 379 in the list(1.32%)	9 of 1716 in all the Protein(0.52%)	0.0292559	tr|A0A5F4D0Z3|A0A5F4D0Z3_CANLF,sp|P33724|CAV1_CANLF,tr|J9NZR2|J9NZR2_CANLF,tr|F1PK81|F1PK81_CANLF,tr|E2RRM5|E2RRM5_CANLF
GO:0031398	positive regulation of protein ubiquitination	5 of 379 in the list(1.32%)	9 of 1716 in all the Protein(0.52%)	0.0292559	tr|J9NY42|J9NY42_CANLF,tr|A0A5F4CB52|A0A5F4CB52_CANLF,tr|A0A5F4D0Z3|A0A5F4D0Z3_CANLF,sp|P33724|CAV1_CANLF,tr|A0A5F4CG76|A0A5F4CG76_CANLF
GO:0031579	membrane raft organization	5 of 379 in the list(1.32%)	9 of 1716 in all the Protein(0.52%)	0.0292559	sp|O46550|CAV2_CANLF,sp|P33724|CAV1_CANLF,tr|A0A5F4CWJ6|A0A5F4CWJ6_CANLF,tr|A0A5F4C707|A0A5F4C707_CANLF,tr|J9NYK7|J9NYK7_CANLF
GO:0051647	nucleus localization	5 of 379 in the list(1.32%)	9 of 1716 in all the Protein(0.52%)	0.0292559	tr|E2RGF3|E2RGF3_CANLF,tr|E2RKP7|E2RKP7_CANLF,tr|A0A5F4DFT0|A0A5F4DFT0_CANLF,tr|A0A5F4CXK1|A0A5F4CXK1_CANLF,tr|F1PVV7|F1PVV7_CANLF
GO:0034329	cell junction assembly	18 of 379 in the list(4.75%)	53 of 1716 in all the Protein(3.09%)	0.0297211	tr|A0A5F4D0Z3|A0A5F4D0Z3_CANLF,tr|E2RHY0|E2RHY0_CANLF,tr|A0A5F4C280|A0A5F4C280_CANLF,tr|F1PSC2|F1PSC2_CANLF,tr|E2R0Z1|E2R0Z1_CANLF,tr|F1PWW0|F1PWW0_CANLF,tr|E2R434|E2R434_CANLF,sp|O97758|ZO1_CANLF,tr|J9P530|J9P530_CANLF,tr|F1PUT6|F1PUT6_CANLF,tr|J9NVU0|J9NVU0_CANLF,tr|F1PK81|F1PK81_CANLF,tr|J9P5S3|J9P5S3_CANLF,tr|J9P296|J9P296_CANLF,tr|Q9N0W3|Q9N0W3_CANLF,tr|F1PKR3|F1PKR3_CANLF,tr|E2R9S7|E2R9S7_C…
GO:0019935	cyclic-nucleotide-mediated signaling	7 of 379 in the list(1.85%)	15 of 1716 in all the Protein(0.87%)	0.0298246	sp|P63091|GNAS_CANLF,tr|E2RPA3|E2RPA3_CANLF,tr|E2RGF3|E2RGF3_CANLF,sp|P30803|ADCY5_CANLF,tr|F1PI78|F1PI78_CANLF,tr|F1PWW0|F1PWW0_CANLF,tr|A0A5F4CYQ8|A0A5F4CYQ8_CANLF
GO:0080090	regulation of primary metabolic process	152 of 379 in the list(40.11%)	616 of 1716 in all the Protein(35.90%)	0.0309543	tr|J9P1N8|J9P1N8_CANLF,tr|A0A5F4D8A5|A0A5F4D8A5_CANLF,tr|F1PYE3|F1PYE3_CANLF,tr|J9PAU7|J9PAU7_CANLF,tr|A0A5F4DJB2|A0A5F4DJB2_CANLF,tr|E2RJI7|E2RJI7_CANLF,tr|E2R1P6|E2R1P6_CANLF,tr|E2R1Q1|E2R1Q1_CANLF,tr|E2R174|E2R174_CANLF,tr|F1PF03|F1PF03_CANLF,tr|F1Q0S9|F1Q0S9_CANLF,tr|J9P530|J9P530_CANLF,tr|J9NY42|J9NY42_CANLF,tr|E2R068|E2R068_CANLF,sp|P33724|CAV1_CANLF,tr|E2RRL7|E2RRL7_CANLF,tr|E2R3V7|E2R3V7_…
GO:0006278	RNA-dependent DNA replication	3 of 379 in the list(0.79%)	4 of 1716 in all the Protein(0.23%)	0.0357785	tr|E2RSQ7|E2RSQ7_CANLF,tr|A0A5F4D9F2|A0A5F4D9F2_CANLF,tr|E2R6L1|E2R6L1_CANLF
GO:0007016	cytoskeletal anchoring at plasma membrane	3 of 379 in the list(0.79%)	4 of 1716 in all the Protein(0.23%)	0.0357785	tr|F1PSC2|F1PSC2_CANLF,tr|E2RSI6|E2RSI6_CANLF,tr|A0A140T8E6|A0A140T8E6_CANLF
GO:0007191	activation of adenylate cyclase activity by dopamine receptor signaling pathway	3 of 379 in the list(0.79%)	4 of 1716 in all the Protein(0.23%)	0.0357785	sp|P63091|GNAS_CANLF,tr|E2RGF3|E2RGF3_CANLF,sp|P30803|ADCY5_CANLF
GO:0007589	body fluid secretion	3 of 379 in the list(0.79%)	4 of 1716 in all the Protein(0.23%)	0.0357785	sp|Q9N2J4|AQP1_CANLF,tr|A0A5F4DBI9|A0A5F4DBI9_CANLF,tr|A0A5F4C707|A0A5F4C707_CANLF
GO:0010661	positive regulation of muscle cell apoptosis	3 of 379 in the list(0.79%)	4 of 1716 in all the Protein(0.23%)	0.0357785	tr|J9NY42|J9NY42_CANLF,tr|E2R334|E2R334_CANLF,tr|A0A5F4CJ79|A0A5F4CJ79_CANLF
GO:0048280	vesicle fusion with Golgi apparatus	3 of 379 in the list(0.79%)	4 of 1716 in all the Protein(0.23%)	0.0357785	tr|A0A5F4CVJ1|A0A5F4CVJ1_CANLF,tr|A0A5F4D5G0|A0A5F4D5G0_CANLF,tr|A0A5F4C0Q0|A0A5F4C0Q0_CANLF
GO:0048546	digestive tract morphogenesis	3 of 379 in the list(0.79%)	4 of 1716 in all the Protein(0.23%)	0.0357785	tr|J9NZL2|J9NZL2_CANLF,tr|A0A5F4D0Z3|A0A5F4D0Z3_CANLF,tr|F1PF03|F1PF03_CANLF
GO:0048738	cardiac muscle tissue development	3 of 379 in the list(0.79%)	4 of 1716 in all the Protein(0.23%)	0.0357785	tr|J9NRJ0|J9NRJ0_CANLF,tr|A0A5F4D5X8|A0A5F4D5X8_CANLF,tr|A0A5F4D0Z3|A0A5F4D0Z3_CANLF
GO:0048806	genitalia development	3 of 379 in the list(0.79%)	4 of 1716 in all the Protein(0.23%)	0.0357785	tr|J9NZL2|J9NZL2_CANLF,tr|A0A5F4CFW2|A0A5F4CFW2_CANLF,tr|A0A5F4D0Z3|A0A5F4D0Z3_CANLF
GO:0060603	mammary gland duct morphogenesis	3 of 379 in the list(0.79%)	4 of 1716 in all the Protein(0.23%)	0.0357785	tr|A0A5F4CMN1|A0A5F4CMN1_CANLF,tr|F1Q298|F1Q298_CANLF,tr|A0A5F4C5D6|A0A5F4C5D6_CANLF
GO:0070584	mitochondrion morphogenesis	3 of 379 in the list(0.79%)	4 of 1716 in all the Protein(0.23%)	0.0357785	tr|E2RSQ3|E2RSQ3_CANLF,tr|E2RM65|E2RM65_CANLF,tr|F1PYS6|F1PYS6_CANLF
GO:0050794	regulation of cellular process	263 of 379 in the list(69.39%)	1123 of 1716 in all the Protein(65.44%)	0.0376072	tr|A0A5F4D8A5|A0A5F4D8A5_CANLF,tr|A0A5F4CXZ9|A0A5F4CXZ9_CANLF,tr|E2RHY0|E2RHY0_CANLF,tr|A0A5F4CNN3|A0A5F4CNN3_CANLF,tr|F1PIE9|F1PIE9_CANLF,tr|E2R629|E2R629_CANLF,tr|J9PAU7|J9PAU7_CANLF,tr|A0A5F4CL11|A0A5F4CL11_CANLF,tr|E2R0Z1|E2R0Z1_CANLF,tr|A0A5F4DJB2|A0A5F4DJB2_CANLF,tr|A0A5F4DE12|A0A5F4DE12_CANLF,tr|E2R1Q1|E2R1Q1_CANLF,tr|E2R174|E2R174_CANLF,tr|F1PF03|F1PF03_CANLF,tr|J9P530|J9P530_CANLF,tr|A0A…
GO:0043547	positive regulation of GTPase activity	29 of 379 in the list(7.65%)	97 of 1716 in all the Protein(5.65%)	0.0404728	tr|J9NW32|J9NW32_CANLF,tr|E2R1E6|E2R1E6_CANLF,tr|J9NXR9|J9NXR9_CANLF,tr|A0A5F4C4S3|A0A5F4C4S3_CANLF,tr|A0A5F4CT03|A0A5F4CT03_CANLF,tr|F1PCR1|F1PCR1_CANLF,tr|A0A5F4DHK4|A0A5F4DHK4_CANLF,tr|J9NYT0|J9NYT0_CANLF,tr|E2R0Z1|E2R0Z1_CANLF,tr|E2RRA9|E2RRA9_CANLF,tr|E2RJI7|E2RJI7_CANLF,tr|J9NYB2|J9NYB2_CANLF,tr|E2R8Q3|E2R8Q3_CANLF,tr|J9P5X9|J9P5X9_CANLF,tr|E2REU8|E2REU8_CANLF,sp|P63091|GNAS_CANLF,tr|J9NS46…
GO:0048754	branching morphogenesis of a tube	7 of 379 in the list(1.85%)	16 of 1716 in all the Protein(0.93%)	0.0432314	tr|F1PGZ1|F1PGZ1_CANLF,tr|A0A5F4D0Z3|A0A5F4D0Z3_CANLF,tr|F1PUT6|F1PUT6_CANLF,tr|J9NZR2|J9NZR2_CANLF,tr|A0A5F4C5D6|A0A5F4C5D6_CANLF,tr|E2REH3|E2REH3_CANLF,tr|E2RRM5|E2RRM5_CANLF
GO:0022607	cellular component assembly	90 of 379 in the list(23.75%)	351 of 1716 in all the Protein(20.45%)	0.0433005	tr|J9P1N8|J9P1N8_CANLF,tr|A0A5F4D8A5|A0A5F4D8A5_CANLF,tr|F1PS60|F1PS60_CANLF,tr|E2RHY0|E2RHY0_CANLF,tr|A0A5F4D8J3|A0A5F4D8J3_CANLF,tr|F1PVV7|F1PVV7_CANLF,tr|A0A5F4CJ79|A0A5F4CJ79_CANLF,tr|F1PSC2|F1PSC2_CANLF,tr|A0A5F4D8N3|A0A5F4D8N3_CANLF,tr|F6Y258|F6Y258_CANLF,tr|E2R0Z1|E2R0Z1_CANLF,tr|F1PIF6|F1PIF6_CANLF,tr|F1Q039|F1Q039_CANLF,tr|F1Q298|F1Q298_CANLF,tr|J9NS46|J9NS46_CANLF,tr|E2QZV5|E2QZV5_CANLF…
GO:0034330	cell junction organization	19 of 379 in the list(5.01%)	59 of 1716 in all the Protein(3.44%)	0.0444386	tr|A0A5F4D0Z3|A0A5F4D0Z3_CANLF,tr|E2RHY0|E2RHY0_CANLF,tr|J9NYK7|J9NYK7_CANLF,tr|A0A5F4C280|A0A5F4C280_CANLF,tr|F1PSC2|F1PSC2_CANLF,tr|E2R0Z1|E2R0Z1_CANLF,tr|F1PWW0|F1PWW0_CANLF,tr|E2R434|E2R434_CANLF,sp|O97758|ZO1_CANLF,tr|J9P530|J9P530_CANLF,tr|F1PUT6|F1PUT6_CANLF,tr|J9NVU0|J9NVU0_CANLF,tr|F1PK81|F1PK81_CANLF,tr|J9P5S3|J9P5S3_CANLF,tr|J9P296|J9P296_CANLF,tr|Q9N0W3|Q9N0W3_CANLF,tr|E2R9S7|E2R9S7_C…
GO:0007167	enzyme linked receptor protein signaling pathway	49 of 379 in the list(12.93%)	179 of 1716 in all the Protein(10.43%)	0.0461576	tr|J9P1N8|J9P1N8_CANLF,tr|A0A5F4CXZ9|A0A5F4CXZ9_CANLF,tr|A0A5F4D0Z3|A0A5F4D0Z3_CANLF,tr|A0A5F4BQ76|A0A5F4BQ76_CANLF,tr|F1PVV7|F1PVV7_CANLF,tr|F1PIK5|F1PIK5_CANLF,tr|A0A5F4CJ79|A0A5F4CJ79_CANLF,tr|F1PK11|F1PK11_CANLF,tr|F1PL36|F1PL36_CANLF,tr|E2R0Z1|E2R0Z1_CANLF,tr|J9P357|J9P357_CANLF,tr|A0A5F4DJB2|A0A5F4DJB2_CANLF,tr|J9NYB2|J9NYB2_CANLF,tr|F1PWW0|F1PWW0_CANLF,tr|E2R1P6|E2R1P6_CANLF,tr|E2QZV5|E2QZ…
GO:0070830	tight junction assembly	6 of 379 in the list(1.58%)	13 of 1716 in all the Protein(0.76%)	0.0463742	tr|J9P296|J9P296_CANLF,tr|Q9N0W3|Q9N0W3_CANLF,sp|O97758|ZO1_CANLF,tr|A0A5F4D0Z3|A0A5F4D0Z3_CANLF,tr|J9P530|J9P530_CANLF,tr|A0A5F4C280|A0A5F4C280_CANLF
GO:0000281	cytokinesis after mitosis	4 of 379 in the list(1.06%)	7 of 1716 in all the Protein(0.41%)	0.046401	tr|F1PVV7|F1PVV7_CANLF,tr|J9NVP2|J9NVP2_CANLF,tr|E2RH35|E2RH35_CANLF,tr|F1PXU1|F1PXU1_CANLF
GO:0007189	activation of adenylate cyclase activity by G-protein signaling pathway	4 of 379 in the list(1.06%)	7 of 1716 in all the Protein(0.41%)	0.046401	sp|P63091|GNAS_CANLF,tr|E2RGF3|E2RGF3_CANLF,sp|P30803|ADCY5_CANLF,tr|F1PI78|F1PI78_CANLF
GO:0010578	regulation of adenylate cyclase activity involved in G-protein signaling	4 of 379 in the list(1.06%)	7 of 1716 in all the Protein(0.41%)	0.046401	sp|P63091|GNAS_CANLF,tr|E2RGF3|E2RGF3_CANLF,sp|P30803|ADCY5_CANLF,tr|F1PI78|F1PI78_CANLF
GO:0010579	positive regulation of adenylate cyclase activity by G-protein signaling pathway	4 of 379 in the list(1.06%)	7 of 1716 in all the Protein(0.41%)	0.046401	sp|P63091|GNAS_CANLF,tr|E2RGF3|E2RGF3_CANLF,sp|P30803|ADCY5_CANLF,tr|F1PI78|F1PI78_CANLF
GO:0030035	microspike assembly	4 of 379 in the list(1.06%)	7 of 1716 in all the Protein(0.41%)	0.046401	tr|F6Y429|F6Y429_CANLF,tr|J9NYT0|J9NYT0_CANLF,tr|E2RSI6|E2RSI6_CANLF,tr|J9NVU0|J9NVU0_CANLF
GO:0048010	vascular endothelial growth factor receptor signaling pathway	21 of 379 in the list(5.54%)	67 of 1716 in all the Protein(3.90%)	0.0471959	sp|Q1HG70|MP2K2_CANLF,tr|A0A5F4C4S3|A0A5F4C4S3_CANLF,tr|F1PGY1|F1PGY1_CANLF,tr|F1PIK5|F1PIK5_CANLF,tr|A0A5F4CJ79|A0A5F4CJ79_CANLF,tr|F1PL36|F1PL36_CANLF,tr|F1Q253|F1Q253_CANLF,tr|E2REH3|E2REH3_CANLF,tr|F1PXU1|F1PXU1_CANLF,tr|E2R1P6|E2R1P6_CANLF,tr|E2R434|E2R434_CANLF,tr|F1PF03|F1PF03_CANLF,tr|F1PUT6|F1PUT6_CANLF,tr|F1PAP5|F1PAP5_CANLF,tr|F1P874|F1P874_CANLF,tr|A0A5F4CNW6|A0A5F4CNW6_CANLF,sp|P3372…
GO:0051235	maintenance of location	9 of 379 in the list(2.37%)	23 of 1716 in all the Protein(1.34%)	0.0478538	tr|F1PSC2|F1PSC2_CANLF,tr|A0A5F4DHA5|A0A5F4DHA5_CANLF,tr|E2RKP7|E2RKP7_CANLF,sp|P49822|ALBU_CANLF,tr|E2RSI6|E2RSI6_CANLF,sp|P33724|CAV1_CANLF,tr|F1PWW0|F1PWW0_CANLF,tr|A0A5F4C5D6|A0A5F4C5D6_CANLF,tr|A0A140T8E6|A0A140T8E6_CANLF
GO:0002029	desensitization of G-protein coupled receptor protein signaling pathway	2 of 379 in the list(0.53%)	2 of 1716 in all the Protein(0.12%)	0.0486799	tr|J9NY42|J9NY42_CANLF,tr|F6X9W7|F6X9W7_CANLF
GO:0007004	telomere maintenance via telomerase	2 of 379 in the list(0.53%)	2 of 1716 in all the Protein(0.12%)	0.0486799	tr|E2RSQ7|E2RSQ7_CANLF,tr|E2R6L1|E2R6L1_CANLF
GO:0007195	inhibition of adenylate cyclase activity by dopamine receptor signaling pathway	2 of 379 in the list(0.53%)	2 of 1716 in all the Protein(0.12%)	0.0486799	sp|P30803|ADCY5_CANLF,tr|F1PWW0|F1PWW0_CANLF
GO:0010569	regulation of double-strand break repair via homologous recombination	2 of 379 in the list(0.53%)	2 of 1716 in all the Protein(0.12%)	0.0486799	tr|E2RSQ7|E2RSQ7_CANLF,tr|A0A5F4CG76|A0A5F4CG76_CANLF
GO:0010738	regulation of protein kinase A signaling cascade	2 of 379 in the list(0.53%)	2 of 1716 in all the Protein(0.12%)	0.0486799	tr|A0A5F4CKY1|A0A5F4CKY1_CANLF,tr|A0A5F4CT03|A0A5F4CT03_CANLF
GO:0022401	adaptation of signaling pathway	2 of 379 in the list(0.53%)	2 of 1716 in all the Protein(0.12%)	0.0486799	tr|J9NY42|J9NY42_CANLF,tr|F6X9W7|F6X9W7_CANLF
GO:0030011	maintenance of cell polarity	2 of 379 in the list(0.53%)	2 of 1716 in all the Protein(0.12%)	0.0486799	tr|A0A5F4CL11|A0A5F4CL11_CANLF,tr|F1PID1|F1PID1_CANLF
GO:0030857	negative regulation of epithelial cell differentiation	2 of 379 in the list(0.53%)	2 of 1716 in all the Protein(0.12%)	0.0486799	sp|P33724|CAV1_CANLF,tr|J9NZR2|J9NZR2_CANLF
GO:0031057	negative regulation of histone modification	2 of 379 in the list(0.53%)	2 of 1716 in all the Protein(0.12%)	0.0486799	tr|E2RCZ7|E2RCZ7_CANLF,tr|A0A5F4CG76|A0A5F4CG76_CANLF
GO:0031061	negative regulation of histone methylation	2 of 379 in the list(0.53%)	2 of 1716 in all the Protein(0.12%)	0.0486799	tr|E2RCZ7|E2RCZ7_CANLF,tr|A0A5F4CG76|A0A5F4CG76_CANLF
GO:0031063	regulation of histone deacetylation	2 of 379 in the list(0.53%)	2 of 1716 in all the Protein(0.12%)	0.0486799	tr|J9NZL2|J9NZL2_CANLF,tr|A0A5F4C5D6|A0A5F4C5D6_CANLF
GO:0031065	positive regulation of histone deacetylation	2 of 379 in the list(0.53%)	2 of 1716 in all the Protein(0.12%)	0.0486799	tr|J9NZL2|J9NZL2_CANLF,tr|A0A5F4C5D6|A0A5F4C5D6_CANLF
GO:0031109	microtubule polymerization or depolymerization	2 of 379 in the list(0.53%)	2 of 1716 in all the Protein(0.12%)	0.0486799	tr|J9NYH4|J9NYH4_CANLF,tr|J9NVP2|J9NVP2_CANLF
GO:0032510	endosome to lysosome transport via multivesicular body sorting pathway	2 of 379 in the list(0.53%)	2 of 1716 in all the Protein(0.12%)	0.0486799	tr|F6XA80|F6XA80_CANLF,tr|F1PVE5|F1PVE5_CANLF
GO:0032769	negative regulation of monooxygenase activity	2 of 379 in the list(0.53%)	2 of 1716 in all the Protein(0.12%)	0.0486799	tr|A0A5F4CSQ5|A0A5F4CSQ5_CANLF,sp|P33724|CAV1_CANLF
GO:0034331	cell junction maintenance	2 of 379 in the list(0.53%)	2 of 1716 in all the Protein(0.12%)	0.0486799	tr|E2RHY0|E2RHY0_CANLF,tr|J9NYK7|J9NYK7_CANLF
GO:0034340	response to type I interferon	2 of 379 in the list(0.53%)	2 of 1716 in all the Protein(0.12%)	0.0486799	tr|A0A5F4DE03|A0A5F4DE03_CANLF,tr|A0A5F4CNE0|A0A5F4CNE0_CANLF
GO:0035112	genitalia morphogenesis	2 of 379 in the list(0.53%)	2 of 1716 in all the Protein(0.12%)	0.0486799	tr|J9NZL2|J9NZL2_CANLF,tr|A0A5F4D0Z3|A0A5F4D0Z3_CANLF
GO:0035116	embryonic hindlimb morphogenesis	2 of 379 in the list(0.53%)	2 of 1716 in all the Protein(0.12%)	0.0486799	tr|A0A5F4CFW2|A0A5F4CFW2_CANLF,tr|A0A5F4D0Z3|A0A5F4D0Z3_CANLF
GO:0035137	hindlimb morphogenesis	2 of 379 in the list(0.53%)	2 of 1716 in all the Protein(0.12%)	0.0486799	tr|A0A5F4CFW2|A0A5F4CFW2_CANLF,tr|A0A5F4D0Z3|A0A5F4D0Z3_CANLF
GO:0042753	positive regulation of circadian rhythm	2 of 379 in the list(0.53%)	2 of 1716 in all the Protein(0.12%)	0.0486799	sp|P49822|ALBU_CANLF,tr|E2R7P6|E2R7P6_CANLF
GO:0043954	cellular component maintenance	2 of 379 in the list(0.53%)	2 of 1716 in all the Protein(0.12%)	0.0486799	tr|E2RHY0|E2RHY0_CANLF,tr|J9NYK7|J9NYK7_CANLF
GO:0045603	positive regulation of endothelial cell differentiation	2 of 379 in the list(0.53%)	2 of 1716 in all the Protein(0.12%)	0.0486799	tr|E2R174|E2R174_CANLF,tr|A0A5F4D0Z3|A0A5F4D0Z3_CANLF
GO:0045668	negative regulation of osteoblast differentiation	2 of 379 in the list(0.53%)	2 of 1716 in all the Protein(0.12%)	0.0486799	tr|E2RQV5|E2RQV5_CANLF,tr|F1PK81|F1PK81_CANLF
GO:0051001	negative regulation of nitric-oxide synthase activity	2 of 379 in the list(0.53%)	2 of 1716 in all the Protein(0.12%)	0.0486799	tr|A0A5F4CSQ5|A0A5F4CSQ5_CANLF,sp|P33724|CAV1_CANLF
GO:0051261	protein depolymerization	2 of 379 in the list(0.53%)	2 of 1716 in all the Protein(0.12%)	0.0486799	tr|F1PVE5|F1PVE5_CANLF,tr|J9NVP2|J9NVP2_CANLF
GO:0051572	negative regulation of histone H3-K4 methylation	2 of 379 in the list(0.53%)	2 of 1716 in all the Protein(0.12%)	0.0486799	tr|E2RCZ7|E2RCZ7_CANLF,tr|A0A5F4CG76|A0A5F4CG76_CANLF
GO:0060058	positive regulation of apoptosis involved in mammary gland involution	2 of 379 in the list(0.53%)	2 of 1716 in all the Protein(0.12%)	0.0486799	tr|F1PGZ1|F1PGZ1_CANLF,tr|A0A5F4C5D6|A0A5F4C5D6_CANLF
GO:0060159	regulation of dopamine receptor signaling pathway	2 of 379 in the list(0.53%)	2 of 1716 in all the Protein(0.12%)	0.0486799	sp|O46550|CAV2_CANLF,tr|A0A5F4CT03|A0A5F4CT03_CANLF
GO:0060161	positive regulation of dopamine receptor signaling pathway	2 of 379 in the list(0.53%)	2 of 1716 in all the Protein(0.12%)	0.0486799	sp|O46550|CAV2_CANLF,tr|A0A5F4CT03|A0A5F4CT03_CANLF
GO:0060242	contact inhibition	2 of 379 in the list(0.53%)	2 of 1716 in all the Protein(0.12%)	0.0486799	tr|J9NZR2|J9NZR2_CANLF,tr|E2REH3|E2REH3_CANLF
GO:0060706	cell differentiation involved in embryonic placenta development	2 of 379 in the list(0.53%)	2 of 1716 in all the Protein(0.12%)	0.0486799	tr|F1PB30|F1PB30_CANLF,tr|F1Q0N9|F1Q0N9_CANLF
GO:0090036	regulation of protein kinase C signaling cascade	2 of 379 in the list(0.53%)	2 of 1716 in all the Protein(0.12%)	0.0486799	tr|A0A5F4DAI4|A0A5F4DAI4_CANLF,tr|J9NYK7|J9NYK7_CANLF
GO:0044085	cellular component biogenesis	97 of 379 in the list(25.59%)	383 of 1716 in all the Protein(22.32%)	0.0491842	tr|J9P1N8|J9P1N8_CANLF,tr|A0A5F4D8A5|A0A5F4D8A5_CANLF,tr|F1PS60|F1PS60_CANLF,tr|E2RHY0|E2RHY0_CANLF,tr|A0A5F4D8J3|A0A5F4D8J3_CANLF,tr|F1PVV7|F1PVV7_CANLF,tr|A0A5F4CJ79|A0A5F4CJ79_CANLF,tr|F1PSC2|F1PSC2_CANLF,tr|A0A5F4D8N3|A0A5F4D8N3_CANLF,tr|A0A5F4CFW2|A0A5F4CFW2_CANLF,tr|F6Y258|F6Y258_CANLF,tr|E2R0Z1|E2R0Z1_CANLF,tr|F1PIF6|F1PIF6_CANLF,tr|F1Q039|F1Q039_CANLF,tr|F1Q298|F1Q298_CANLF,tr|J9NS46|J9NS…
GO:0019222	regulation of metabolic process	174 of 379 in the list(45.91%)	722 of 1716 in all the Protein(42.07%)	0.0492593	tr|J9P1N8|J9P1N8_CANLF,tr|A0A5F4D8A5|A0A5F4D8A5_CANLF,tr|F1PYE3|F1PYE3_CANLF,tr|J9PAU7|J9PAU7_CANLF,tr|A0A5F4DJB2|A0A5F4DJB2_CANLF,tr|E2RJI7|E2RJI7_CANLF,tr|J9NYB2|J9NYB2_CANLF,tr|E2R1P6|E2R1P6_CANLF,tr|E2R1Q1|E2R1Q1_CANLF,tr|E2R174|E2R174_CANLF,tr|F1PF03|F1PF03_CANLF,tr|F1Q0S9|F1Q0S9_CANLF,tr|J9P530|J9P530_CANLF,tr|J9NY42|J9NY42_CANLF,tr|E2R068|E2R068_CANLF,sp|P33724|CAV1_CANLF,tr|E2RRL7|E2RRL7_…
GO:0045216	cell-cell junction organization	14 of 379 in the list(3.69%)	41 of 1716 in all the Protein(2.39%)	0.049967	tr|E2R434|E2R434_CANLF,sp|O97758|ZO1_CANLF,tr|A0A5F4D0Z3|A0A5F4D0Z3_CANLF,tr|E2RHY0|E2RHY0_CANLF,tr|J9P530|J9P530_CANLF,tr|J9NYK7|J9NYK7_CANLF,tr|F1PK81|F1PK81_CANLF,tr|A0A5F4C280|A0A5F4C280_CANLF,tr|F1PSC2|F1PSC2_CANLF,tr|J9P296|J9P296_CANLF,tr|Q9N0W3|Q9N0W3_CANLF,tr|E2R9S7|E2R9S7_CANLF,tr|F1PKR3|F1PKR3_CANLF,tr|A0A140T8E6|A0A140T8E6_CANLF
GO:0033043	regulation of organelle organization	39 of 379 in the list(10.29%)	139 of 1716 in all the Protein(8.10%)	0.0506869	tr|A0A5F4D8A5|A0A5F4D8A5_CANLF,tr|A0A5F4D0Z3|A0A5F4D0Z3_CANLF,tr|A0A5F4CW16|A0A5F4CW16_CANLF,tr|J9P820|J9P820_CANLF,tr|E2RMC8|E2RMC8_CANLF,tr|A0A5F4CL11|A0A5F4CL11_CANLF,tr|F1PL36|F1PL36_CANLF,tr|A0A5F4CKL1|A0A5F4CKL1_CANLF,tr|A0A5F4DJB2|A0A5F4DJB2_CANLF,tr|E2RJI7|E2RJI7_CANLF,tr|A0A5F4CG76|A0A5F4CG76_CANLF,tr|E2R1P6|E2R1P6_CANLF,tr|E2R1Q1|E2R1Q1_CANLF,sp|O46550|CAV2_CANLF,tr|E2RSQ7|E2RSQ7_CANLF,…
GO:0021537	telencephalon development	12 of 379 in the list(3.17%)	34 of 1716 in all the Protein(1.98%)	0.052984	tr|A0A5F4D5F1|A0A5F4D5F1_CANLF,tr|A0A5F4D0Z3|A0A5F4D0Z3_CANLF,tr|F1PF03|F1PF03_CANLF,tr|F1PVV7|F1PVV7_CANLF,tr|A0A5F4CT03|A0A5F4CT03_CANLF,tr|A0A5F4CSQ5|A0A5F4CSQ5_CANLF,tr|A0A5F4DFT0|A0A5F4DFT0_CANLF,sp|Q9N2J4|AQP1_CANLF,tr|A0A5F4CFW2|A0A5F4CFW2_CANLF,tr|A0A5F4CXK1|A0A5F4CXK1_CANLF,tr|J9P9P4|J9P9P4_CANLF,tr|A0A5F4D764|A0A5F4D764_CANLF
GO:0065007	biological regulation	288 of 379 in the list(75.99%)	1246 of 1716 in all the Protein(72.61%)	0.0531347	tr|A0A5F4D8A5|A0A5F4D8A5_CANLF,tr|A0A5F4CXZ9|A0A5F4CXZ9_CANLF,tr|E2RHY0|E2RHY0_CANLF,tr|A0A5F4CNN3|A0A5F4CNN3_CANLF,tr|F1PIE9|F1PIE9_CANLF,tr|E2R629|E2R629_CANLF,tr|J9PAU7|J9PAU7_CANLF,tr|A0A5F4CL11|A0A5F4CL11_CANLF,tr|E2R0Z1|E2R0Z1_CANLF,tr|A0A5F4DJB2|A0A5F4DJB2_CANLF,tr|F1Q039|F1Q039_CANLF,tr|A0A5F4DKQ5|A0A5F4DKQ5_CANLF,tr|A0A5F4DE12|A0A5F4DE12_CANLF,tr|E2R1Q1|E2R1Q1_CANLF,tr|E2R174|E2R174_CANL…
GO:0006357	regulation of transcription from RNA polymerase II promoter	54 of 379 in the list(14.25%)	202 of 1716 in all the Protein(11.77%)	0.0563071	tr|A0A5F4D0Z3|A0A5F4D0Z3_CANLF,tr|J9P820|J9P820_CANLF,tr|A0A5F4CJ79|A0A5F4CJ79_CANLF,tr|E2QX15|E2QX15_CANLF,tr|E2R7P6|E2R7P6_CANLF,tr|A0A5F4DIQ5|A0A5F4DIQ5_CANLF,tr|J9P9P4|J9P9P4_CANLF,tr|J9NZQ1|J9NZQ1_CANLF,tr|A0A5F4DJB2|A0A5F4DJB2_CANLF,tr|J9NZR2|J9NZR2_CANLF,tr|A0A5F4CG76|A0A5F4CG76_CANLF,tr|A0A5F4D970|A0A5F4D970_CANLF,tr|A0A5F4CY98|A0A5F4CY98_CANLF,tr|E2QYH6|E2QYH6_CANLF,tr|A0A5F4CB52|A0A5F4C…
GO:0051248	negative regulation of protein metabolic process	27 of 379 in the list(7.12%)	92 of 1716 in all the Protein(5.36%)	0.0583422	tr|A0A5F4D8A5|A0A5F4D8A5_CANLF,tr|A0A5F4D0Z3|A0A5F4D0Z3_CANLF,tr|J9NUK0|J9NUK0_CANLF,tr|J9NYK7|J9NYK7_CANLF,tr|A0A5F4C280|A0A5F4C280_CANLF,tr|A0A5F4CT03|A0A5F4CT03_CANLF,tr|E2RPA3|E2RPA3_CANLF,tr|E2RLS3|E2RLS3_CANLF,tr|F1Q253|F1Q253_CANLF,tr|A0A5F4CG76|A0A5F4CG76_CANLF,tr|F1PWW0|F1PWW0_CANLF,tr|J9NZV5|J9NZV5_CANLF,tr|F1PXU1|F1PXU1_CANLF,tr|E2R1P6|E2R1P6_CANLF,tr|F1PF03|F1PF03_CANLF,tr|J9NVP2|J9NV…
GO:0048660	regulation of smooth muscle cell proliferation	6 of 379 in the list(1.58%)	14 of 1716 in all the Protein(0.82%)	0.0665082	tr|A0A5F4D0Z3|A0A5F4D0Z3_CANLF,tr|F1P7Q6|F1P7Q6_CANLF,tr|F1PI78|F1PI78_CANLF,sp|P33724|CAV1_CANLF,tr|A0A5F4CJ79|A0A5F4CJ79_CANLF,tr|A0A5F4D9J7|A0A5F4D9J7_CANLF
GO:0006461	protein complex assembly	39 of 379 in the list(10.29%)	142 of 1716 in all the Protein(8.28%)	0.0681839	tr|F1PUU5|F1PUU5_CANLF,tr|F1PS60|F1PS60_CANLF,tr|A0A5F4D0Z3|A0A5F4D0Z3_CANLF,tr|A0A5F4D8J3|A0A5F4D8J3_CANLF,tr|J9P969|J9P969_CANLF,tr|A0A5F4CJ79|A0A5F4CJ79_CANLF,tr|F1PK11|F1PK11_CANLF,tr|F1PWW0|F1PWW0_CANLF,tr|A0A5F4C290|A0A5F4C290_CANLF,tr|F1Q039|F1Q039_CANLF,tr|E2RJY0|E2RJY0_CANLF,tr|E2R174|E2R174_CANLF,sp|O46550|CAV2_CANLF,tr|J9PB22|J9PB22_CANLF,tr|F1PUT6|F1PUT6_CANLF,tr|E2R5F1|E2R5F1_CANLF,t…
GO:0070271	protein complex biogenesis	39 of 379 in the list(10.29%)	142 of 1716 in all the Protein(8.28%)	0.0681839	tr|F1PUU5|F1PUU5_CANLF,tr|F1PS60|F1PS60_CANLF,tr|A0A5F4D0Z3|A0A5F4D0Z3_CANLF,tr|A0A5F4D8J3|A0A5F4D8J3_CANLF,tr|J9P969|J9P969_CANLF,tr|A0A5F4CJ79|A0A5F4CJ79_CANLF,tr|F1PK11|F1PK11_CANLF,tr|F1PWW0|F1PWW0_CANLF,tr|A0A5F4C290|A0A5F4C290_CANLF,tr|F1Q039|F1Q039_CANLF,tr|E2RJY0|E2RJY0_CANLF,tr|E2R174|E2R174_CANLF,sp|O46550|CAV2_CANLF,tr|J9PB22|J9PB22_CANLF,tr|F1PUT6|F1PUT6_CANLF,tr|E2R5F1|E2R5F1_CANLF,t…
GO:0006333	chromatin assembly or disassembly	10 of 379 in the list(2.64%)	28 of 1716 in all the Protein(1.63%)	0.0690386	tr|J9P937|J9P937_CANLF,tr|F6V592|F6V592_CANLF,tr|J9PB22|J9PB22_CANLF,tr|E2RDF9|E2RDF9_CANLF,tr|J9PAU7|J9PAU7_CANLF,tr|A0A5F4CPF6|A0A5F4CPF6_CANLF,tr|A0A5F4BU46|A0A5F4BU46_CANLF,tr|E2RTI2|E2RTI2_CANLF,tr|E2RCZ7|E2RCZ7_CANLF,tr|A0A5F4CY98|A0A5F4CY98_CANLF
GO:0043392	negative regulation of DNA binding	8 of 379 in the list(2.11%)	21 of 1716 in all the Protein(1.22%)	0.0706397	tr|A0A5F4CPF6|A0A5F4CPF6_CANLF,tr|J9NY42|J9NY42_CANLF,tr|A0A5F4CB52|A0A5F4CB52_CANLF,tr|A0A5F4CNE0|A0A5F4CNE0_CANLF,tr|J9P9P4|J9P9P4_CANLF,tr|A0A5F4D0Z3|A0A5F4D0Z3_CANLF,tr|A0A5F4CG76|A0A5F4CG76_CANLF,tr|F1PWW0|F1PWW0_CANLF
GO:0010926	anatomical structure formation	103 of 379 in the list(27.18%)	415 of 1716 in all the Protein(24.18%)	0.0712664	tr|J9P1N8|J9P1N8_CANLF,tr|A0A5F4D8A5|A0A5F4D8A5_CANLF,tr|F1PS60|F1PS60_CANLF,tr|E2RHY0|E2RHY0_CANLF,tr|A0A5F4D8J3|A0A5F4D8J3_CANLF,tr|F1PVV7|F1PVV7_CANLF,tr|A0A5F4CJ79|A0A5F4CJ79_CANLF,tr|E2RRM5|E2RRM5_CANLF,tr|F1PSC2|F1PSC2_CANLF,tr|J9NRJ0|J9NRJ0_CANLF,tr|A0A5F4D8N3|A0A5F4D8N3_CANLF,tr|F6Y258|F6Y258_CANLF,tr|E2R0Z1|E2R0Z1_CANLF,tr|F1PIF6|F1PIF6_CANLF,tr|F1Q039|F1Q039_CANLF,tr|F1Q298|F1Q298_CANLF…
GO:0010639	negative regulation of organelle organization	14 of 379 in the list(3.69%)	43 of 1716 in all the Protein(2.51%)	0.0722673	tr|E2R1P6|E2R1P6_CANLF,tr|A0A5F4D8A5|A0A5F4D8A5_CANLF,tr|A0A5F4CW16|A0A5F4CW16_CANLF,tr|E2RSQ7|E2RSQ7_CANLF,tr|J9NYK7|J9NYK7_CANLF,tr|J9NVP2|J9NVP2_CANLF,tr|A0A5F4C5D6|A0A5F4C5D6_CANLF,tr|F1PAP5|F1PAP5_CANLF,tr|E2RCZ7|E2RCZ7_CANLF,tr|A0A5F4DAI4|A0A5F4DAI4_CANLF,tr|F1Q253|F1Q253_CANLF,tr|F1Q3G7|F1Q3G7_CANLF,tr|A0A5F4CG76|A0A5F4CG76_CANLF,tr|F1PXU1|F1PXU1_CANLF
GO:0007188	G-protein signaling, coupled to cAMP nucleotide second messenger	5 of 379 in the list(1.32%)	11 of 1716 in all the Protein(0.64%)	0.0726745	sp|P63091|GNAS_CANLF,tr|E2RGF3|E2RGF3_CANLF,sp|P30803|ADCY5_CANLF,tr|F1PI78|F1PI78_CANLF,tr|F1PWW0|F1PWW0_CANLF
GO:0045428	regulation of nitric oxide biosynthetic process	5 of 379 in the list(1.32%)	11 of 1716 in all the Protein(0.64%)	0.0726745	tr|A0A5F4CSQ5|A0A5F4CSQ5_CANLF,tr|E2RLS3|E2RLS3_CANLF,tr|F1PF03|F1PF03_CANLF,sp|P33724|CAV1_CANLF,tr|F1PGY1|F1PGY1_CANLF
GO:0043087	regulation of GTPase activity	30 of 379 in the list(7.92%)	106 of 1716 in all the Protein(6.18%)	0.0732214	tr|J9NW32|J9NW32_CANLF,tr|E2R1E6|E2R1E6_CANLF,tr|J9NXR9|J9NXR9_CANLF,tr|A0A5F4C4S3|A0A5F4C4S3_CANLF,tr|A0A5F4CT03|A0A5F4CT03_CANLF,tr|E2RRM5|E2RRM5_CANLF,tr|F1PCR1|F1PCR1_CANLF,tr|A0A5F4DHK4|A0A5F4DHK4_CANLF,tr|J9NYT0|J9NYT0_CANLF,tr|E2R0Z1|E2R0Z1_CANLF,tr|E2RRA9|E2RRA9_CANLF,tr|E2RJI7|E2RJI7_CANLF,tr|J9NYB2|J9NYB2_CANLF,tr|E2R8Q3|E2R8Q3_CANLF,tr|J9P5X9|J9P5X9_CANLF,tr|E2REU8|E2REU8_CANLF,sp|P630…
GO:0032269	negative regulation of cellular protein metabolic process	25 of 379 in the list(6.60%)	86 of 1716 in all the Protein(5.01%)	0.0739614	tr|A0A5F4D8A5|A0A5F4D8A5_CANLF,tr|A0A5F4D0Z3|A0A5F4D0Z3_CANLF,tr|J9NUK0|J9NUK0_CANLF,tr|J9NYK7|J9NYK7_CANLF,tr|A0A5F4C280|A0A5F4C280_CANLF,tr|A0A5F4CT03|A0A5F4CT03_CANLF,tr|E2RPA3|E2RPA3_CANLF,tr|E2RLS3|E2RLS3_CANLF,tr|F1Q253|F1Q253_CANLF,tr|A0A5F4CG76|A0A5F4CG76_CANLF,tr|J9NZV5|J9NZV5_CANLF,tr|F1PXU1|F1PXU1_CANLF,tr|E2R1P6|E2R1P6_CANLF,tr|J9NVP2|J9NVP2_CANLF,tr|A0A5F4C5D6|A0A5F4C5D6_CANLF,tr|F1P…
GO:0001837	epithelial to mesenchymal transition	3 of 379 in the list(0.79%)	5 of 1716 in all the Protein(0.29%)	0.0749084	tr|E2QVG1|E2QVG1_CANLF,tr|A0A5F4D0Z3|A0A5F4D0Z3_CANLF,tr|F1PWW0|F1PWW0_CANLF
GO:0002026	regulation of the force of heart contraction	3 of 379 in the list(0.79%)	5 of 1716 in all the Protein(0.29%)	0.0749084	tr|A0A5F4C9C0|A0A5F4C9C0_CANLF,sp|P33724|CAV1_CANLF,tr|A0A5F4CJ79|A0A5F4CJ79_CANLF
GO:0009187	cyclic nucleotide metabolic process	3 of 379 in the list(0.79%)	5 of 1716 in all the Protein(0.29%)	0.0749084	sp|Q9N2J4|AQP1_CANLF,sp|P30803|ADCY5_CANLF,tr|A0A5F4CYQ8|A0A5F4CYQ8_CANLF
GO:0030856	regulation of epithelial cell differentiation	3 of 379 in the list(0.79%)	5 of 1716 in all the Protein(0.29%)	0.0749084	sp|P33724|CAV1_CANLF,tr|J9NZR2|J9NZR2_CANLF,tr|F1PIE9|F1PIE9_CANLF
GO:0035089	establishment of apical/basal cell polarity	3 of 379 in the list(0.79%)	5 of 1716 in all the Protein(0.29%)	0.0749084	tr|A0A5F4CMN1|A0A5F4CMN1_CANLF,tr|E2RGF3|E2RGF3_CANLF,tr|E2RSI6|E2RSI6_CANLF
GO:0045930	negative regulation of mitotic cell cycle	3 of 379 in the list(0.79%)	5 of 1716 in all the Protein(0.29%)	0.0749084	tr|A0A5F4CMN1|A0A5F4CMN1_CANLF,tr|E2RGF3|E2RGF3_CANLF,tr|A0A5F4D0Z3|A0A5F4D0Z3_CANLF
GO:0055123	digestive system development	3 of 379 in the list(0.79%)	5 of 1716 in all the Protein(0.29%)	0.0749084	tr|J9NZL2|J9NZL2_CANLF,tr|A0A5F4D0Z3|A0A5F4D0Z3_CANLF,tr|F1PF03|F1PF03_CANLF
GO:0003091	renal water homeostasis	4 of 379 in the list(1.06%)	8 of 1716 in all the Protein(0.47%)	0.0769686	sp|P63091|GNAS_CANLF,tr|A0A5F4CB52|A0A5F4CB52_CANLF,tr|E2QZV5|E2QZV5_CANLF,sp|P30803|ADCY5_CANLF
GO:0006820	anion transport	4 of 379 in the list(1.06%)	8 of 1716 in all the Protein(0.47%)	0.0769686	sp|Q9N2J4|AQP1_CANLF,sp|P49822|ALBU_CANLF,tr|J9NXL3|J9NXL3_CANLF,tr|F1Q362|F1Q362_CANLF
GO:0006833	water transport	4 of 379 in the list(1.06%)	8 of 1716 in all the Protein(0.47%)	0.0769686	sp|P63091|GNAS_CANLF,tr|E2QZV5|E2QZV5_CANLF,sp|Q9N2J4|AQP1_CANLF,sp|P30803|ADCY5_CANLF
GO:0007212	dopamine receptor signaling pathway	4 of 379 in the list(1.06%)	8 of 1716 in all the Protein(0.47%)	0.0769686	sp|P63091|GNAS_CANLF,tr|E2RGF3|E2RGF3_CANLF,sp|P30803|ADCY5_CANLF,tr|F1PWW0|F1PWW0_CANLF
GO:0032469	endoplasmic reticulum calcium ion homeostasis	4 of 379 in the list(1.06%)	8 of 1716 in all the Protein(0.47%)	0.0769686	tr|A0A5F4CB52|A0A5F4CB52_CANLF,tr|A0A5F4C9C0|A0A5F4C9C0_CANLF,tr|A0A5F4CJ79|A0A5F4CJ79_CANLF,tr|A0A5F4C5D6|A0A5F4C5D6_CANLF
GO:0042044	fluid transport	4 of 379 in the list(1.06%)	8 of 1716 in all the Protein(0.47%)	0.0769686	sp|P63091|GNAS_CANLF,tr|E2QZV5|E2QZV5_CANLF,sp|Q9N2J4|AQP1_CANLF,sp|P30803|ADCY5_CANLF
GO:0048146	positive regulation of fibroblast proliferation	4 of 379 in the list(1.06%)	8 of 1716 in all the Protein(0.47%)	0.0769686	sp|Q9N2J4|AQP1_CANLF,tr|F1PF03|F1PF03_CANLF,tr|A0A5F4C707|A0A5F4C707_CANLF,tr|A0A5F4C5D6|A0A5F4C5D6_CANLF
GO:0048278	vesicle docking	4 of 379 in the list(1.06%)	8 of 1716 in all the Protein(0.47%)	0.0769686	tr|A0A5F4CVJ1|A0A5F4CVJ1_CANLF,sp|O46550|CAV2_CANLF,tr|A0A5F4DBI9|A0A5F4DBI9_CANLF,tr|E2R5F1|E2R5F1_CANLF
GO:0050891	multicellular organismal water homeostasis	4 of 379 in the list(1.06%)	8 of 1716 in all the Protein(0.47%)	0.0769686	sp|P63091|GNAS_CANLF,tr|A0A5F4CB52|A0A5F4CB52_CANLF,tr|E2QZV5|E2QZV5_CANLF,sp|P30803|ADCY5_CANLF
GO:0060479	lung cell differentiation	4 of 379 in the list(1.06%)	8 of 1716 in all the Protein(0.47%)	0.0769686	tr|J9P9P4|J9P9P4_CANLF,tr|A0A5F4D0Z3|A0A5F4D0Z3_CANLF,tr|J9NZR2|J9NZR2_CANLF,tr|A0A5F4CPM8|A0A5F4CPM8_CANLF
GO:0030182	neuron differentiation	49 of 379 in the list(12.93%)	185 of 1716 in all the Protein(10.78%)	0.0776848	tr|A0A5F4CXZ9|A0A5F4CXZ9_CANLF,tr|F1PVV7|F1PVV7_CANLF,tr|E2QY27|E2QY27_CANLF,tr|F1PIK5|F1PIK5_CANLF,tr|A0A5F4CJ79|A0A5F4CJ79_CANLF,tr|E2QX15|E2QX15_CANLF,tr|A0A5F4CT03|A0A5F4CT03_CANLF,tr|F1PSC2|F1PSC2_CANLF,tr|A0A5F4C0Y2|A0A5F4C0Y2_CANLF,tr|A0A5F4CL11|A0A5F4CL11_CANLF,tr|F1PL36|F1PL36_CANLF,tr|J9P9P4|J9P9P4_CANLF,tr|A0A5F4CY98|A0A5F4CY98_CANLF,tr|E2R1P6|E2R1P6_CANLF,tr|F1PF03|F1PF03_CANLF,tr|F1P…
GO:0022603	regulation of anatomical structure morphogenesis	35 of 379 in the list(9.23%)	127 of 1716 in all the Protein(7.40%)	0.0781194	tr|A0A5F4D0Z3|A0A5F4D0Z3_CANLF,tr|F1PVV7|F1PVV7_CANLF,tr|E2QY27|E2QY27_CANLF,tr|F1PYE3|F1PYE3_CANLF,tr|F1PIE9|F1PIE9_CANLF,tr|E2RMC8|E2RMC8_CANLF,tr|F1PL36|F1PL36_CANLF,tr|F6Y258|F6Y258_CANLF,tr|J9NZR2|J9NZR2_CANLF,tr|E2RJI7|E2RJI7_CANLF,tr|E2R1P6|E2R1P6_CANLF,tr|E2R1Q1|E2R1Q1_CANLF,tr|E2R174|E2R174_CANLF,tr|J9P530|J9P530_CANLF,tr|F1PUT6|F1PUT6_CANLF,tr|A0A5F4C5D6|A0A5F4C5D6_CANLF,sp|Q9N2J4|AQP1_…
GO:0006260	DNA replication	9 of 379 in the list(2.37%)	25 of 1716 in all the Protein(1.46%)	0.0789722	tr|J9P937|J9P937_CANLF,tr|E2RSQ7|E2RSQ7_CANLF,tr|J9P7T2|J9P7T2_CANLF,tr|E2R4V6|E2R4V6_CANLF,tr|J9P9P4|J9P9P4_CANLF,tr|F1Q3H5|F1Q3H5_CANLF,tr|A0A5F4CZR8|A0A5F4CZR8_CANLF,tr|E2R6L1|E2R6L1_CANLF,tr|A0A5F4D9F2|A0A5F4D9F2_CANLF
GO:0032886	regulation of microtubule-based process	9 of 379 in the list(2.37%)	25 of 1716 in all the Protein(1.46%)	0.0789722	tr|A0A5F4D0Z3|A0A5F4D0Z3_CANLF,tr|J9NVP2|J9NVP2_CANLF,tr|E2RMC8|E2RMC8_CANLF,tr|E2R417|E2R417_CANLF,tr|A0A5F4C0Y2|A0A5F4C0Y2_CANLF,tr|A0A5F4CXK1|A0A5F4CXK1_CANLF,tr|A0A5F4DFT0|A0A5F4DFT0_CANLF,tr|A0A5F4DAI4|A0A5F4DAI4_CANLF,sp|P33724|CAV1_CANLF
GO:0045927	positive regulation of growth	9 of 379 in the list(2.37%)	25 of 1716 in all the Protein(1.46%)	0.0789722	tr|A0A5F4CB52|A0A5F4CB52_CANLF,tr|A0A5F4CXJ9|A0A5F4CXJ9_CANLF,tr|F1PID1|F1PID1_CANLF,tr|F1P874|F1P874_CANLF,tr|F1Q4K4|F1Q4K4_CANLF,tr|A0A5F4CFW2|A0A5F4CFW2_CANLF,tr|J9NZL2|J9NZL2_CANLF,tr|E2RSI6|E2RSI6_CANLF,tr|J9NZR2|J9NZR2_CANLF
GO:0016055	Wnt receptor signaling pathway	7 of 379 in the list(1.85%)	18 of 1716 in all the Protein(1.05%)	0.0802152	tr|E2RGF3|E2RGF3_CANLF,tr|F1PKX6|F1PKX6_CANLF,tr|J9PAD2|J9PAD2_CANLF,tr|F6X9W7|F6X9W7_CANLF,tr|A0A5F4C304|A0A5F4C304_CANLF,tr|E2RTE0|E2RTE0_CANLF,tr|A0A5F4D9J7|A0A5F4D9J7_CANLF
GO:0032869	cellular response to insulin stimulus	21 of 379 in the list(5.54%)	71 of 1716 in all the Protein(4.14%)	0.082575	tr|J9P1N8|J9P1N8_CANLF,sp|Q1HG70|MP2K2_CANLF,tr|E2R0X9|E2R0X9_CANLF,tr|F1PID1|F1PID1_CANLF,tr|A0A5F4C4S3|A0A5F4C4S3_CANLF,tr|F1PIK5|F1PIK5_CANLF,tr|A0A5F4CJ79|A0A5F4CJ79_CANLF,tr|E2RPA3|E2RPA3_CANLF,tr|F1PL36|F1PL36_CANLF,tr|E2RA21|E2RA21_CANLF,tr|F1Q253|F1Q253_CANLF,tr|J9P357|J9P357_CANLF,tr|E2REH3|E2REH3_CANLF,tr|F1PXU1|F1PXU1_CANLF,tr|E2R1P6|E2R1P6_CANLF,tr|F6X7W6|F6X7W6_CANLF,tr|F1PF03|F1PF03…
GO:0051640	organelle localization	21 of 379 in the list(5.54%)	71 of 1716 in all the Protein(4.14%)	0.082575	tr|F1PCX8|F1PCX8_CANLF,tr|F1PVV7|F1PVV7_CANLF,tr|A0A5F4C280|A0A5F4C280_CANLF,tr|A0A5F4CT03|A0A5F4CT03_CANLF,tr|J9NRG5|J9NRG5_CANLF,tr|A0A5F4CVJ1|A0A5F4CVJ1_CANLF,tr|A0A5F4BXY6|A0A5F4BXY6_CANLF,tr|E2RGF3|E2RGF3_CANLF,tr|A0A5F4DFT0|A0A5F4DFT0_CANLF,tr|A0A5F4D5G0|A0A5F4D5G0_CANLF,sp|P49822|ALBU_CANLF,tr|A0A5F4CNZ3|A0A5F4CNZ3_CANLF,tr|F1PVE5|F1PVE5_CANLF,tr|A0A5F4D653|A0A5F4D653_CANLF,tr|E2RKP7|E2RKP…
GO:0051100	negative regulation of binding	10 of 379 in the list(2.64%)	29 of 1716 in all the Protein(1.69%)	0.0855086	tr|A0A5F4CB52|A0A5F4CB52_CANLF,tr|A0A5F4CNE0|A0A5F4CNE0_CANLF,tr|A0A5F4D0Z3|A0A5F4D0Z3_CANLF,tr|A0A5F4CT03|A0A5F4CT03_CANLF,tr|J9NY42|J9NY42_CANLF,tr|A0A5F4CPF6|A0A5F4CPF6_CANLF,tr|J9P9P4|J9P9P4_CANLF,sp|P33724|CAV1_CANLF,tr|A0A5F4CG76|A0A5F4CG76_CANLF,tr|F1PWW0|F1PWW0_CANLF
GO:0019827	stem cell maintenance	6 of 379 in the list(1.58%)	15 of 1716 in all the Protein(0.87%)	0.090964	tr|F1P874|F1P874_CANLF,tr|J9NZL2|J9NZL2_CANLF,tr|J9PAD2|J9PAD2_CANLF,tr|A0A5F4D0Z3|A0A5F4D0Z3_CANLF,tr|J9NZR2|J9NZR2_CANLF,tr|A0A5F4DJZ3|A0A5F4DJZ3_CANLF
GO:0030835	negative regulation of actin filament depolymerization	6 of 379 in the list(1.58%)	15 of 1716 in all the Protein(0.87%)	0.090964	tr|E2R1P6|E2R1P6_CANLF,tr|A0A5F4D8A5|A0A5F4D8A5_CANLF,tr|A0A5F4DAI4|A0A5F4DAI4_CANLF,tr|F1Q253|F1Q253_CANLF,tr|F1PXU1|F1PXU1_CANLF,tr|F1PAP5|F1PAP5_CANLF
GO:0034332	adherens junction organization	6 of 379 in the list(1.58%)	15 of 1716 in all the Protein(0.87%)	0.090964	tr|E2R434|E2R434_CANLF,tr|A0A5F4D0Z3|A0A5F4D0Z3_CANLF,tr|E2RHY0|E2RHY0_CANLF,tr|E2R9S7|E2R9S7_CANLF,tr|F1PKR3|F1PKR3_CANLF,tr|A0A140T8E6|A0A140T8E6_CANLF
GO:0045762	positive regulation of adenylate cyclase activity	6 of 379 in the list(1.58%)	15 of 1716 in all the Protein(0.87%)	0.090964	sp|P63091|GNAS_CANLF,tr|A0A5F4CB52|A0A5F4CB52_CANLF,tr|E2RGF3|E2RGF3_CANLF,sp|P30803|ADCY5_CANLF,tr|F1P7Q6|F1P7Q6_CANLF,tr|F1PI78|F1PI78_CANLF
GO:0051349	positive regulation of lyase activity	6 of 379 in the list(1.58%)	15 of 1716 in all the Protein(0.87%)	0.090964	sp|P63091|GNAS_CANLF,tr|A0A5F4CB52|A0A5F4CB52_CANLF,tr|E2RGF3|E2RGF3_CANLF,sp|P30803|ADCY5_CANLF,tr|F1P7Q6|F1P7Q6_CANLF,tr|F1PI78|F1PI78_CANLF
GO:0032870	cellular response to hormone stimulus	22 of 379 in the list(5.80%)	76 of 1716 in all the Protein(4.43%)	0.0937218	tr|J9P1N8|J9P1N8_CANLF,sp|Q1HG70|MP2K2_CANLF,tr|E2R0X9|E2R0X9_CANLF,tr|F1PID1|F1PID1_CANLF,tr|A0A5F4C4S3|A0A5F4C4S3_CANLF,tr|F1PIK5|F1PIK5_CANLF,tr|A0A5F4CJ79|A0A5F4CJ79_CANLF,tr|E2RPA3|E2RPA3_CANLF,tr|F1PL36|F1PL36_CANLF,tr|E2RA21|E2RA21_CANLF,tr|F1Q253|F1Q253_CANLF,tr|J9P357|J9P357_CANLF,tr|E2REH3|E2REH3_CANLF,tr|F1PXU1|F1PXU1_CANLF,tr|E2R1P6|E2R1P6_CANLF,tr|F6X7W6|F6X7W6_CANLF,tr|F1PF03|F1PF03…
GO:0048732	gland development	12 of 379 in the list(3.17%)	37 of 1716 in all the Protein(2.16%)	0.0946754	tr|A0A5F4CMN1|A0A5F4CMN1_CANLF,tr|F1Q298|F1Q298_CANLF,sp|Q1HG70|MP2K2_CANLF,tr|A0A5F4D0Z3|A0A5F4D0Z3_CANLF,tr|F1PF03|F1PF03_CANLF,tr|A0A5F4C5D6|A0A5F4C5D6_CANLF,tr|F1P874|F1P874_CANLF,tr|E2RGF3|E2RGF3_CANLF,tr|J9P9P4|J9P9P4_CANLF,tr|E2RSI6|E2RSI6_CANLF,sp|P33724|CAV1_CANLF,tr|A0A5F4CG76|A0A5F4CG76_CANLF
GO:0048666	neuron development	45 of 379 in the list(11.87%)	171 of 1716 in all the Protein(9.97%)	0.0969789	tr|A0A5F4CXZ9|A0A5F4CXZ9_CANLF,tr|F1PVV7|F1PVV7_CANLF,tr|E2QY27|E2QY27_CANLF,tr|F1PIK5|F1PIK5_CANLF,tr|A0A5F4CJ79|A0A5F4CJ79_CANLF,tr|E2QX15|E2QX15_CANLF,tr|A0A5F4CT03|A0A5F4CT03_CANLF,tr|F1PSC2|F1PSC2_CANLF,tr|A0A5F4C0Y2|A0A5F4C0Y2_CANLF,tr|A0A5F4CL11|A0A5F4CL11_CANLF,tr|F1PL36|F1PL36_CANLF,tr|J9P9P4|J9P9P4_CANLF,tr|E2R1P6|E2R1P6_CANLF,tr|F1PF03|F1PF03_CANLF,tr|J9NVP2|J9NVP2_CANLF,tr|F1PEK5|F1PE…
GO:0030814	regulation of cAMP metabolic process	9 of 379 in the list(2.37%)	26 of 1716 in all the Protein(1.52%)	0.0982623	sp|P63091|GNAS_CANLF,tr|A0A5F4CB52|A0A5F4CB52_CANLF,tr|F1P7Q6|F1P7Q6_CANLF,tr|F1PI78|F1PI78_CANLF,tr|E2RGF3|E2RGF3_CANLF,sp|P30803|ADCY5_CANLF,tr|A0A5F4CYQ8|A0A5F4CYQ8_CANLF,tr|A0A5F4CKY1|A0A5F4CKY1_CANLF,tr|F1PWW0|F1PWW0_CANLF
GO:0007187	G-protein signaling, coupled to cyclic nucleotide second messenger	5 of 379 in the list(1.32%)	12 of 1716 in all the Protein(0.70%)	0.102792	sp|P63091|GNAS_CANLF,tr|E2RGF3|E2RGF3_CANLF,sp|P30803|ADCY5_CANLF,tr|F1PI78|F1PI78_CANLF,tr|F1PWW0|F1PWW0_CANLF
GO:0007190	activation of adenylate cyclase activity	5 of 379 in the list(1.32%)	12 of 1716 in all the Protein(0.70%)	0.102792	sp|P63091|GNAS_CANLF,tr|E2RGF3|E2RGF3_CANLF,sp|P30803|ADCY5_CANLF,tr|F1P7Q6|F1P7Q6_CANLF,tr|F1PI78|F1PI78_CANLF
GO:0031056	regulation of histone modification	5 of 379 in the list(1.32%)	12 of 1716 in all the Protein(0.70%)	0.102792	tr|J9NZL2|J9NZL2_CANLF,tr|E2RCZ7|E2RCZ7_CANLF,tr|A0A5F4D0Z3|A0A5F4D0Z3_CANLF,tr|A0A5F4CG76|A0A5F4CG76_CANLF,tr|A0A5F4C5D6|A0A5F4C5D6_CANLF
GO:0032200	telomere organization	5 of 379 in the list(1.32%)	12 of 1716 in all the Protein(0.70%)	0.102792	tr|A0A5F4CNE0|A0A5F4CNE0_CANLF,tr|J9PB22|J9PB22_CANLF,tr|E2RSQ7|E2RSQ7_CANLF,tr|A0A5F4D9F2|A0A5F4D9F2_CANLF,tr|E2R6L1|E2R6L1_CANLF
GO:0043502	regulation of muscle adaptation	5 of 379 in the list(1.32%)	12 of 1716 in all the Protein(0.70%)	0.102792	tr|F6Y258|F6Y258_CANLF,tr|F1PID1|F1PID1_CANLF,tr|A0A5F4C9C0|A0A5F4C9C0_CANLF,tr|J9NYB2|J9NYB2_CANLF,tr|A0A5F4CJ79|A0A5F4CJ79_CANLF
GO:0045815	positive regulation of gene expression, epigenetic	5 of 379 in the list(1.32%)	12 of 1716 in all the Protein(0.70%)	0.102792	tr|F1PBJ5|F1PBJ5_CANLF,tr|J9PAU7|J9PAU7_CANLF,tr|E2RCZ7|E2RCZ7_CANLF,tr|J9PB22|J9PB22_CANLF,tr|J9NUL0|J9NUL0_CANLF
GO:0007169	transmembrane receptor protein tyrosine kinase signaling pathway	41 of 379 in the list(10.82%)	155 of 1716 in all the Protein(9.03%)	0.103146	tr|J9P1N8|J9P1N8_CANLF,tr|A0A5F4CXZ9|A0A5F4CXZ9_CANLF,tr|F1PVV7|F1PVV7_CANLF,tr|F1PIK5|F1PIK5_CANLF,tr|A0A5F4CJ79|A0A5F4CJ79_CANLF,tr|F1PK11|F1PK11_CANLF,tr|F1PL36|F1PL36_CANLF,tr|E2R0Z1|E2R0Z1_CANLF,tr|J9P357|J9P357_CANLF,tr|A0A5F4DJB2|A0A5F4DJB2_CANLF,tr|J9NYB2|J9NYB2_CANLF,tr|F1PWW0|F1PWW0_CANLF,tr|E2R1P6|E2R1P6_CANLF,tr|E2QZV5|E2QZV5_CANLF,tr|F1PF03|F1PF03_CANLF,sp|O46550|CAV2_CANLF,tr|F1PUT6…
GO:0031396	regulation of protein ubiquitination	7 of 379 in the list(1.85%)	19 of 1716 in all the Protein(1.11%)	0.103909	tr|J9NY42|J9NY42_CANLF,tr|A0A5F4CB52|A0A5F4CB52_CANLF,tr|E2RLS3|E2RLS3_CANLF,tr|A0A5F4D0Z3|A0A5F4D0Z3_CANLF,sp|P33724|CAV1_CANLF,tr|A0A5F4CG76|A0A5F4CG76_CANLF,tr|F1PGY1|F1PGY1_CANLF
GO:0045761	regulation of adenylate cyclase activity	7 of 379 in the list(1.85%)	19 of 1716 in all the Protein(1.11%)	0.103909	sp|P63091|GNAS_CANLF,tr|A0A5F4CB52|A0A5F4CB52_CANLF,tr|E2RGF3|E2RGF3_CANLF,sp|P30803|ADCY5_CANLF,tr|F1P7Q6|F1P7Q6_CANLF,tr|F1PI78|F1PI78_CANLF,tr|F1PWW0|F1PWW0_CANLF
GO:0051017	actin filament bundle formation	7 of 379 in the list(1.85%)	19 of 1716 in all the Protein(1.11%)	0.103909	tr|J9NY42|J9NY42_CANLF,tr|A0A5F4BXY6|A0A5F4BXY6_CANLF,tr|A0A5F4D8A5|A0A5F4D8A5_CANLF,tr|F1PL36|F1PL36_CANLF,tr|A0A5F4D8N3|A0A5F4D8N3_CANLF,tr|E2RSI6|E2RSI6_CANLF,tr|A0A5F4CW16|A0A5F4CW16_CANLF
GO:0051339	regulation of lyase activity	7 of 379 in the list(1.85%)	19 of 1716 in all the Protein(1.11%)	0.103909	sp|P63091|GNAS_CANLF,tr|A0A5F4CB52|A0A5F4CB52_CANLF,tr|E2RGF3|E2RGF3_CANLF,sp|P30803|ADCY5_CANLF,tr|F1P7Q6|F1P7Q6_CANLF,tr|F1PI78|F1PI78_CANLF,tr|F1PWW0|F1PWW0_CANLF
GO:0007178	transmembrane receptor protein serine/threonine kinase signaling pathway	10 of 379 in the list(2.64%)	30 of 1716 in all the Protein(1.75%)	0.104166	tr|E2R174|E2R174_CANLF,tr|A0A5F4D0Z3|A0A5F4D0Z3_CANLF,tr|A0A5F4BQ76|A0A5F4BQ76_CANLF,tr|F1PUT6|F1PUT6_CANLF,tr|E2RTE0|E2RTE0_CANLF,tr|A0A5F4C280|A0A5F4C280_CANLF,tr|A0A5F4C5D6|A0A5F4C5D6_CANLF,tr|A0A5F4CWR5|A0A5F4CWR5_CANLF,tr|E2R3R9|E2R3R9_CANLF,tr|F1PXU1|F1PXU1_CANLF
GO:0051291	protein heterooligomerization	10 of 379 in the list(2.64%)	30 of 1716 in all the Protein(1.75%)	0.104166	tr|E2R174|E2R174_CANLF,tr|J9PB22|J9PB22_CANLF,tr|A0A5F4D0Z3|A0A5F4D0Z3_CANLF,tr|F1P874|F1P874_CANLF,tr|A0A5F4CNW6|A0A5F4CNW6_CANLF,tr|E2R9S7|E2R9S7_CANLF,tr|J9NXL3|J9NXL3_CANLF,tr|A0A5F4C707|A0A5F4C707_CANLF,tr|A0A140T8E6|A0A140T8E6_CANLF,tr|A0A5F4C290|A0A5F4C290_CANLF
GO:0031324	negative regulation of cellular metabolic process	61 of 379 in the list(16.09%)	240 of 1716 in all the Protein(13.99%)	0.105405	tr|E2RSQ3|E2RSQ3_CANLF,tr|A0A5F4D8A5|A0A5F4D8A5_CANLF,tr|E2RK20|E2RK20_CANLF,tr|A0A5F4D0Z3|A0A5F4D0Z3_CANLF,tr|E2QX15|E2QX15_CANLF,tr|A0A5F4CT03|A0A5F4CT03_CANLF,tr|E2RRM5|E2RRM5_CANLF,tr|A0A5F4CPF6|A0A5F4CPF6_CANLF,tr|F1PB30|F1PB30_CANLF,tr|A0A5F4CG76|A0A5F4CG76_CANLF,tr|A0A5F4CY98|A0A5F4CY98_CANLF,tr|F1PWW0|F1PWW0_CANLF,tr|J9NZV5|J9NZV5_CANLF,tr|E2QUV3|E2QUV3_CANLF,tr|E2R1P6|E2R1P6_CANLF,tr|A0A…
GO:0051056	regulation of small GTPase mediated signal transduction	21 of 379 in the list(5.54%)	73 of 1716 in all the Protein(4.25%)	0.105588	tr|J9NW32|J9NW32_CANLF,tr|E2R1E6|E2R1E6_CANLF,tr|A0A5F4C4S3|A0A5F4C4S3_CANLF,tr|A0A5F4CJ79|A0A5F4CJ79_CANLF,tr|F1PCR1|F1PCR1_CANLF,tr|J9NYT0|J9NYT0_CANLF,tr|E2R0Z1|E2R0Z1_CANLF,tr|A0A5F4CNS5|A0A5F4CNS5_CANLF,tr|A0A5F4DJB2|A0A5F4DJB2_CANLF,tr|E2RRA9|E2RRA9_CANLF,tr|F6UT09|F6UT09_CANLF,tr|J9NYB2|J9NYB2_CANLF,tr|J9P5X9|J9P5X9_CANLF,tr|E2REU8|E2REU8_CANLF,tr|E2RE02|E2RE02_CANLF,tr|J9P8W1|J9P8W1_CANLF…
GO:0008360	regulation of cell shape	11 of 379 in the list(2.90%)	34 of 1716 in all the Protein(1.98%)	0.108656	tr|E2R1P6|E2R1P6_CANLF,tr|F1PUT6|F1PUT6_CANLF,tr|A0A5F4CK26|A0A5F4CK26_CANLF,tr|F1PVV7|F1PVV7_CANLF,tr|E2RGF3|E2RGF3_CANLF,tr|J9NYT0|J9NYT0_CANLF,tr|F1PL36|F1PL36_CANLF,tr|E2RSI6|E2RSI6_CANLF,tr|J9P7A6|J9P7A6_CANLF,tr|E2RJI7|E2RJI7_CANLF,tr|E2RQV5|E2RQV5_CANLF
GO:0031175	neuron projection development	42 of 379 in the list(11.08%)	160 of 1716 in all the Protein(9.32%)	0.110023	tr|A0A5F4CXZ9|A0A5F4CXZ9_CANLF,tr|F1PVV7|F1PVV7_CANLF,tr|E2QY27|E2QY27_CANLF,tr|F1PIK5|F1PIK5_CANLF,tr|A0A5F4CJ79|A0A5F4CJ79_CANLF,tr|A0A5F4CT03|A0A5F4CT03_CANLF,tr|F1PSC2|F1PSC2_CANLF,tr|A0A5F4C0Y2|A0A5F4C0Y2_CANLF,tr|A0A5F4CL11|A0A5F4CL11_CANLF,tr|F1PL36|F1PL36_CANLF,tr|J9P9P4|J9P9P4_CANLF,tr|E2R1P6|E2R1P6_CANLF,tr|F1PF03|F1PF03_CANLF,tr|J9NVP2|J9NVP2_CANLF,tr|F1PEK5|F1PEK5_CANLF,tr|F1PAP5|F1PA…
GO:0007166	cell surface receptor linked signal transduction	72 of 379 in the list(19.00%)	288 of 1716 in all the Protein(16.78%)	0.110398	tr|J9P1N8|J9P1N8_CANLF,tr|A0A5F4CXZ9|A0A5F4CXZ9_CANLF,tr|A0A5F4C304|A0A5F4C304_CANLF,tr|F1PVV7|F1PVV7_CANLF,tr|A0A5F4CJ79|A0A5F4CJ79_CANLF,tr|E2R0Z1|E2R0Z1_CANLF,tr|A0A5F4DJB2|A0A5F4DJB2_CANLF,tr|J9NYB2|J9NYB2_CANLF,tr|E2R1P6|E2R1P6_CANLF,tr|E2QZV5|E2QZV5_CANLF,tr|E2R174|E2R174_CANLF,sp|O46550|CAV2_CANLF,tr|F1PF03|F1PF03_CANLF,tr|F1PUT6|F1PUT6_CANLF,tr|J9P530|J9P530_CANLF,tr|F1PK81|F1PK81_CANLF,t…
GO:0030817	regulation of cAMP biosynthetic process	8 of 379 in the list(2.11%)	23 of 1716 in all the Protein(1.34%)	0.113234	sp|P63091|GNAS_CANLF,tr|A0A5F4CB52|A0A5F4CB52_CANLF,tr|E2RGF3|E2RGF3_CANLF,sp|P30803|ADCY5_CANLF,tr|F1P7Q6|F1P7Q6_CANLF,tr|F1PI78|F1PI78_CANLF,tr|F1PWW0|F1PWW0_CANLF,tr|A0A5F4CKY1|A0A5F4CKY1_CANLF
GO:0007600	sensory perception	13 of 379 in the list(3.43%)	42 of 1716 in all the Protein(2.45%)	0.114591	sp|P63091|GNAS_CANLF,tr|A0A5F4CB52|A0A5F4CB52_CANLF,tr|F1PWQ6|F1PWQ6_CANLF,sp|O97758|ZO1_CANLF,tr|F1PYS6|F1PYS6_CANLF,tr|J9NY42|J9NY42_CANLF,tr|J9NRJ0|J9NRJ0_CANLF,tr|E2RGF3|E2RGF3_CANLF,sp|Q9N2J4|AQP1_CANLF,tr|A0A5F4CFW2|A0A5F4CFW2_CANLF,tr|J9NZL2|J9NZL2_CANLF,tr|A0A5F4CNW6|A0A5F4CNW6_CANLF,tr|J9P187|J9P187_CANLF
GO:0000723	telomere maintenance	4 of 379 in the list(1.06%)	9 of 1716 in all the Protein(0.52%)	0.115139	tr|A0A5F4CNE0|A0A5F4CNE0_CANLF,tr|E2RSQ7|E2RSQ7_CANLF,tr|A0A5F4D9F2|A0A5F4D9F2_CANLF,tr|E2R6L1|E2R6L1_CANLF
GO:0010660	regulation of muscle cell apoptosis	4 of 379 in the list(1.06%)	9 of 1716 in all the Protein(0.52%)	0.115139	tr|J9NY42|J9NY42_CANLF,tr|E2R334|E2R334_CANLF,sp|P33724|CAV1_CANLF,tr|A0A5F4CJ79|A0A5F4CJ79_CANLF
GO:0010923	negative regulation of phosphatase activity	4 of 379 in the list(1.06%)	9 of 1716 in all the Protein(0.52%)	0.115139	tr|E2REU8|E2REU8_CANLF,tr|E2RI72|E2RI72_CANLF,tr|A0A5F4BR25|A0A5F4BR25_CANLF,tr|F1Q0F4|F1Q0F4_CANLF
GO:0014031	mesenchymal cell development	4 of 379 in the list(1.06%)	9 of 1716 in all the Protein(0.52%)	0.115139	tr|E2QVG1|E2QVG1_CANLF,tr|A0A5F4D5F1|A0A5F4D5F1_CANLF,tr|A0A5F4D0Z3|A0A5F4D0Z3_CANLF,tr|F1PWW0|F1PWW0_CANLF
GO:0048762	mesenchymal cell differentiation	4 of 379 in the list(1.06%)	9 of 1716 in all the Protein(0.52%)	0.115139	tr|E2QVG1|E2QVG1_CANLF,tr|A0A5F4D5F1|A0A5F4D5F1_CANLF,tr|A0A5F4D0Z3|A0A5F4D0Z3_CANLF,tr|F1PWW0|F1PWW0_CANLF
GO:0050999	regulation of nitric-oxide synthase activity	4 of 379 in the list(1.06%)	9 of 1716 in all the Protein(0.52%)	0.115139	tr|A0A5F4CSQ5|A0A5F4CSQ5_CANLF,tr|F1PF03|F1PF03_CANLF,sp|P33724|CAV1_CANLF,tr|F1PGY1|F1PGY1_CANLF
GO:0060485	mesenchyme development	4 of 379 in the list(1.06%)	9 of 1716 in all the Protein(0.52%)	0.115139	tr|E2QVG1|E2QVG1_CANLF,tr|A0A5F4D5F1|A0A5F4D5F1_CANLF,tr|A0A5F4D0Z3|A0A5F4D0Z3_CANLF,tr|F1PWW0|F1PWW0_CANLF
GO:0008286	insulin receptor signaling pathway	17 of 379 in the list(4.49%)	58 of 1716 in all the Protein(3.38%)	0.119101	tr|J9P1N8|J9P1N8_CANLF,sp|Q1HG70|MP2K2_CANLF,tr|E2R0X9|E2R0X9_CANLF,tr|A0A5F4C4S3|A0A5F4C4S3_CANLF,tr|F1PIK5|F1PIK5_CANLF,tr|A0A5F4CJ79|A0A5F4CJ79_CANLF,tr|E2RPA3|E2RPA3_CANLF,tr|F1PL36|F1PL36_CANLF,tr|F1Q253|F1Q253_CANLF,tr|J9P357|J9P357_CANLF,tr|F1PXU1|F1PXU1_CANLF,tr|E2R1P6|E2R1P6_CANLF,tr|F1PF03|F1PF03_CANLF,sp|O46550|CAV2_CANLF,tr|F1PAP5|F1PAP5_CANLF,tr|F1P874|F1P874_CANLF,tr|F1P699|F1P699_C…
GO:0030900	forebrain development	18 of 379 in the list(4.75%)	62 of 1716 in all the Protein(3.61%)	0.119286	tr|A0A5F4D0Z3|A0A5F4D0Z3_CANLF,tr|F1PVV7|F1PVV7_CANLF,tr|A0A5F4CT03|A0A5F4CT03_CANLF,tr|A0A5F4DFT0|A0A5F4DFT0_CANLF,tr|A0A5F4CFW2|A0A5F4CFW2_CANLF,tr|J9P9P4|J9P9P4_CANLF,tr|A0A5F4CY98|A0A5F4CY98_CANLF,tr|A0A5F4CG76|A0A5F4CG76_CANLF,tr|E2REH3|E2REH3_CANLF,tr|A0A5F4D5F1|A0A5F4D5F1_CANLF,tr|E2RKP7|E2RKP7_CANLF,tr|F1PF03|F1PF03_CANLF,tr|A0A5F4D9J7|A0A5F4D9J7_CANLF,tr|E2RIJ7|E2RIJ7_CANLF,tr|A0A5F4CSQ5…
GO:0003014	renal system process	6 of 379 in the list(1.58%)	16 of 1716 in all the Protein(0.93%)	0.119604	sp|P63091|GNAS_CANLF,tr|A0A5F4CB52|A0A5F4CB52_CANLF,tr|E2RGF3|E2RGF3_CANLF,tr|E2QZV5|E2QZV5_CANLF,sp|Q9N2J4|AQP1_CANLF,sp|P30803|ADCY5_CANLF
GO:0007605	sensory perception of sound	6 of 379 in the list(1.58%)	16 of 1716 in all the Protein(0.93%)	0.119604	tr|A0A5F4CB52|A0A5F4CB52_CANLF,tr|E2RGF3|E2RGF3_CANLF,tr|J9NZL2|J9NZL2_CANLF,tr|A0A5F4CFW2|A0A5F4CFW2_CANLF,sp|O97758|ZO1_CANLF,tr|F1PYS6|F1PYS6_CANLF
GO:0031281	positive regulation of cyclase activity	6 of 379 in the list(1.58%)	16 of 1716 in all the Protein(0.93%)	0.119604	sp|P63091|GNAS_CANLF,tr|A0A5F4CB52|A0A5F4CB52_CANLF,tr|E2RGF3|E2RGF3_CANLF,sp|P30803|ADCY5_CANLF,tr|F1P7Q6|F1P7Q6_CANLF,tr|F1PI78|F1PI78_CANLF
GO:0043242	negative regulation of protein complex disassembly	6 of 379 in the list(1.58%)	16 of 1716 in all the Protein(0.93%)	0.119604	tr|E2R1P6|E2R1P6_CANLF,tr|A0A5F4D8A5|A0A5F4D8A5_CANLF,tr|A0A5F4DAI4|A0A5F4DAI4_CANLF,tr|F1Q253|F1Q253_CANLF,tr|F1PXU1|F1PXU1_CANLF,tr|F1PAP5|F1PAP5_CANLF
GO:0045995	regulation of embryonic development	6 of 379 in the list(1.58%)	16 of 1716 in all the Protein(0.93%)	0.119604	tr|J9NZL2|J9NZL2_CANLF,tr|J9NRV7|J9NRV7_CANLF,tr|A0A5F4D0Z3|A0A5F4D0Z3_CANLF,tr|J9NYK7|J9NYK7_CANLF,tr|A0A5F4CG76|A0A5F4CG76_CANLF,tr|E2RMC8|E2RMC8_CANLF
GO:0006921	cell structure disassembly during apoptosis	9 of 379 in the list(2.37%)	27 of 1716 in all the Protein(1.57%)	0.120025	tr|E2R1P6|E2R1P6_CANLF,tr|J9P749|J9P749_CANLF,sp|O97758|ZO1_CANLF,tr|A0A5F4D0Z3|A0A5F4D0Z3_CANLF,tr|F1PAP5|F1PAP5_CANLF,tr|A0A5F4CWR5|A0A5F4CWR5_CANLF,tr|Q9N0W3|Q9N0W3_CANLF,tr|A0A5F4DF90|A0A5F4DF90_CANLF,tr|J9NSW5|J9NSW5_CANLF
GO:0010468	regulation of gene expression	121 of 379 in the list(31.93%)	504 of 1716 in all the Protein(29.37%)	0.120621	tr|J9P9J1|J9P9J1_CANLF,tr|E2RE05|E2RE05_CANLF,tr|J9P504|J9P504_CANLF,tr|A0A5F4D8J3|A0A5F4D8J3_CANLF,tr|A0A5F4CK91|A0A5F4CK91_CANLF,tr|F1PYE3|F1PYE3_CANLF,tr|A0A5F4CJ79|A0A5F4CJ79_CANLF,tr|J9PAU7|J9PAU7_CANLF,tr|A0A5F4CFW2|A0A5F4CFW2_CANLF,tr|F6Y258|F6Y258_CANLF,tr|F1PXH9|F1PXH9_CANLF,tr|J9NZQ1|J9NZQ1_CANLF,tr|A0A5F4DJB2|A0A5F4DJB2_CANLF,tr|F1Q298|F1Q298_CANLF,tr|E2QZV5|E2QZV5_CANLF,tr|A0A5F4BRT3|…
GO:0050789	regulation of biological process	268 of 379 in the list(70.71%)	1169 of 1716 in all the Protein(68.12%)	0.122122	tr|A0A5F4D8A5|A0A5F4D8A5_CANLF,tr|A0A5F4CXZ9|A0A5F4CXZ9_CANLF,tr|E2RHY0|E2RHY0_CANLF,tr|A0A5F4CNN3|A0A5F4CNN3_CANLF,tr|F1PIE9|F1PIE9_CANLF,tr|E2R629|E2R629_CANLF,tr|J9PAU7|J9PAU7_CANLF,tr|A0A5F4CL11|A0A5F4CL11_CANLF,tr|E2R0Z1|E2R0Z1_CANLF,tr|A0A5F4DJB2|A0A5F4DJB2_CANLF,tr|A0A5F4DE12|A0A5F4DE12_CANLF,tr|E2R1Q1|E2R1Q1_CANLF,tr|E2R174|E2R174_CANLF,tr|F1PF03|F1PF03_CANLF,tr|J9P530|J9P530_CANLF,tr|A0A…
GO:0007417	central nervous system development	35 of 379 in the list(9.23%)	132 of 1716 in all the Protein(7.69%)	0.122552	tr|A0A5F4D0Z3|A0A5F4D0Z3_CANLF,tr|A0A5F4BQ76|A0A5F4BQ76_CANLF,tr|F1PVV7|F1PVV7_CANLF,tr|E2QX15|E2QX15_CANLF,tr|A0A5F4CT03|A0A5F4CT03_CANLF,tr|J9NRJ0|J9NRJ0_CANLF,tr|A0A5F4CFW2|A0A5F4CFW2_CANLF,tr|J9P9P4|J9P9P4_CANLF,tr|A0A5F4CG76|A0A5F4CG76_CANLF,tr|A0A5F4CY98|A0A5F4CY98_CANLF,tr|J9PAD2|J9PAD2_CANLF,tr|F1PF03|F1PF03_CANLF,tr|J9NVP2|J9NVP2_CANLF,tr|A0A5F4DDG2|A0A5F4DDG2_CANLF,sp|Q9N2J4|AQP1_CANLF,…
GO:0032989	cellular component morphogenesis	52 of 379 in the list(13.72%)	204 of 1716 in all the Protein(11.89%)	0.124069	tr|E2RSQ3|E2RSQ3_CANLF,tr|A0A5F4CXZ9|A0A5F4CXZ9_CANLF,tr|A0A5F4D0Z3|A0A5F4D0Z3_CANLF,tr|F1PVV7|F1PVV7_CANLF,tr|E2QY27|E2QY27_CANLF,tr|F1PIK5|F1PIK5_CANLF,tr|A0A5F4CJ79|A0A5F4CJ79_CANLF,tr|A0A5F4CT03|A0A5F4CT03_CANLF,tr|F1PSC2|F1PSC2_CANLF,tr|A0A5F4C0Y2|A0A5F4C0Y2_CANLF,tr|A0A5F4CL11|A0A5F4CL11_CANLF,tr|F1PL36|F1PL36_CANLF,tr|J9P9P4|J9P9P4_CANLF,tr|J9NZR2|J9NZR2_CANLF,tr|F1PWW0|F1PWW0_CANLF,tr|E2R…
GO:0000902	cell morphogenesis	48 of 379 in the list(12.66%)	187 of 1716 in all the Protein(10.90%)	0.124321	tr|A0A5F4CXZ9|A0A5F4CXZ9_CANLF,tr|A0A5F4D0Z3|A0A5F4D0Z3_CANLF,tr|F1PVV7|F1PVV7_CANLF,tr|E2QY27|E2QY27_CANLF,tr|F1PIK5|F1PIK5_CANLF,tr|A0A5F4CJ79|A0A5F4CJ79_CANLF,tr|A0A5F4CT03|A0A5F4CT03_CANLF,tr|F1PSC2|F1PSC2_CANLF,tr|A0A5F4C0Y2|A0A5F4C0Y2_CANLF,tr|A0A5F4CL11|A0A5F4CL11_CANLF,tr|F1PL36|F1PL36_CANLF,tr|J9P9P4|J9P9P4_CANLF,tr|J9NZR2|J9NZR2_CANLF,tr|F1PWW0|F1PWW0_CANLF,tr|E2R1P6|E2R1P6_CANLF,tr|F1P…
GO:0001921	positive regulation of receptor recycling	2 of 379 in the list(0.53%)	3 of 1716 in all the Protein(0.17%)	0.124625	tr|A0A5F4CMN1|A0A5F4CMN1_CANLF,tr|A0A5F4DBI9|A0A5F4DBI9_CANLF
GO:0001977	renal system process involved in regulation of blood volume	2 of 379 in the list(0.53%)	3 of 1716 in all the Protein(0.17%)	0.124625	tr|E2RGF3|E2RGF3_CANLF,sp|Q9N2J4|AQP1_CANLF
GO:0002089	lens morphogenesis in camera-type eye	2 of 379 in the list(0.53%)	3 of 1716 in all the Protein(0.17%)	0.124625	tr|A0A5F4BXY6|A0A5F4BXY6_CANLF,tr|A0A5F4D0Z3|A0A5F4D0Z3_CANLF
GO:0003071	renal system process involved in regulation of systemic arterial blood pressure	2 of 379 in the list(0.53%)	3 of 1716 in all the Protein(0.17%)	0.124625	tr|E2RGF3|E2RGF3_CANLF,sp|Q9N2J4|AQP1_CANLF
GO:0007063	regulation of sister chromatid cohesion	2 of 379 in the list(0.53%)	3 of 1716 in all the Protein(0.17%)	0.124625	tr|E2RCZ7|E2RCZ7_CANLF,tr|A0A5F4D0Z3|A0A5F4D0Z3_CANLF
GO:0007182	common-partner SMAD protein phosphorylation	2 of 379 in the list(0.53%)	3 of 1716 in all the Protein(0.17%)	0.124625	tr|A0A5F4C5D6|A0A5F4C5D6_CANLF,tr|F1PXU1|F1PXU1_CANLF
GO:0007184	SMAD protein nuclear translocation	2 of 379 in the list(0.53%)	3 of 1716 in all the Protein(0.17%)	0.124625	tr|A0A5F4C5D6|A0A5F4C5D6_CANLF,tr|F1PXU1|F1PXU1_CANLF
GO:0007512	adult heart development	2 of 379 in the list(0.53%)	3 of 1716 in all the Protein(0.17%)	0.124625	tr|A0A5F4CFW2|A0A5F4CFW2_CANLF,tr|F1PVV7|F1PVV7_CANLF
GO:0009190	cyclic nucleotide biosynthetic process	2 of 379 in the list(0.53%)	3 of 1716 in all the Protein(0.17%)	0.124625	sp|Q9N2J4|AQP1_CANLF,sp|P30803|ADCY5_CANLF
GO:0009415	response to water	2 of 379 in the list(0.53%)	3 of 1716 in all the Protein(0.17%)	0.124625	tr|A0A5F4CSQ5|A0A5F4CSQ5_CANLF,tr|F1PCR1|F1PCR1_CANLF
GO:0009651	response to salt stress	2 of 379 in the list(0.53%)	3 of 1716 in all the Protein(0.17%)	0.124625	tr|E2RLS3|E2RLS3_CANLF,sp|Q9N2J4|AQP1_CANLF
GO:0010737	protein kinase A signaling cascade	2 of 379 in the list(0.53%)	3 of 1716 in all the Protein(0.17%)	0.124625	tr|A0A5F4D8N3|A0A5F4D8N3_CANLF,tr|E2RSI6|E2RSI6_CANLF
GO:0016264	gap junction assembly	2 of 379 in the list(0.53%)	3 of 1716 in all the Protein(0.17%)	0.124625	tr|E2RHY0|E2RHY0_CANLF,tr|E2R9S7|E2R9S7_CANLF
GO:0019063	virion penetration into host cell	2 of 379 in the list(0.53%)	3 of 1716 in all the Protein(0.17%)	0.124625	sp|O46550|CAV2_CANLF,sp|P33724|CAV1_CANLF
GO:0019065	receptor mediated endocytosis of virus by host	2 of 379 in the list(0.53%)	3 of 1716 in all the Protein(0.17%)	0.124625	sp|O46550|CAV2_CANLF,sp|P33724|CAV1_CANLF
GO:0021591	ventricular system development	2 of 379 in the list(0.53%)	3 of 1716 in all the Protein(0.17%)	0.124625	sp|Q9N2J4|AQP1_CANLF,tr|F1PVV7|F1PVV7_CANLF
GO:0021670	lateral ventricle development	2 of 379 in the list(0.53%)	3 of 1716 in all the Protein(0.17%)	0.124625	sp|Q9N2J4|AQP1_CANLF,tr|F1PVV7|F1PVV7_CANLF
GO:0030317	sperm motility	2 of 379 in the list(0.53%)	3 of 1716 in all the Protein(0.17%)	0.124625	tr|E2RSQ3|E2RSQ3_CANLF,tr|A0A5F4CSQ5|A0A5F4CSQ5_CANLF
GO:0030952	establishment or maintenance of cytoskeleton polarity	2 of 379 in the list(0.53%)	3 of 1716 in all the Protein(0.17%)	0.124625	sp|Q9N2J4|AQP1_CANLF,tr|J9NSW5|J9NSW5_CANLF
GO:0031641	regulation of myelination	2 of 379 in the list(0.53%)	3 of 1716 in all the Protein(0.17%)	0.124625	tr|A0A5F4D0Z3|A0A5F4D0Z3_CANLF,tr|A0A5F4C280|A0A5F4C280_CANLF
GO:0031929	TOR signaling pathway	2 of 379 in the list(0.53%)	3 of 1716 in all the Protein(0.17%)	0.124625	tr|E2RPA3|E2RPA3_CANLF,tr|F1PHT0|F1PHT0_CANLF
GO:0033363	secretory granule organization	2 of 379 in the list(0.53%)	3 of 1716 in all the Protein(0.17%)	0.124625	tr|F6XA80|F6XA80_CANLF,sp|Q9N2J4|AQP1_CANLF
GO:0034393	positive regulation of smooth muscle cell apoptosis	2 of 379 in the list(0.53%)	3 of 1716 in all the Protein(0.17%)	0.124625	tr|J9NY42|J9NY42_CANLF,tr|E2R334|E2R334_CANLF
GO:0034453	microtubule anchoring	2 of 379 in the list(0.53%)	3 of 1716 in all the Protein(0.17%)	0.124625	tr|A0A5F4DHA5|A0A5F4DHA5_CANLF,tr|E2RKP7|E2RKP7_CANLF
GO:0034643	mitochondrion localization, microtubule-mediated	2 of 379 in the list(0.53%)	3 of 1716 in all the Protein(0.17%)	0.124625	tr|A0A5F4CNZ3|A0A5F4CNZ3_CANLF,tr|J9P078|J9P078_CANLF
GO:0042771	DNA damage response, signal transduction by p53 class mediator resulting in induction of apoptosis	2 of 379 in the list(0.53%)	3 of 1716 in all the Protein(0.17%)	0.124625	tr|J9NYU4|J9NYU4_CANLF,tr|A0A5F4C5D6|A0A5F4C5D6_CANLF
GO:0045019	negative regulation of nitric oxide biosynthetic process	2 of 379 in the list(0.53%)	3 of 1716 in all the Protein(0.17%)	0.124625	tr|A0A5F4CSQ5|A0A5F4CSQ5_CANLF,sp|P33724|CAV1_CANLF
GO:0045198	establishment of epithelial cell apical/basal polarity	2 of 379 in the list(0.53%)	3 of 1716 in all the Protein(0.17%)	0.124625	tr|E2RGF3|E2RGF3_CANLF,tr|E2RSI6|E2RSI6_CANLF
GO:0045601	regulation of endothelial cell differentiation	2 of 379 in the list(0.53%)	3 of 1716 in all the Protein(0.17%)	0.124625	tr|E2R174|E2R174_CANLF,tr|A0A5F4D0Z3|A0A5F4D0Z3_CANLF
GO:0045744	negative regulation of G-protein coupled receptor protein signaling pathway	2 of 379 in the list(0.53%)	3 of 1716 in all the Protein(0.17%)	0.124625	tr|J9NY42|J9NY42_CANLF,tr|F6X9W7|F6X9W7_CANLF
GO:0046058	cAMP metabolic process	2 of 379 in the list(0.53%)	3 of 1716 in all the Protein(0.17%)	0.124625	sp|P30803|ADCY5_CANLF,tr|A0A5F4CYQ8|A0A5F4CYQ8_CANLF
GO:0047497	mitochondrion transport along microtubule	2 of 379 in the list(0.53%)	3 of 1716 in all the Protein(0.17%)	0.124625	tr|A0A5F4CNZ3|A0A5F4CNZ3_CANLF,tr|J9P078|J9P078_CANLF
GO:0048096	chromatin-mediated maintenance of transcription	2 of 379 in the list(0.53%)	3 of 1716 in all the Protein(0.17%)	0.124625	tr|F1PBJ5|F1PBJ5_CANLF,tr|J9PAU7|J9PAU7_CANLF
GO:0048645	organ formation	2 of 379 in the list(0.53%)	3 of 1716 in all the Protein(0.17%)	0.124625	sp|Q1HG70|MP2K2_CANLF,tr|A0A5F4D0Z3|A0A5F4D0Z3_CANLF
GO:0048679	regulation of axon regeneration	2 of 379 in the list(0.53%)	3 of 1716 in all the Protein(0.17%)	0.124625	tr|F1P874|F1P874_CANLF,sp|Q1HG70|MP2K2_CANLF
GO:0050858	negative regulation of antigen receptor-mediated signaling pathway	2 of 379 in the list(0.53%)	3 of 1716 in all the Protein(0.17%)	0.124625	tr|E2RSI6|E2RSI6_CANLF,tr|E2QUL4|E2QUL4_CANLF
GO:0050892	intestinal absorption	2 of 379 in the list(0.53%)	3 of 1716 in all the Protein(0.17%)	0.124625	tr|J9P749|J9P749_CANLF,tr|E2RSI6|E2RSI6_CANLF
GO:0051354	negative regulation of oxidoreductase activity	2 of 379 in the list(0.53%)	3 of 1716 in all the Protein(0.17%)	0.124625	tr|A0A5F4CSQ5|A0A5F4CSQ5_CANLF,sp|P33724|CAV1_CANLF
GO:0051654	establishment of mitochondrion localization	2 of 379 in the list(0.53%)	3 of 1716 in all the Protein(0.17%)	0.124625	tr|A0A5F4CNZ3|A0A5F4CNZ3_CANLF,tr|J9P078|J9P078_CANLF
GO:0060291	long-term synaptic potentiation	2 of 379 in the list(0.53%)	3 of 1716 in all the Protein(0.17%)	0.124625	tr|F1P874|F1P874_CANLF,tr|A0A5F4CNW6|A0A5F4CNW6_CANLF
GO:0060438	trachea development	2 of 379 in the list(0.53%)	3 of 1716 in all the Protein(0.17%)	0.124625	sp|Q1HG70|MP2K2_CANLF,tr|A0A5F4D0Z3|A0A5F4D0Z3_CANLF
GO:0060439	trachea morphogenesis	2 of 379 in the list(0.53%)	3 of 1716 in all the Protein(0.17%)	0.124625	sp|Q1HG70|MP2K2_CANLF,tr|A0A5F4D0Z3|A0A5F4D0Z3_CANLF
GO:0060440	trachea formation	2 of 379 in the list(0.53%)	3 of 1716 in all the Protein(0.17%)	0.124625	sp|Q1HG70|MP2K2_CANLF,tr|A0A5F4D0Z3|A0A5F4D0Z3_CANLF
GO:0070570	regulation of neuron projection regeneration	2 of 379 in the list(0.53%)	3 of 1716 in all the Protein(0.17%)	0.124625	tr|F1P874|F1P874_CANLF,sp|Q1HG70|MP2K2_CANLF
GO:0007033	vacuole organization	3 of 379 in the list(0.79%)	6 of 1716 in all the Protein(0.35%)	0.125793	tr|F6XA80|F6XA80_CANLF,tr|F1PVE5|F1PVE5_CANLF,tr|A0A5F4CT03|A0A5F4CT03_CANLF
GO:0008630	DNA damage response, signal transduction resulting in induction of apoptosis	3 of 379 in the list(0.79%)	6 of 1716 in all the Protein(0.35%)	0.125793	tr|Q45KI9|Q45KI9_CANLF,tr|J9NYU4|J9NYU4_CANLF,tr|A0A5F4C5D6|A0A5F4C5D6_CANLF
GO:0015718	monocarboxylic acid transport	3 of 379 in the list(0.79%)	6 of 1716 in all the Protein(0.35%)	0.125793	tr|J9P1N8|J9P1N8_CANLF,sp|P49822|ALBU_CANLF,tr|F1PCQ3|F1PCQ3_CANLF
GO:0022600	digestive system process	3 of 379 in the list(0.79%)	6 of 1716 in all the Protein(0.35%)	0.125793	sp|Q9N2J4|AQP1_CANLF,tr|J9P749|J9P749_CANLF,tr|E2RSI6|E2RSI6_CANLF
GO:0031122	cytoplasmic microtubule organization	3 of 379 in the list(0.79%)	6 of 1716 in all the Protein(0.35%)	0.125793	tr|E2RKP7|E2RKP7_CANLF,tr|A0A5F4CXK1|A0A5F4CXK1_CANLF,tr|E2RSI6|E2RSI6_CANLF
GO:0045022	early endosome to late endosome transport	3 of 379 in the list(0.79%)	6 of 1716 in all the Protein(0.35%)	0.125793	tr|F6XA80|F6XA80_CANLF,tr|F1PVE5|F1PVE5_CANLF,tr|F1PWW0|F1PWW0_CANLF
GO:0048662	negative regulation of smooth muscle cell proliferation	3 of 379 in the list(0.79%)	6 of 1716 in all the Protein(0.35%)	0.125793	tr|F1P7Q6|F1P7Q6_CANLF,sp|P33724|CAV1_CANLF,tr|A0A5F4D9J7|A0A5F4D9J7_CANLF
GO:0051569	regulation of histone H3-K4 methylation	3 of 379 in the list(0.79%)	6 of 1716 in all the Protein(0.35%)	0.125793	tr|E2RCZ7|E2RCZ7_CANLF,tr|A0A5F4D0Z3|A0A5F4D0Z3_CANLF,tr|A0A5F4CG76|A0A5F4CG76_CANLF
GO:0001763	morphogenesis of a branching structure	7 of 379 in the list(1.85%)	20 of 1716 in all the Protein(1.17%)	0.130946	tr|F1PGZ1|F1PGZ1_CANLF,tr|A0A5F4D0Z3|A0A5F4D0Z3_CANLF,tr|F1PUT6|F1PUT6_CANLF,tr|J9NZR2|J9NZR2_CANLF,tr|A0A5F4C5D6|A0A5F4C5D6_CANLF,tr|E2REH3|E2REH3_CANLF,tr|E2RRM5|E2RRM5_CANLF
GO:0031279	regulation of cyclase activity	7 of 379 in the list(1.85%)	20 of 1716 in all the Protein(1.17%)	0.130946	sp|P63091|GNAS_CANLF,tr|A0A5F4CB52|A0A5F4CB52_CANLF,tr|E2RGF3|E2RGF3_CANLF,sp|P30803|ADCY5_CANLF,tr|F1P7Q6|F1P7Q6_CANLF,tr|F1PI78|F1PI78_CANLF,tr|F1PWW0|F1PWW0_CANLF
GO:0006928	cell motion	56 of 379 in the list(14.78%)	222 of 1716 in all the Protein(12.94%)	0.131576	tr|F1PUU5|F1PUU5_CANLF,tr|E2RSQ3|E2RSQ3_CANLF,tr|A0A5F4CXZ9|A0A5F4CXZ9_CANLF,tr|A0A5F4D0Z3|A0A5F4D0Z3_CANLF,tr|F1PVV7|F1PVV7_CANLF,tr|A0A5F4CNN3|A0A5F4CNN3_CANLF,tr|E2QY27|E2QY27_CANLF,tr|F1PIK5|F1PIK5_CANLF,tr|A0A5F4CJ79|A0A5F4CJ79_CANLF,tr|A0A5F4CT03|A0A5F4CT03_CANLF,tr|F1PSC2|F1PSC2_CANLF,tr|A0A5F4C0Y2|A0A5F4C0Y2_CANLF,tr|A0A5F4CL11|A0A5F4CL11_CANLF,tr|E2R1P6|E2R1P6_CANLF,tr|F1PZH8|F1PZH8_CANL…
GO:0051674	localization of cell	56 of 379 in the list(14.78%)	222 of 1716 in all the Protein(12.94%)	0.131576	tr|F1PUU5|F1PUU5_CANLF,tr|E2RSQ3|E2RSQ3_CANLF,tr|A0A5F4CXZ9|A0A5F4CXZ9_CANLF,tr|A0A5F4D0Z3|A0A5F4D0Z3_CANLF,tr|F1PVV7|F1PVV7_CANLF,tr|A0A5F4CNN3|A0A5F4CNN3_CANLF,tr|E2QY27|E2QY27_CANLF,tr|F1PIK5|F1PIK5_CANLF,tr|A0A5F4CJ79|A0A5F4CJ79_CANLF,tr|A0A5F4CT03|A0A5F4CT03_CANLF,tr|F1PSC2|F1PSC2_CANLF,tr|A0A5F4C0Y2|A0A5F4C0Y2_CANLF,tr|A0A5F4CL11|A0A5F4CL11_CANLF,tr|E2R1P6|E2R1P6_CANLF,tr|F1PZH8|F1PZH8_CANL…
GO:0032990	cell part morphogenesis	40 of 379 in the list(10.55%)	154 of 1716 in all the Protein(8.97%)	0.132626	tr|E2RSQ3|E2RSQ3_CANLF,tr|A0A5F4CXZ9|A0A5F4CXZ9_CANLF,tr|F1PVV7|F1PVV7_CANLF,tr|E2QY27|E2QY27_CANLF,tr|F1PIK5|F1PIK5_CANLF,tr|A0A5F4CJ79|A0A5F4CJ79_CANLF,tr|A0A5F4CT03|A0A5F4CT03_CANLF,tr|F1PSC2|F1PSC2_CANLF,tr|A0A5F4C0Y2|A0A5F4C0Y2_CANLF,tr|A0A5F4CL11|A0A5F4CL11_CANLF,tr|F1PL36|F1PL36_CANLF,tr|J9P9P4|J9P9P4_CANLF,tr|E2RM65|E2RM65_CANLF,tr|E2R1P6|E2R1P6_CANLF,tr|F1PF03|F1PF03_CANLF,tr|J9NVP2|J9NV…
GO:0035239	tube morphogenesis	13 of 379 in the list(3.43%)	43 of 1716 in all the Protein(2.51%)	0.132931	tr|A0A5F4CMN1|A0A5F4CMN1_CANLF,tr|F1Q298|F1Q298_CANLF,tr|F1PGZ1|F1PGZ1_CANLF,tr|A0A5F4D5F1|A0A5F4D5F1_CANLF,tr|J9PAD2|J9PAD2_CANLF,tr|A0A5F4D0Z3|A0A5F4D0Z3_CANLF,tr|F1PUT6|F1PUT6_CANLF,tr|A0A5F4C5D6|A0A5F4C5D6_CANLF,tr|E2RRM5|E2RRM5_CANLF,tr|E2R3R9|E2R3R9_CANLF,tr|J9P9P4|J9P9P4_CANLF,tr|J9NZR2|J9NZR2_CANLF,tr|E2REH3|E2REH3_CANLF
GO:0016050	vesicle organization	17 of 379 in the list(4.49%)	59 of 1716 in all the Protein(3.44%)	0.134877	tr|F1PUU5|F1PUU5_CANLF,tr|J9NRG5|J9NRG5_CANLF,tr|A0A5F4CVJ1|A0A5F4CVJ1_CANLF,tr|A0A5F4BXY6|A0A5F4BXY6_CANLF,tr|F1PRK0|F1PRK0_CANLF,tr|A0A5F4D5G0|A0A5F4D5G0_CANLF,tr|A0A5F4D653|A0A5F4D653_CANLF,tr|J9NS46|J9NS46_CANLF,sp|O46550|CAV2_CANLF,tr|J9P1I0|J9P1I0_CANLF,tr|A0A5F4CX99|A0A5F4CX99_CANLF,tr|F6XA80|F6XA80_CANLF,sp|Q9N2J4|AQP1_CANLF,tr|A0A5F4C0Q0|A0A5F4C0Q0_CANLF,sp|P33724|CAV1_CANLF,tr|A0A5F4C70…
GO:0016481	negative regulation of transcription	33 of 379 in the list(8.71%)	125 of 1716 in all the Protein(7.28%)	0.137256	tr|A0A5F4D0Z3|A0A5F4D0Z3_CANLF,tr|E2QX15|E2QX15_CANLF,tr|A0A5F4CPF6|A0A5F4CPF6_CANLF,tr|F1PB30|F1PB30_CANLF,tr|A0A5F4CG76|A0A5F4CG76_CANLF,tr|A0A5F4CY98|A0A5F4CY98_CANLF,tr|F1PWW0|F1PWW0_CANLF,tr|A0A5F4CB52|A0A5F4CB52_CANLF,tr|A0A5F4BRT3|A0A5F4BRT3_CANLF,tr|J9PB22|J9PB22_CANLF,tr|A0A5F4DF94|A0A5F4DF94_CANLF,tr|J9P530|J9P530_CANLF,tr|F1PK81|F1PK81_CANLF,tr|F6XMI1|F6XMI1_CANLF,tr|A0A5F4C5D6|A0A5F4C…
GO:0045892	negative regulation of transcription, DNA-dependent	33 of 379 in the list(8.71%)	125 of 1716 in all the Protein(7.28%)	0.137256	tr|A0A5F4D0Z3|A0A5F4D0Z3_CANLF,tr|E2QX15|E2QX15_CANLF,tr|A0A5F4CPF6|A0A5F4CPF6_CANLF,tr|F1PB30|F1PB30_CANLF,tr|A0A5F4CG76|A0A5F4CG76_CANLF,tr|A0A5F4CY98|A0A5F4CY98_CANLF,tr|F1PWW0|F1PWW0_CANLF,tr|A0A5F4CB52|A0A5F4CB52_CANLF,tr|A0A5F4BRT3|A0A5F4BRT3_CANLF,tr|J9PB22|J9PB22_CANLF,tr|A0A5F4DF94|A0A5F4DF94_CANLF,tr|J9P530|J9P530_CANLF,tr|F1PK81|F1PK81_CANLF,tr|F6XMI1|F6XMI1_CANLF,tr|A0A5F4C5D6|A0A5F4C…
GO:0000904	cell morphogenesis involved in differentiation	42 of 379 in the list(11.08%)	163 of 1716 in all the Protein(9.50%)	0.138027	tr|A0A5F4CXZ9|A0A5F4CXZ9_CANLF,tr|A0A5F4D0Z3|A0A5F4D0Z3_CANLF,tr|F1PVV7|F1PVV7_CANLF,tr|E2QY27|E2QY27_CANLF,tr|F1PIK5|F1PIK5_CANLF,tr|A0A5F4CJ79|A0A5F4CJ79_CANLF,tr|A0A5F4CT03|A0A5F4CT03_CANLF,tr|F1PSC2|F1PSC2_CANLF,tr|A0A5F4C0Y2|A0A5F4C0Y2_CANLF,tr|A0A5F4CL11|A0A5F4CL11_CANLF,tr|F1PL36|F1PL36_CANLF,tr|J9P9P4|J9P9P4_CANLF,tr|F1PWW0|F1PWW0_CANLF,tr|E2R1P6|E2R1P6_CANLF,tr|F1PF03|F1PF03_CANLF,tr|F1P…
GO:0007009	plasma membrane organization	5 of 379 in the list(1.32%)	13 of 1716 in all the Protein(0.76%)	0.138054	tr|E2R1P6|E2R1P6_CANLF,tr|F1PL36|F1PL36_CANLF,tr|F1Q253|F1Q253_CANLF,tr|A0A5F4C9C0|A0A5F4C9C0_CANLF,tr|F1PVV7|F1PVV7_CANLF
GO:0008643	carbohydrate transport	5 of 379 in the list(1.32%)	13 of 1716 in all the Protein(0.76%)	0.138054	tr|F1P874|F1P874_CANLF,sp|Q9N2J4|AQP1_CANLF,tr|E2RSI6|E2RSI6_CANLF,tr|E2R4C1|E2R4C1_CANLF,tr|F1Q362|F1Q362_CANLF
GO:0022406	membrane docking	5 of 379 in the list(1.32%)	13 of 1716 in all the Protein(0.76%)	0.138054	tr|A0A5F4CVJ1|A0A5F4CVJ1_CANLF,tr|E2RSI6|E2RSI6_CANLF,sp|O46550|CAV2_CANLF,tr|A0A5F4DBI9|A0A5F4DBI9_CANLF,tr|E2R5F1|E2R5F1_CANLF
GO:0032092	positive regulation of protein binding	5 of 379 in the list(1.32%)	13 of 1716 in all the Protein(0.76%)	0.138054	tr|J9NY42|J9NY42_CANLF,tr|E2R1P6|E2R1P6_CANLF,tr|E2RLS3|E2RLS3_CANLF,sp|P33724|CAV1_CANLF,tr|A0A5F4CT03|A0A5F4CT03_CANLF
GO:0045786	negative regulation of cell cycle	5 of 379 in the list(1.32%)	13 of 1716 in all the Protein(0.76%)	0.138054	tr|A0A5F4CMN1|A0A5F4CMN1_CANLF,tr|E2RGF3|E2RGF3_CANLF,tr|E2R334|E2R334_CANLF,tr|A0A5F4D0Z3|A0A5F4D0Z3_CANLF,tr|F1PCR1|F1PCR1_CANLF
GO:0051693	actin filament capping	5 of 379 in the list(1.32%)	13 of 1716 in all the Protein(0.76%)	0.138054	tr|E2R1P6|E2R1P6_CANLF,tr|A0A5F4DAI4|A0A5F4DAI4_CANLF,tr|F1Q253|F1Q253_CANLF,tr|F1PXU1|F1PXU1_CANLF,tr|F1PAP5|F1PAP5_CANLF
GO:0051253	negative regulation of RNA metabolic process	36 of 379 in the list(9.50%)	138 of 1716 in all the Protein(8.04%)	0.141742	tr|E2RSQ3|E2RSQ3_CANLF,tr|E2RK20|E2RK20_CANLF,tr|A0A5F4D0Z3|A0A5F4D0Z3_CANLF,tr|E2QX15|E2QX15_CANLF,tr|A0A5F4CPF6|A0A5F4CPF6_CANLF,tr|F1PB30|F1PB30_CANLF,tr|A0A5F4CG76|A0A5F4CG76_CANLF,tr|A0A5F4CY98|A0A5F4CY98_CANLF,tr|F1PWW0|F1PWW0_CANLF,tr|A0A5F4CB52|A0A5F4CB52_CANLF,tr|A0A5F4BRT3|A0A5F4BRT3_CANLF,tr|J9PB22|J9PB22_CANLF,tr|A0A5F4DF94|A0A5F4DF94_CANLF,tr|J9P530|J9P530_CANLF,tr|F1PK81|F1PK81_CANL…
GO:0060255	regulation of macromolecule metabolic process	148 of 379 in the list(39.05%)	628 of 1716 in all the Protein(36.60%)	0.14399	tr|A0A5F4D8A5|A0A5F4D8A5_CANLF,tr|F1PYE3|F1PYE3_CANLF,tr|J9PAU7|J9PAU7_CANLF,tr|A0A5F4DJB2|A0A5F4DJB2_CANLF,tr|E2RJI7|E2RJI7_CANLF,tr|E2R1P6|E2R1P6_CANLF,tr|E2R1Q1|E2R1Q1_CANLF,tr|E2R174|E2R174_CANLF,tr|F1PF03|F1PF03_CANLF,tr|F1Q0S9|F1Q0S9_CANLF,tr|J9P530|J9P530_CANLF,tr|J9NY42|J9NY42_CANLF,tr|E2R068|E2R068_CANLF,sp|P33724|CAV1_CANLF,tr|E2RRL7|E2RRL7_CANLF,sp|Q1HG70|MP2K2_CANLF,tr|J9NUL0|J9NUL0_C…
GO:0035023	regulation of Rho protein signal transduction	9 of 379 in the list(2.37%)	28 of 1716 in all the Protein(1.63%)	0.144177	tr|E2REU8|E2REU8_CANLF,tr|E2RE02|E2RE02_CANLF,tr|E2R1E6|E2R1E6_CANLF,tr|A0A5F4C4S3|A0A5F4C4S3_CANLF,tr|J9NY42|J9NY42_CANLF,tr|J9NYT0|J9NYT0_CANLF,tr|E2R0Z1|E2R0Z1_CANLF,tr|J9NYB2|J9NYB2_CANLF,tr|J9NYS2|J9NYS2_CANLF
GO:0045944	positive regulation of transcription from RNA polymerase II promoter	29 of 379 in the list(7.65%)	109 of 1716 in all the Protein(6.35%)	0.145805	tr|F1PID1|F1PID1_CANLF,tr|A0A5F4D0Z3|A0A5F4D0Z3_CANLF,tr|J9P820|J9P820_CANLF,tr|E2R3V7|E2R3V7_CANLF,tr|J9P9A0|J9P9A0_CANLF,tr|E2REJ7|E2REJ7_CANLF,tr|E2R7P6|E2R7P6_CANLF,tr|A0A5F4CEW2|A0A5F4CEW2_CANLF,tr|A0A5F4DIQ5|A0A5F4DIQ5_CANLF,tr|J9NZL2|J9NZL2_CANLF,tr|J9P9P4|J9P9P4_CANLF,tr|A0A5F4DJB2|A0A5F4DJB2_CANLF,tr|J9NZR2|J9NZR2_CANLF,tr|A0A5F4CG76|A0A5F4CG76_CANLF,tr|F1Q298|F1Q298_CANLF,tr|A0A5F4CXJ9|…
GO:0032868	response to insulin stimulus	21 of 379 in the list(5.54%)	76 of 1716 in all the Protein(4.43%)	0.147017	tr|J9P1N8|J9P1N8_CANLF,sp|Q1HG70|MP2K2_CANLF,tr|E2R0X9|E2R0X9_CANLF,tr|F1PID1|F1PID1_CANLF,tr|A0A5F4C4S3|A0A5F4C4S3_CANLF,tr|F1PIK5|F1PIK5_CANLF,tr|A0A5F4CJ79|A0A5F4CJ79_CANLF,tr|E2RPA3|E2RPA3_CANLF,tr|F1PL36|F1PL36_CANLF,tr|E2RA21|E2RA21_CANLF,tr|F1Q253|F1Q253_CANLF,tr|J9P357|J9P357_CANLF,tr|E2REH3|E2REH3_CANLF,tr|F1PXU1|F1PXU1_CANLF,tr|E2R1P6|E2R1P6_CANLF,tr|F6X7W6|F6X7W6_CANLF,tr|F1PF03|F1PF03…
GO:0031644	regulation of neurological system process	10 of 379 in the list(2.64%)	32 of 1716 in all the Protein(1.86%)	0.1479	tr|F1PID1|F1PID1_CANLF,tr|A0A5F4D0Z3|A0A5F4D0Z3_CANLF,tr|A0A5F4C280|A0A5F4C280_CANLF,tr|A0A5F4CT03|A0A5F4CT03_CANLF,tr|F1P874|F1P874_CANLF,tr|E2RPA3|E2RPA3_CANLF,tr|F6Y429|F6Y429_CANLF,tr|F1PL36|F1PL36_CANLF,tr|F6UT09|F6UT09_CANLF,tr|A0A5F4CNW6|A0A5F4CNW6_CANLF
GO:0033044	regulation of chromosome organization	10 of 379 in the list(2.64%)	32 of 1716 in all the Protein(1.86%)	0.1479	tr|F6XRK3|F6XRK3_CANLF,tr|A0A5F4D0Z3|A0A5F4D0Z3_CANLF,tr|E2RSQ7|E2RSQ7_CANLF,tr|A0A5F4C5D6|A0A5F4C5D6_CANLF,tr|E2R0L9|E2R0L9_CANLF,tr|E2RCZ7|E2RCZ7_CANLF,tr|J9NZL2|J9NZL2_CANLF,tr|J9P078|J9P078_CANLF,tr|F1Q3G7|F1Q3G7_CANLF,tr|A0A5F4CG76|A0A5F4CG76_CANLF
GO:0008283	cell proliferation	18 of 379 in the list(4.75%)	64 of 1716 in all the Protein(3.73%)	0.150837	tr|A0A5F4CMN1|A0A5F4CMN1_CANLF,sp|Q1HG70|MP2K2_CANLF,tr|A0A5F4D0Z3|A0A5F4D0Z3_CANLF,tr|F1PVV7|F1PVV7_CANLF,tr|A0A5F4CNN3|A0A5F4CNN3_CANLF,tr|F1PCR1|F1PCR1_CANLF,tr|A0A5F4DFT0|A0A5F4DFT0_CANLF,tr|E2RH35|E2RH35_CANLF,tr|A0A5F4D5F1|A0A5F4D5F1_CANLF,tr|F6XRK3|F6XRK3_CANLF,tr|E2RKP7|E2RKP7_CANLF,tr|E2R174|E2R174_CANLF,tr|E2QZV5|E2QZV5_CANLF,tr|A0A5F4DF94|A0A5F4DF94_CANLF,tr|F1PCV3|F1PCV3_CANLF,tr|F1PH…
GO:0007173	epidermal growth factor receptor signaling pathway	17 of 379 in the list(4.49%)	60 of 1716 in all the Protein(3.50%)	0.151794	sp|Q1HG70|MP2K2_CANLF,tr|E2R0X9|E2R0X9_CANLF,tr|J9NUK0|J9NUK0_CANLF,tr|F1PIK5|F1PIK5_CANLF,tr|A0A5F4CJ79|A0A5F4CJ79_CANLF,tr|F1PK11|F1PK11_CANLF,tr|F1Q253|F1Q253_CANLF,tr|F1PXU1|F1PXU1_CANLF,tr|E2R1P6|E2R1P6_CANLF,tr|Q45KI9|Q45KI9_CANLF,tr|E2QZV5|E2QZV5_CANLF,tr|F1PUT6|F1PUT6_CANLF,tr|F1PAP5|F1PAP5_CANLF,tr|F1P874|F1P874_CANLF,sp|P30803|ADCY5_CANLF,tr|A0A5F4CNW6|A0A5F4CNW6_CANLF,tr|F1P699|F1P699_…
GO:0007179	transforming growth factor beta receptor signaling pathway	6 of 379 in the list(1.58%)	17 of 1716 in all the Protein(0.99%)	0.152121	tr|E2R3R9|E2R3R9_CANLF,tr|E2R174|E2R174_CANLF,tr|A0A5F4BQ76|A0A5F4BQ76_CANLF,tr|F1PUT6|F1PUT6_CANLF,tr|A0A5F4C280|A0A5F4C280_CANLF,tr|A0A5F4C5D6|A0A5F4C5D6_CANLF
GO:0033138	positive regulation of peptidyl-serine phosphorylation	6 of 379 in the list(1.58%)	17 of 1716 in all the Protein(0.99%)	0.152121	tr|F1P874|F1P874_CANLF,tr|J9NY42|J9NY42_CANLF,tr|A0A5F4CSQ5|A0A5F4CSQ5_CANLF,sp|P33724|CAV1_CANLF,tr|E2RSQ7|E2RSQ7_CANLF,tr|E2REH3|E2REH3_CANLF
GO:0043433	negative regulation of transcription factor activity	6 of 379 in the list(1.58%)	17 of 1716 in all the Protein(0.99%)	0.152121	tr|J9NY42|J9NY42_CANLF,tr|A0A5F4CB52|A0A5F4CB52_CANLF,tr|A0A5F4CNE0|A0A5F4CNE0_CANLF,tr|A0A5F4D0Z3|A0A5F4D0Z3_CANLF,tr|A0A5F4CG76|A0A5F4CG76_CANLF,tr|F1PWW0|F1PWW0_CANLF
GO:0048864	stem cell development	6 of 379 in the list(1.58%)	17 of 1716 in all the Protein(0.99%)	0.152121	tr|F1P874|F1P874_CANLF,tr|J9NZL2|J9NZL2_CANLF,tr|J9PAD2|J9PAD2_CANLF,tr|A0A5F4D0Z3|A0A5F4D0Z3_CANLF,tr|J9NZR2|J9NZR2_CANLF,tr|A0A5F4DJZ3|A0A5F4DJZ3_CANLF
GO:0050954	sensory perception of mechanical stimulus	6 of 379 in the list(1.58%)	17 of 1716 in all the Protein(0.99%)	0.152121	tr|A0A5F4CB52|A0A5F4CB52_CANLF,tr|E2RGF3|E2RGF3_CANLF,tr|J9NZL2|J9NZL2_CANLF,tr|A0A5F4CFW2|A0A5F4CFW2_CANLF,sp|O97758|ZO1_CANLF,tr|F1PYS6|F1PYS6_CANLF
GO:0051276	chromosome organization	30 of 379 in the list(7.92%)	114 of 1716 in all the Protein(6.64%)	0.156232	tr|E2RRL7|E2RRL7_CANLF,tr|J9P937|J9P937_CANLF,tr|F6V592|F6V592_CANLF,tr|A0A5F4C0N2|A0A5F4C0N2_CANLF,tr|A0A5F4BQ76|A0A5F4BQ76_CANLF,tr|E2RDF9|E2RDF9_CANLF,tr|E2QX15|E2QX15_CANLF,tr|A0A5F4CPF6|A0A5F4CPF6_CANLF,tr|F1PBJ5|F1PBJ5_CANLF,tr|J9PAU7|J9PAU7_CANLF,tr|A0A5F4BU46|A0A5F4BU46_CANLF,tr|E2RTI2|E2RTI2_CANLF,tr|J9NZL2|J9NZL2_CANLF,tr|A0A5F4CFW2|A0A5F4CFW2_CANLF,tr|F1PVE5|F1PVE5_CANLF,tr|A0A5F4CG76|…
GO:0006906	vesicle fusion	4 of 379 in the list(1.06%)	10 of 1716 in all the Protein(0.58%)	0.159816	tr|A0A5F4CVJ1|A0A5F4CVJ1_CANLF,tr|A0A5F4D5G0|A0A5F4D5G0_CANLF,tr|A0A5F4C0Q0|A0A5F4C0Q0_CANLF,sp|O46550|CAV2_CANLF
GO:0006939	smooth muscle contraction	4 of 379 in the list(1.06%)	10 of 1716 in all the Protein(0.58%)	0.159816	tr|E2R886|E2R886_CANLF,tr|F1PIF6|F1PIF6_CANLF,tr|A0A5F4CRZ5|A0A5F4CRZ5_CANLF,tr|A0A5F4CYQ8|A0A5F4CYQ8_CANLF
GO:0007586	digestion	4 of 379 in the list(1.06%)	10 of 1716 in all the Protein(0.58%)	0.159816	sp|Q9N2J4|AQP1_CANLF,tr|J9P749|J9P749_CANLF,tr|E2RSI6|E2RSI6_CANLF,tr|F1PCV3|F1PCV3_CANLF
GO:0019722	calcium-mediated signaling	4 of 379 in the list(1.06%)	10 of 1716 in all the Protein(0.58%)	0.159816	tr|F6Y429|F6Y429_CANLF,tr|E2R3S0|E2R3S0_CANLF,tr|F1PF03|F1PF03_CANLF,tr|A0A5F4CT03|A0A5F4CT03_CANLF
GO:0030865	cortical cytoskeleton organization	4 of 379 in the list(1.06%)	10 of 1716 in all the Protein(0.58%)	0.159816	tr|F1PSC2|F1PSC2_CANLF,tr|E2RSI6|E2RSI6_CANLF,tr|A0A5F4D193|A0A5F4D193_CANLF,tr|F1PNP7|F1PNP7_CANLF
GO:0032768	regulation of monooxygenase activity	4 of 379 in the list(1.06%)	10 of 1716 in all the Protein(0.58%)	0.159816	tr|A0A5F4CSQ5|A0A5F4CSQ5_CANLF,tr|F1PF03|F1PF03_CANLF,sp|P33724|CAV1_CANLF,tr|F1PGY1|F1PGY1_CANLF
GO:0033059	cellular pigmentation	4 of 379 in the list(1.06%)	10 of 1716 in all the Protein(0.58%)	0.159816	tr|J9P1I0|J9P1I0_CANLF,tr|F6XA80|F6XA80_CANLF,tr|A0A5F4BXY6|A0A5F4BXY6_CANLF,tr|A0A5F4DIW1|A0A5F4DIW1_CANLF
GO:0033205	cytokinesis during cell cycle	4 of 379 in the list(1.06%)	10 of 1716 in all the Protein(0.58%)	0.159816	tr|F1PVV7|F1PVV7_CANLF,tr|J9NVP2|J9NVP2_CANLF,tr|E2RH35|E2RH35_CANLF,tr|F1PXU1|F1PXU1_CANLF
GO:0048284	organelle fusion	4 of 379 in the list(1.06%)	10 of 1716 in all the Protein(0.58%)	0.159816	tr|A0A5F4CVJ1|A0A5F4CVJ1_CANLF,tr|A0A5F4D5G0|A0A5F4D5G0_CANLF,tr|A0A5F4C0Q0|A0A5F4C0Q0_CANLF,sp|O46550|CAV2_CANLF
GO:0060324	face development	4 of 379 in the list(1.06%)	10 of 1716 in all the Protein(0.58%)	0.159816	tr|F1P874|F1P874_CANLF,sp|Q1HG70|MP2K2_CANLF,tr|J9NZL2|J9NZL2_CANLF,tr|A0A5F4CFW2|A0A5F4CFW2_CANLF
GO:0043409	negative regulation of MAPKKK cascade	7 of 379 in the list(1.85%)	21 of 1716 in all the Protein(1.22%)	0.1611	tr|J9NY42|J9NY42_CANLF,tr|E2RKL5|E2RKL5_CANLF,tr|E2RGF3|E2RGF3_CANLF,tr|E2RSI6|E2RSI6_CANLF,tr|A0A5F4BQ76|A0A5F4BQ76_CANLF,sp|P33724|CAV1_CANLF,tr|A0A5F4D9J7|A0A5F4D9J7_CANLF
GO:0070527	platelet aggregation	7 of 379 in the list(1.85%)	21 of 1716 in all the Protein(1.22%)	0.1611	sp|P63091|GNAS_CANLF,tr|F1PSC2|F1PSC2_CANLF,tr|J9NRV7|J9NRV7_CANLF,tr|F1PKR3|F1PKR3_CANLF,tr|F1PWW0|F1PWW0_CANLF,tr|A0A5F4DEU0|A0A5F4DEU0_CANLF,tr|F1PYE3|F1PYE3_CANLF
GO:0048468	cell development	80 of 379 in the list(21.11%)	330 of 1716 in all the Protein(19.23%)	0.164214	tr|A0A5F4CXZ9|A0A5F4CXZ9_CANLF,tr|F1PVV7|F1PVV7_CANLF,tr|A0A5F4CJ79|A0A5F4CJ79_CANLF,tr|F1PSC2|F1PSC2_CANLF,tr|A0A5F4C0Y2|A0A5F4C0Y2_CANLF,tr|A0A5F4CL11|A0A5F4CL11_CANLF,tr|A0A5F4CFW2|A0A5F4CFW2_CANLF,tr|E2R1P6|E2R1P6_CANLF,tr|E2QZV5|E2QZV5_CANLF,tr|E2R1Q1|E2R1Q1_CANLF,sp|O46550|CAV2_CANLF,tr|F1PF03|F1PF03_CANLF,tr|F1PUT6|F1PUT6_CANLF,tr|F1PK81|F1PK81_CANLF,tr|F1P8F3|F1P8F3_CANLF,tr|F1PAP5|F1PAP5…
GO:0043408	regulation of MAPKKK cascade	20 of 379 in the list(5.28%)	73 of 1716 in all the Protein(4.25%)	0.16458	sp|Q1HG70|MP2K2_CANLF,tr|E2R334|E2R334_CANLF,tr|A0A5F4D0Z3|A0A5F4D0Z3_CANLF,tr|A0A5F4BQ76|A0A5F4BQ76_CANLF,tr|A0A5F4CJ79|A0A5F4CJ79_CANLF,tr|E2RGF3|E2RGF3_CANLF,tr|J9NRV7|J9NRV7_CANLF,tr|E2REH3|E2REH3_CANLF,tr|E2RKL5|E2RKL5_CANLF,tr|A0A5F4D5F1|A0A5F4D5F1_CANLF,tr|F1PF03|F1PF03_CANLF,sp|O46550|CAV2_CANLF,tr|A0A5F4D9J7|A0A5F4D9J7_CANLF,tr|E2R3R9|E2R3R9_CANLF,tr|F1P874|F1P874_CANLF,tr|J9NY42|J9NY42_…
GO:0007399	nervous system development	85 of 379 in the list(22.43%)	352 of 1716 in all the Protein(20.51%)	0.164979	tr|A0A5F4CXZ9|A0A5F4CXZ9_CANLF,tr|F1PVV7|F1PVV7_CANLF,tr|A0A5F4CJ79|A0A5F4CJ79_CANLF,tr|F1PSC2|F1PSC2_CANLF,tr|A0A5F4C0Y2|A0A5F4C0Y2_CANLF,tr|J9NRJ0|J9NRJ0_CANLF,tr|A0A5F4CL11|A0A5F4CL11_CANLF,tr|A0A5F4CFW2|A0A5F4CFW2_CANLF,tr|E2R1P6|E2R1P6_CANLF,tr|J9NS46|J9NS46_CANLF,tr|E2R1Q1|E2R1Q1_CANLF,tr|F1PF03|F1PF03_CANLF,tr|F1PK81|F1PK81_CANLF,tr|F1PAP5|F1PAP5_CANLF,tr|F1PEK5|F1PEK5_CANLF,tr|E2RSI6|E2RS…
GO:0032970	regulation of actin filament-based process	19 of 379 in the list(5.01%)	69 of 1716 in all the Protein(4.02%)	0.166439	tr|E2R1P6|E2R1P6_CANLF,tr|A0A5F4D8A5|A0A5F4D8A5_CANLF,tr|E2R1Q1|E2R1Q1_CANLF,tr|F1PID1|F1PID1_CANLF,tr|A0A5F4CW16|A0A5F4CW16_CANLF,tr|J9P820|J9P820_CANLF,tr|J9NYK7|J9NYK7_CANLF,tr|A0A5F4C280|A0A5F4C280_CANLF,tr|F1PAP5|F1PAP5_CANLF,tr|F1P874|F1P874_CANLF,tr|F1PL36|F1PL36_CANLF,tr|A0A5F4DAI4|A0A5F4DAI4_CANLF,tr|F1PND0|F1PND0_CANLF,tr|E2RSI6|E2RSI6_CANLF,tr|F1Q253|F1Q253_CANLF,tr|E2RJI7|E2RJI7_CANLF…
GO:0009653	anatomical structure morphogenesis	87 of 379 in the list(22.96%)	361 of 1716 in all the Protein(21.04%)	0.166771	tr|A0A5F4CXZ9|A0A5F4CXZ9_CANLF,tr|E2RHY0|E2RHY0_CANLF,tr|F1PVV7|F1PVV7_CANLF,tr|A0A5F4CJ79|A0A5F4CJ79_CANLF,tr|E2RRM5|E2RRM5_CANLF,tr|F1PSC2|F1PSC2_CANLF,tr|A0A5F4C0Y2|A0A5F4C0Y2_CANLF,tr|J9PAU7|J9PAU7_CANLF,tr|J9NRJ0|J9NRJ0_CANLF,tr|A0A5F4CL11|A0A5F4CL11_CANLF,tr|A0A5F4D8N3|A0A5F4D8N3_CANLF,tr|A0A5F4CFW2|A0A5F4CFW2_CANLF,tr|F1PIF6|F1PIF6_CANLF,tr|E2R1P6|E2R1P6_CANLF,tr|F1Q298|F1Q298_CANLF,tr|E2Q…
GO:0016044	membrane organization	39 of 379 in the list(10.29%)	153 of 1716 in all the Protein(8.92%)	0.167805	tr|E2R4C1|E2R4C1_CANLF,tr|F1PVV7|F1PVV7_CANLF,tr|F6Y2P4|F6Y2P4_CANLF,tr|A0A5F4CT03|A0A5F4CT03_CANLF,tr|J9NRG5|J9NRG5_CANLF,tr|F1PL36|F1PL36_CANLF,tr|E2QUV3|E2QUV3_CANLF,tr|J9NSW5|J9NSW5_CANLF,tr|A0A5F4D653|A0A5F4D653_CANLF,tr|E2R1P6|E2R1P6_CANLF,tr|J9NS46|J9NS46_CANLF,tr|F1PZH8|F1PZH8_CANLF,tr|F1PF03|F1PF03_CANLF,sp|O46550|CAV2_CANLF,tr|F1PI78|F1PI78_CANLF,tr|J9NY42|J9NY42_CANLF,tr|E2RSI6|E2RSI6_…
GO:0051494	negative regulation of cytoskeleton organization	9 of 379 in the list(2.37%)	29 of 1716 in all the Protein(1.69%)	0.170578	tr|E2R1P6|E2R1P6_CANLF,tr|A0A5F4D8A5|A0A5F4D8A5_CANLF,tr|A0A5F4CW16|A0A5F4CW16_CANLF,tr|J9NYK7|J9NYK7_CANLF,tr|J9NVP2|J9NVP2_CANLF,tr|F1PAP5|F1PAP5_CANLF,tr|A0A5F4DAI4|A0A5F4DAI4_CANLF,tr|F1Q253|F1Q253_CANLF,tr|F1PXU1|F1PXU1_CANLF
GO:0048514	blood vessel morphogenesis	16 of 379 in the list(4.22%)	57 of 1716 in all the Protein(3.32%)	0.171281	tr|F1PGZ1|F1PGZ1_CANLF,tr|E2R174|E2R174_CANLF,tr|J9P565|J9P565_CANLF,tr|A0A5F4D0Z3|A0A5F4D0Z3_CANLF,tr|F1PCV3|F1PCV3_CANLF,tr|F1PI78|F1PI78_CANLF,tr|F1PK81|F1PK81_CANLF,tr|E2RRM5|E2RRM5_CANLF,tr|E2R3R9|E2R3R9_CANLF,tr|J9NRJ0|J9NRJ0_CANLF,tr|A0A5F4CFW2|A0A5F4CFW2_CANLF,tr|F1PIF6|F1PIF6_CANLF,sp|P33724|CAV1_CANLF,tr|A0A5F4DJV1|A0A5F4DJV1_CANLF,tr|A0A5F4C707|A0A5F4C707_CANLF,tr|J9NZR2|J9NZR2_CANLF
GO:0048145	regulation of fibroblast proliferation	5 of 379 in the list(1.32%)	14 of 1716 in all the Protein(0.82%)	0.177802	sp|Q9N2J4|AQP1_CANLF,tr|A0A5F4D0Z3|A0A5F4D0Z3_CANLF,tr|F1PF03|F1PF03_CANLF,tr|A0A5F4C707|A0A5F4C707_CANLF,tr|A0A5F4C5D6|A0A5F4C5D6_CANLF
GO:0048167	regulation of synaptic plasticity	5 of 379 in the list(1.32%)	14 of 1716 in all the Protein(0.82%)	0.177802	tr|F1P874|F1P874_CANLF,tr|E2RPA3|E2RPA3_CANLF,tr|F1PL36|F1PL36_CANLF,tr|A0A5F4CNW6|A0A5F4CNW6_CANLF,tr|F6UT09|F6UT09_CANLF
GO:0050808	synapse organization	5 of 379 in the list(1.32%)	14 of 1716 in all the Protein(0.82%)	0.177802	tr|E2REU8|E2REU8_CANLF,tr|A0A5F4D0Z3|A0A5F4D0Z3_CANLF,tr|F1P8F3|F1P8F3_CANLF,tr|E2REH3|E2REH3_CANLF,tr|A0A5F4CT03|A0A5F4CT03_CANLF
GO:0001942	hair follicle development	3 of 379 in the list(0.79%)	7 of 1716 in all the Protein(0.41%)	0.185337	sp|P63091|GNAS_CANLF,tr|A0A5F4D0Z3|A0A5F4D0Z3_CANLF,tr|F1PF03|F1PF03_CANLF
GO:0002088	lens development in camera-type eye	3 of 379 in the list(0.79%)	7 of 1716 in all the Protein(0.41%)	0.185337	tr|A0A5F4BXY6|A0A5F4BXY6_CANLF,tr|A0A5F4D0Z3|A0A5F4D0Z3_CANLF,tr|A0A5F4CWR5|A0A5F4CWR5_CANLF
GO:0006970	response to osmotic stress	3 of 379 in the list(0.79%)	7 of 1716 in all the Protein(0.41%)	0.185337	tr|E2RLS3|E2RLS3_CANLF,tr|J9P041|J9P041_CANLF,sp|Q9N2J4|AQP1_CANLF
GO:0007088	regulation of mitosis	3 of 379 in the list(0.79%)	7 of 1716 in all the Protein(0.41%)	0.185337	tr|E2RCZ7|E2RCZ7_CANLF,tr|A0A5F4CKL1|A0A5F4CKL1_CANLF,sp|O46550|CAV2_CANLF
GO:0007172	signal complex assembly	3 of 379 in the list(0.79%)	7 of 1716 in all the Protein(0.41%)	0.185337	tr|F1PUT6|F1PUT6_CANLF,tr|F1PWW0|F1PWW0_CANLF,tr|E2REH3|E2REH3_CANLF
GO:0010470	regulation of gastrulation	3 of 379 in the list(0.79%)	7 of 1716 in all the Protein(0.41%)	0.185337	tr|J9NRV7|J9NRV7_CANLF,tr|J9NYK7|J9NYK7_CANLF,tr|E2RMC8|E2RMC8_CANLF
GO:0015711	organic anion transport	3 of 379 in the list(0.79%)	7 of 1716 in all the Protein(0.41%)	0.185337	sp|Q9N2J4|AQP1_CANLF,sp|P49822|ALBU_CANLF,tr|J9NXL3|J9NXL3_CANLF
GO:0022404	molting cycle process	3 of 379 in the list(0.79%)	7 of 1716 in all the Protein(0.41%)	0.185337	sp|P63091|GNAS_CANLF,tr|A0A5F4D0Z3|A0A5F4D0Z3_CANLF,tr|F1PF03|F1PF03_CANLF
GO:0022405	hair cycle process	3 of 379 in the list(0.79%)	7 of 1716 in all the Protein(0.41%)	0.185337	sp|P63091|GNAS_CANLF,tr|A0A5F4D0Z3|A0A5F4D0Z3_CANLF,tr|F1PF03|F1PF03_CANLF
GO:0031060	regulation of histone methylation	3 of 379 in the list(0.79%)	7 of 1716 in all the Protein(0.41%)	0.185337	tr|E2RCZ7|E2RCZ7_CANLF,tr|A0A5F4D0Z3|A0A5F4D0Z3_CANLF,tr|A0A5F4CG76|A0A5F4CG76_CANLF
GO:0032205	negative regulation of telomere maintenance	3 of 379 in the list(0.79%)	7 of 1716 in all the Protein(0.41%)	0.185337	tr|E2RSQ7|E2RSQ7_CANLF,tr|F1Q3G7|F1Q3G7_CANLF,tr|A0A5F4C5D6|A0A5F4C5D6_CANLF
GO:0032508	DNA duplex unwinding	3 of 379 in the list(0.79%)	7 of 1716 in all the Protein(0.41%)	0.185337	tr|A0A5F4CJL3|A0A5F4CJL3_CANLF,tr|E2RTI2|E2RTI2_CANLF,tr|J9P937|J9P937_CANLF
GO:0032663	regulation of interleukin-2 production	3 of 379 in the list(0.79%)	7 of 1716 in all the Protein(0.41%)	0.185337	tr|E2R3R9|E2R3R9_CANLF,tr|F1PK81|F1PK81_CANLF,tr|A0A5F4CYQ8|A0A5F4CYQ8_CANLF
GO:0033628	regulation of cell adhesion mediated by integrin	3 of 379 in the list(0.79%)	7 of 1716 in all the Protein(0.41%)	0.185337	tr|A0A5F4D0Z3|A0A5F4D0Z3_CANLF,tr|E2QYL9|E2QYL9_CANLF,tr|E2QUL4|E2QUL4_CANLF
GO:0034105	positive regulation of tissue remodeling	3 of 379 in the list(0.79%)	7 of 1716 in all the Protein(0.41%)	0.185337	tr|F1PGZ1|F1PGZ1_CANLF,tr|J9NZL2|J9NZL2_CANLF,tr|A0A5F4C5D6|A0A5F4C5D6_CANLF
GO:0042472	inner ear morphogenesis	3 of 379 in the list(0.79%)	7 of 1716 in all the Protein(0.41%)	0.185337	tr|A0A5F4CMN1|A0A5F4CMN1_CANLF,tr|E2RGF3|E2RGF3_CANLF,tr|A0A5F4CFW2|A0A5F4CFW2_CANLF
GO:0042475	odontogenesis of dentine-containing tooth	3 of 379 in the list(0.79%)	7 of 1716 in all the Protein(0.41%)	0.185337	tr|A0A5F4D0Z3|A0A5F4D0Z3_CANLF,tr|A0A5F4CZR8|A0A5F4CZR8_CANLF,tr|E2R9S7|E2R9S7_CANLF
GO:0045109	intermediate filament organization	3 of 379 in the list(0.79%)	7 of 1716 in all the Protein(0.41%)	0.185337	tr|E2RHY0|E2RHY0_CANLF,tr|F1PB30|F1PB30_CANLF,tr|A0A5F4CWR5|A0A5F4CWR5_CANLF
GO:0048675	axon extension	3 of 379 in the list(0.79%)	7 of 1716 in all the Protein(0.41%)	0.185337	tr|A0A5F4C0Y2|A0A5F4C0Y2_CANLF,tr|F1PKR3|F1PKR3_CANLF,tr|A0A5F4C8T8|A0A5F4C8T8_CANLF
GO:0048704	embryonic skeletal system morphogenesis	3 of 379 in the list(0.79%)	7 of 1716 in all the Protein(0.41%)	0.185337	tr|J9NRJ0|J9NRJ0_CANLF,tr|J9NZL2|J9NZL2_CANLF,tr|J9PAD2|J9PAD2_CANLF
GO:0051057	positive regulation of small GTPase mediated signal transduction	3 of 379 in the list(0.79%)	7 of 1716 in all the Protein(0.41%)	0.185337	tr|J9NY42|J9NY42_CANLF,tr|A0A5F4C4S3|A0A5F4C4S3_CANLF,tr|A0A5F4CJ79|A0A5F4CJ79_CANLF
GO:0051783	regulation of nuclear division	3 of 379 in the list(0.79%)	7 of 1716 in all the Protein(0.41%)	0.185337	tr|E2RCZ7|E2RCZ7_CANLF,tr|A0A5F4CKL1|A0A5F4CKL1_CANLF,sp|O46550|CAV2_CANLF
GO:0060428	lung epithelium development	3 of 379 in the list(0.79%)	7 of 1716 in all the Protein(0.41%)	0.185337	tr|J9P9P4|J9P9P4_CANLF,tr|J9NZR2|J9NZR2_CANLF,tr|A0A5F4CPM8|A0A5F4CPM8_CANLF
GO:0060487	lung epithelial cell differentiation	3 of 379 in the list(0.79%)	7 of 1716 in all the Protein(0.41%)	0.185337	tr|J9P9P4|J9P9P4_CANLF,tr|J9NZR2|J9NZR2_CANLF,tr|A0A5F4CPM8|A0A5F4CPM8_CANLF
GO:0048667	cell morphogenesis involved in neuron differentiation	37 of 379 in the list(9.76%)	146 of 1716 in all the Protein(8.51%)	0.186496	tr|A0A5F4CXZ9|A0A5F4CXZ9_CANLF,tr|F1PVV7|F1PVV7_CANLF,tr|E2QY27|E2QY27_CANLF,tr|F1PIK5|F1PIK5_CANLF,tr|A0A5F4CJ79|A0A5F4CJ79_CANLF,tr|A0A5F4CT03|A0A5F4CT03_CANLF,tr|F1PSC2|F1PSC2_CANLF,tr|A0A5F4C0Y2|A0A5F4C0Y2_CANLF,tr|A0A5F4CL11|A0A5F4CL11_CANLF,tr|F1PL36|F1PL36_CANLF,tr|J9P9P4|J9P9P4_CANLF,tr|E2R1P6|E2R1P6_CANLF,tr|F1PF03|F1PF03_CANLF,tr|J9NVP2|J9NVP2_CANLF,tr|F1PAP5|F1PAP5_CANLF,tr|F1PU29|F1PU…
GO:0048812	neuron projection morphogenesis	37 of 379 in the list(9.76%)	146 of 1716 in all the Protein(8.51%)	0.186496	tr|A0A5F4CXZ9|A0A5F4CXZ9_CANLF,tr|F1PVV7|F1PVV7_CANLF,tr|E2QY27|E2QY27_CANLF,tr|F1PIK5|F1PIK5_CANLF,tr|A0A5F4CJ79|A0A5F4CJ79_CANLF,tr|A0A5F4CT03|A0A5F4CT03_CANLF,tr|F1PSC2|F1PSC2_CANLF,tr|A0A5F4C0Y2|A0A5F4C0Y2_CANLF,tr|A0A5F4CL11|A0A5F4CL11_CANLF,tr|F1PL36|F1PL36_CANLF,tr|J9P9P4|J9P9P4_CANLF,tr|E2R1P6|E2R1P6_CANLF,tr|F1PF03|F1PF03_CANLF,tr|J9NVP2|J9NVP2_CANLF,tr|F1PAP5|F1PAP5_CANLF,tr|F1PU29|F1PU…
GO:0030837	negative regulation of actin filament polymerization	6 of 379 in the list(1.58%)	18 of 1716 in all the Protein(1.05%)	0.188074	tr|E2R1P6|E2R1P6_CANLF,tr|A0A5F4DAI4|A0A5F4DAI4_CANLF,tr|F1Q253|F1Q253_CANLF,tr|J9NYK7|J9NYK7_CANLF,tr|F1PXU1|F1PXU1_CANLF,tr|F1PAP5|F1PAP5_CANLF
GO:0051345	positive regulation of hydrolase activity	40 of 379 in the list(10.55%)	159 of 1716 in all the Protein(9.27%)	0.188562	tr|J9P4M1|J9P4M1_CANLF,tr|J9NXR9|J9NXR9_CANLF,tr|A0A5F4CT03|A0A5F4CT03_CANLF,tr|F1PCR1|F1PCR1_CANLF,tr|A0A5F4DHK4|A0A5F4DHK4_CANLF,tr|E2R0Z1|E2R0Z1_CANLF,tr|F1PB30|F1PB30_CANLF,tr|E2RJI7|E2RJI7_CANLF,tr|J9NYB2|J9NYB2_CANLF,tr|E2R8Q3|E2R8Q3_CANLF,tr|J9NS46|J9NS46_CANLF,tr|E2QZV5|E2QZV5_CANLF,tr|F1PF03|F1PF03_CANLF,sp|O46550|CAV2_CANLF,tr|A0A5F4C5D6|A0A5F4C5D6_CANLF,tr|J9NY42|J9NY42_CANLF,tr|A0A5F4…
GO:0008543	fibroblast growth factor receptor signaling pathway	17 of 379 in the list(4.49%)	62 of 1716 in all the Protein(3.61%)	0.188912	sp|Q1HG70|MP2K2_CANLF,tr|E2R0X9|E2R0X9_CANLF,tr|J9NUK0|J9NUK0_CANLF,tr|A0A5F4C4S3|A0A5F4C4S3_CANLF,tr|F1PIK5|F1PIK5_CANLF,tr|A0A5F4CJ79|A0A5F4CJ79_CANLF,tr|F1Q253|F1Q253_CANLF,tr|F1PXU1|F1PXU1_CANLF,tr|E2R1P6|E2R1P6_CANLF,tr|Q45KI9|Q45KI9_CANLF,tr|E2QZV5|E2QZV5_CANLF,tr|F1PF03|F1PF03_CANLF,tr|F1PAP5|F1PAP5_CANLF,tr|F1P874|F1P874_CANLF,sp|P30803|ADCY5_CANLF,tr|A0A5F4CNW6|A0A5F4CNW6_CANLF,tr|F1P699…
GO:0016337	cell-cell adhesion	17 of 379 in the list(4.49%)	62 of 1716 in all the Protein(3.61%)	0.188912	tr|A0A5F4CMN1|A0A5F4CMN1_CANLF,tr|F1PUU5|F1PUU5_CANLF,tr|A0A5F4D0Z3|A0A5F4D0Z3_CANLF,sp|P79149|PININ_CANLF,tr|F1PYE3|F1PYE3_CANLF,tr|F1PSC2|F1PSC2_CANLF,tr|J9NRV7|J9NRV7_CANLF,tr|F1PB30|F1PB30_CANLF,tr|F1PWW0|F1PWW0_CANLF,sp|P63091|GNAS_CANLF,tr|E2R434|E2R434_CANLF,tr|F1PF03|F1PF03_CANLF,tr|J9P565|J9P565_CANLF,tr|A0A5F4DEU0|A0A5F4DEU0_CANLF,tr|J9P296|J9P296_CANLF,tr|E2RSI6|E2RSI6_CANLF,tr|F1PKR3|…
GO:0048513	organ development	97 of 379 in the list(25.59%)	408 of 1716 in all the Protein(23.78%)	0.190837	tr|A0A5F4CXZ9|A0A5F4CXZ9_CANLF,tr|E2RHY0|E2RHY0_CANLF,tr|F1PVV7|F1PVV7_CANLF,tr|E2RRM5|E2RRM5_CANLF,tr|J9PAU7|J9PAU7_CANLF,tr|J9NRJ0|J9NRJ0_CANLF,tr|A0A5F4D8N3|A0A5F4D8N3_CANLF,tr|A0A5F4CFW2|A0A5F4CFW2_CANLF,tr|F1PIF6|F1PIF6_CANLF,tr|J9NSW5|J9NSW5_CANLF,tr|F1Q039|F1Q039_CANLF,tr|E2R1P6|E2R1P6_CANLF,tr|F1Q298|F1Q298_CANLF,tr|E2QZV5|E2QZV5_CANLF,tr|A0A5F4D5X8|A0A5F4D5X8_CANLF,tr|E2R174|E2R174_CANLF…
GO:0010605	negative regulation of macromolecule metabolic process	61 of 379 in the list(16.09%)	250 of 1716 in all the Protein(14.57%)	0.190972	tr|E2RSQ3|E2RSQ3_CANLF,tr|A0A5F4D8A5|A0A5F4D8A5_CANLF,tr|E2RK20|E2RK20_CANLF,tr|A0A5F4D0Z3|A0A5F4D0Z3_CANLF,tr|E2QX15|E2QX15_CANLF,tr|A0A5F4CT03|A0A5F4CT03_CANLF,tr|A0A5F4CPF6|A0A5F4CPF6_CANLF,tr|F1PB30|F1PB30_CANLF,tr|A0A5F4CG76|A0A5F4CG76_CANLF,tr|A0A5F4CY98|A0A5F4CY98_CANLF,tr|F1PWW0|F1PWW0_CANLF,tr|J9NZV5|J9NZV5_CANLF,tr|E2R1P6|E2R1P6_CANLF,tr|A0A5F4CB52|A0A5F4CB52_CANLF,tr|A0A5F4BRT3|A0A5F4B…
GO:0007398	ectoderm development	7 of 379 in the list(1.85%)	22 of 1716 in all the Protein(1.28%)	0.194049	sp|P63091|GNAS_CANLF,tr|A0A5F4D0Z3|A0A5F4D0Z3_CANLF,tr|F1PF03|F1PF03_CANLF,tr|A0A5F4C9C0|A0A5F4C9C0_CANLF,tr|A0A5F4C054|A0A5F4C054_CANLF,tr|J9NVU0|J9NVU0_CANLF,tr|A0A140T8E6|A0A140T8E6_CANLF
GO:0008544	epidermis development	7 of 379 in the list(1.85%)	22 of 1716 in all the Protein(1.28%)	0.194049	sp|P63091|GNAS_CANLF,tr|A0A5F4D0Z3|A0A5F4D0Z3_CANLF,tr|F1PF03|F1PF03_CANLF,tr|A0A5F4C9C0|A0A5F4C9C0_CANLF,tr|A0A5F4C054|A0A5F4C054_CANLF,tr|J9NVU0|J9NVU0_CANLF,tr|A0A140T8E6|A0A140T8E6_CANLF
GO:0032272	negative regulation of protein polymerization	7 of 379 in the list(1.85%)	22 of 1716 in all the Protein(1.28%)	0.194049	tr|E2R1P6|E2R1P6_CANLF,tr|A0A5F4DAI4|A0A5F4DAI4_CANLF,tr|F1Q253|F1Q253_CANLF,tr|J9NYK7|J9NYK7_CANLF,tr|J9NVP2|J9NVP2_CANLF,tr|F1PXU1|F1PXU1_CANLF,tr|F1PAP5|F1PAP5_CANLF
GO:0045934	negative regulation of nucleobase, nucleoside, nucleotide and nucleic acid metabolic process	38 of 379 in the list(10.03%)	151 of 1716 in all the Protein(8.80%)	0.195765	tr|E2RSQ3|E2RSQ3_CANLF,tr|E2RK20|E2RK20_CANLF,tr|A0A5F4D0Z3|A0A5F4D0Z3_CANLF,tr|E2QX15|E2QX15_CANLF,tr|A0A5F4CPF6|A0A5F4CPF6_CANLF,tr|F1PB30|F1PB30_CANLF,tr|A0A5F4CG76|A0A5F4CG76_CANLF,tr|A0A5F4CY98|A0A5F4CY98_CANLF,tr|F1PWW0|F1PWW0_CANLF,tr|A0A5F4CB52|A0A5F4CB52_CANLF,tr|A0A5F4BRT3|A0A5F4BRT3_CANLF,tr|J9PB22|J9PB22_CANLF,tr|A0A5F4DF94|A0A5F4DF94_CANLF,tr|J9P530|J9P530_CANLF,tr|E2RSQ7|E2RSQ7_CANL…
GO:0048858	cell projection morphogenesis	38 of 379 in the list(10.03%)	151 of 1716 in all the Protein(8.80%)	0.195765	tr|A0A5F4CXZ9|A0A5F4CXZ9_CANLF,tr|F1PVV7|F1PVV7_CANLF,tr|E2QY27|E2QY27_CANLF,tr|F1PIK5|F1PIK5_CANLF,tr|A0A5F4CJ79|A0A5F4CJ79_CANLF,tr|A0A5F4CT03|A0A5F4CT03_CANLF,tr|F1PSC2|F1PSC2_CANLF,tr|A0A5F4C0Y2|A0A5F4C0Y2_CANLF,tr|A0A5F4CL11|A0A5F4CL11_CANLF,tr|F1PL36|F1PL36_CANLF,tr|J9P9P4|J9P9P4_CANLF,tr|E2R1P6|E2R1P6_CANLF,tr|F1PF03|F1PF03_CANLF,tr|J9NVP2|J9NVP2_CANLF,tr|F1PAP5|F1PAP5_CANLF,tr|F1PU29|F1PU…
GO:0010564	regulation of cell cycle process	8 of 379 in the list(2.11%)	26 of 1716 in all the Protein(1.52%)	0.197399	tr|E2QZV5|E2QZV5_CANLF,sp|O46550|CAV2_CANLF,tr|A0A5F4D0Z3|A0A5F4D0Z3_CANLF,tr|A0A5F4CJ79|A0A5F4CJ79_CANLF,tr|E2R417|E2R417_CANLF,tr|E2RCZ7|E2RCZ7_CANLF,tr|A0A5F4CKL1|A0A5F4CKL1_CANLF,tr|F1PVE5|F1PVE5_CANLF
GO:0030802	regulation of cyclic nucleotide biosynthetic process	8 of 379 in the list(2.11%)	26 of 1716 in all the Protein(1.52%)	0.197399	sp|P63091|GNAS_CANLF,tr|A0A5F4CB52|A0A5F4CB52_CANLF,tr|E2RGF3|E2RGF3_CANLF,sp|P30803|ADCY5_CANLF,tr|F1P7Q6|F1P7Q6_CANLF,tr|F1PI78|F1PI78_CANLF,tr|F1PWW0|F1PWW0_CANLF,tr|A0A5F4CKY1|A0A5F4CKY1_CANLF
GO:0030808	regulation of nucleotide biosynthetic process	8 of 379 in the list(2.11%)	26 of 1716 in all the Protein(1.52%)	0.197399	sp|P63091|GNAS_CANLF,tr|A0A5F4CB52|A0A5F4CB52_CANLF,tr|E2RGF3|E2RGF3_CANLF,sp|P30803|ADCY5_CANLF,tr|F1P7Q6|F1P7Q6_CANLF,tr|F1PI78|F1PI78_CANLF,tr|F1PWW0|F1PWW0_CANLF,tr|A0A5F4CKY1|A0A5F4CKY1_CANLF
GO:0042326	negative regulation of phosphorylation	8 of 379 in the list(2.11%)	26 of 1716 in all the Protein(1.52%)	0.197399	tr|J9NYK7|J9NYK7_CANLF,tr|A0A5F4C280|A0A5F4C280_CANLF,tr|A0A5F4CT03|A0A5F4CT03_CANLF,tr|E2RCZ7|E2RCZ7_CANLF,sp|P33724|CAV1_CANLF,tr|J9NZV5|J9NZV5_CANLF,tr|A0A5F4CYQ8|A0A5F4CYQ8_CANLF,tr|E2QUV3|E2QUV3_CANLF
GO:0048015	phosphoinositide-mediated signaling	8 of 379 in the list(2.11%)	26 of 1716 in all the Protein(1.52%)	0.197399	tr|Q45KI9|Q45KI9_CANLF,tr|E2R0X9|E2R0X9_CANLF,tr|F1PF03|F1PF03_CANLF,tr|J9NUK0|J9NUK0_CANLF,tr|E2RGF3|E2RGF3_CANLF,tr|F1PW86|F1PW86_CANLF,tr|E2RSI6|E2RSI6_CANLF,tr|A0A5F4CNW6|A0A5F4CNW6_CANLF
GO:0065003	macromolecular complex assembly	59 of 379 in the list(15.57%)	242 of 1716 in all the Protein(14.10%)	0.198276	tr|J9P1N8|J9P1N8_CANLF,tr|F1PUU5|F1PUU5_CANLF,tr|J9P937|J9P937_CANLF,tr|E2RK20|E2RK20_CANLF,tr|F1PS60|F1PS60_CANLF,tr|A0A5F4D0Z3|A0A5F4D0Z3_CANLF,tr|A0A5F4D8J3|A0A5F4D8J3_CANLF,tr|A0A5F4BQ76|A0A5F4BQ76_CANLF,tr|E2RDF9|E2RDF9_CANLF,tr|J9P969|J9P969_CANLF,tr|A0A5F4CJ79|A0A5F4CJ79_CANLF,tr|F1PK11|F1PK11_CANLF,tr|E2R7P6|E2R7P6_CANLF,tr|E2REI7|E2REI7_CANLF,tr|A0A5F4CPF6|A0A5F4CPF6_CANLF,tr|F6Y258|F6Y2…
GO:0030799	regulation of cyclic nucleotide metabolic process	9 of 379 in the list(2.37%)	30 of 1716 in all the Protein(1.75%)	0.19904	sp|P63091|GNAS_CANLF,tr|A0A5F4CB52|A0A5F4CB52_CANLF,tr|F1P7Q6|F1P7Q6_CANLF,tr|F1PI78|F1PI78_CANLF,tr|E2RGF3|E2RGF3_CANLF,sp|P30803|ADCY5_CANLF,tr|A0A5F4CYQ8|A0A5F4CYQ8_CANLF,tr|A0A5F4CKY1|A0A5F4CKY1_CANLF,tr|F1PWW0|F1PWW0_CANLF
GO:0043484	regulation of RNA splicing	9 of 379 in the list(2.37%)	30 of 1716 in all the Protein(1.75%)	0.19904	tr|J9P9J1|J9P9J1_CANLF,tr|E2RK20|E2RK20_CANLF,tr|A0A5F4D8J3|A0A5F4D8J3_CANLF,tr|L7MTN7|L7MTN7_CANLF,tr|J9P969|J9P969_CANLF,tr|E2R7P6|E2R7P6_CANLF,tr|E2R068|E2R068_CANLF,tr|A0A5F4C4T7|A0A5F4C4T7_CANLF,tr|A0A5F4D764|A0A5F4D764_CANLF
GO:0050684	regulation of mRNA processing	9 of 379 in the list(2.37%)	30 of 1716 in all the Protein(1.75%)	0.19904	tr|J9P9J1|J9P9J1_CANLF,tr|F1PDS0|F1PDS0_CANLF,tr|E2RK20|E2RK20_CANLF,tr|J9NUK0|J9NUK0_CANLF,tr|A0A5F4D4Q1|A0A5F4D4Q1_CANLF,tr|E2R7P6|E2R7P6_CANLF,tr|E2R068|E2R068_CANLF,tr|A0A5F4C4T7|A0A5F4C4T7_CANLF,tr|A0A5F4D764|A0A5F4D764_CANLF
GO:0051969	regulation of transmission of nerve impulse	9 of 379 in the list(2.37%)	30 of 1716 in all the Protein(1.75%)	0.19904	tr|A0A5F4D0Z3|A0A5F4D0Z3_CANLF,tr|A0A5F4C280|A0A5F4C280_CANLF,tr|A0A5F4CT03|A0A5F4CT03_CANLF,tr|F1P874|F1P874_CANLF,tr|E2RPA3|E2RPA3_CANLF,tr|F6Y429|F6Y429_CANLF,tr|F1PL36|F1PL36_CANLF,tr|F6UT09|F6UT09_CANLF,tr|A0A5F4CNW6|A0A5F4CNW6_CANLF
GO:0032271	regulation of protein polymerization	11 of 379 in the list(2.90%)	38 of 1716 in all the Protein(2.21%)	0.199178	tr|E2R1P6|E2R1P6_CANLF,tr|J9NYK7|J9NYK7_CANLF,tr|J9NVP2|J9NVP2_CANLF,tr|F1PAP5|F1PAP5_CANLF,tr|F1PL36|F1PL36_CANLF,tr|A0A5F4DAI4|A0A5F4DAI4_CANLF,tr|F1Q253|F1Q253_CANLF,sp|P33724|CAV1_CANLF,tr|J9NYH4|J9NYH4_CANLF,tr|E2RJI7|E2RJI7_CANLF,tr|F1PXU1|F1PXU1_CANLF
GO:0032535	regulation of cellular component size	11 of 379 in the list(2.90%)	38 of 1716 in all the Protein(2.21%)	0.199178	tr|E2R1P6|E2R1P6_CANLF,tr|A0A5F4D8A5|A0A5F4D8A5_CANLF,tr|E2R1Q1|E2R1Q1_CANLF,tr|J9NYK7|J9NYK7_CANLF,tr|F1PAP5|F1PAP5_CANLF,tr|F1PL36|F1PL36_CANLF,tr|A0A5F4DAI4|A0A5F4DAI4_CANLF,tr|E2RSI6|E2RSI6_CANLF,tr|F1Q253|F1Q253_CANLF,tr|E2RJI7|E2RJI7_CANLF,tr|F1PXU1|F1PXU1_CANLF
GO:0032956	regulation of actin cytoskeleton organization	18 of 379 in the list(4.75%)	67 of 1716 in all the Protein(3.90%)	0.205888	tr|E2R1P6|E2R1P6_CANLF,tr|A0A5F4D8A5|A0A5F4D8A5_CANLF,tr|E2R1Q1|E2R1Q1_CANLF,tr|F1PID1|F1PID1_CANLF,tr|A0A5F4CW16|A0A5F4CW16_CANLF,tr|J9P820|J9P820_CANLF,tr|J9NYK7|J9NYK7_CANLF,tr|F1PAP5|F1PAP5_CANLF,tr|F1P874|F1P874_CANLF,tr|F1PL36|F1PL36_CANLF,tr|A0A5F4DAI4|A0A5F4DAI4_CANLF,tr|F1PND0|F1PND0_CANLF,tr|E2RSI6|E2RSI6_CANLF,tr|F1Q253|F1Q253_CANLF,tr|E2RJI7|E2RJI7_CANLF,tr|E2RG15|E2RG15_CANLF,tr|E2RE…
GO:0030104	water homeostasis	4 of 379 in the list(1.06%)	11 of 1716 in all the Protein(0.64%)	0.209611	sp|P63091|GNAS_CANLF,tr|A0A5F4CB52|A0A5F4CB52_CANLF,tr|E2QZV5|E2QZV5_CANLF,sp|P30803|ADCY5_CANLF
GO:0030902	hindbrain development	4 of 379 in the list(1.06%)	11 of 1716 in all the Protein(0.64%)	0.209611	tr|F1Q3H5|F1Q3H5_CANLF,tr|J9P9P4|J9P9P4_CANLF,tr|F1PVV7|F1PVV7_CANLF,tr|F1PCK7|F1PCK7_CANLF
GO:0031058	positive regulation of histone modification	4 of 379 in the list(1.06%)	11 of 1716 in all the Protein(0.64%)	0.209611	tr|J9NZL2|J9NZL2_CANLF,tr|A0A5F4D0Z3|A0A5F4D0Z3_CANLF,tr|A0A5F4CG76|A0A5F4CG76_CANLF,tr|A0A5F4C5D6|A0A5F4C5D6_CANLF
GO:0042471	ear morphogenesis	4 of 379 in the list(1.06%)	11 of 1716 in all the Protein(0.64%)	0.209611	tr|A0A5F4CMN1|A0A5F4CMN1_CANLF,tr|E2RGF3|E2RGF3_CANLF,tr|J9NZL2|J9NZL2_CANLF,tr|A0A5F4CFW2|A0A5F4CFW2_CANLF
GO:0043473	pigmentation	4 of 379 in the list(1.06%)	11 of 1716 in all the Protein(0.64%)	0.209611	tr|J9P1I0|J9P1I0_CANLF,tr|F6XA80|F6XA80_CANLF,tr|A0A5F4BXY6|A0A5F4BXY6_CANLF,tr|A0A5F4DIW1|A0A5F4DIW1_CANLF
GO:0045806	negative regulation of endocytosis	4 of 379 in the list(1.06%)	11 of 1716 in all the Protein(0.64%)	0.209611	tr|F1Q433|F1Q433_CANLF,sp|P33724|CAV1_CANLF,tr|A0A5F4CWJ6|A0A5F4CWJ6_CANLF,tr|A0A5F4C707|A0A5F4C707_CANLF
GO:0048771	tissue remodeling	4 of 379 in the list(1.06%)	11 of 1716 in all the Protein(0.64%)	0.209611	tr|E2R174|E2R174_CANLF,tr|A0A5F4D0Z3|A0A5F4D0Z3_CANLF,tr|F1PCV3|F1PCV3_CANLF,sp|P33724|CAV1_CANLF
GO:0050679	positive regulation of epithelial cell proliferation	4 of 379 in the list(1.06%)	11 of 1716 in all the Protein(0.64%)	0.209611	tr|Q45KI9|Q45KI9_CANLF,tr|F1PGZ1|F1PGZ1_CANLF,tr|A0A5F4D0Z3|A0A5F4D0Z3_CANLF,tr|F1PF03|F1PF03_CANLF
GO:0051972	regulation of telomerase activity	4 of 379 in the list(1.06%)	11 of 1716 in all the Protein(0.64%)	0.209611	tr|E2R0L9|E2R0L9_CANLF,tr|F6XRK3|F6XRK3_CANLF,tr|A0A5F4D0Z3|A0A5F4D0Z3_CANLF,tr|A0A5F4C5D6|A0A5F4C5D6_CANLF
GO:0060322	head development	4 of 379 in the list(1.06%)	11 of 1716 in all the Protein(0.64%)	0.209611	tr|F1P874|F1P874_CANLF,sp|Q1HG70|MP2K2_CANLF,tr|J9NZL2|J9NZL2_CANLF,tr|A0A5F4CFW2|A0A5F4CFW2_CANLF
GO:0048011	nerve growth factor receptor signaling pathway	22 of 379 in the list(5.80%)	84 of 1716 in all the Protein(4.90%)	0.21088	sp|Q1HG70|MP2K2_CANLF,tr|E2R0X9|E2R0X9_CANLF,tr|J9NUK0|J9NUK0_CANLF,tr|A0A5F4C4S3|A0A5F4C4S3_CANLF,tr|F1PIK5|F1PIK5_CANLF,tr|A0A5F4CJ79|A0A5F4CJ79_CANLF,tr|E2R0Z1|E2R0Z1_CANLF,tr|F1Q253|F1Q253_CANLF,tr|A0A5F4DJB2|A0A5F4DJB2_CANLF,tr|J9NYB2|J9NYB2_CANLF,tr|F1PXU1|F1PXU1_CANLF,tr|E2R1P6|E2R1P6_CANLF,tr|Q45KI9|Q45KI9_CANLF,tr|E2RE02|E2RE02_CANLF,tr|A0A5F4CXJ9|A0A5F4CXJ9_CANLF,tr|E2QZV5|E2QZV5_CANLF,…
GO:0000018	regulation of DNA recombination	2 of 379 in the list(0.53%)	4 of 1716 in all the Protein(0.23%)	0.213472	tr|E2RSQ7|E2RSQ7_CANLF,tr|A0A5F4CG76|A0A5F4CG76_CANLF
GO:0000154	rRNA modification	2 of 379 in the list(0.53%)	4 of 1716 in all the Protein(0.23%)	0.213472	tr|F6XRK3|F6XRK3_CANLF,tr|E2RQV7|E2RQV7_CANLF
GO:0000289	nuclear-transcribed mRNA poly(A) tail shortening	2 of 379 in the list(0.53%)	4 of 1716 in all the Protein(0.23%)	0.213472	tr|J9P357|J9P357_CANLF,tr|E2R6L1|E2R6L1_CANLF
GO:0000722	telomere maintenance via recombination	2 of 379 in the list(0.53%)	4 of 1716 in all the Protein(0.23%)	0.213472	tr|E2RSQ7|E2RSQ7_CANLF,tr|A0A5F4D9F2|A0A5F4D9F2_CANLF
GO:0000920	cell separation during cytokinesis	2 of 379 in the list(0.53%)	4 of 1716 in all the Protein(0.23%)	0.213472	tr|E2R417|E2R417_CANLF,tr|F1PVE5|F1PVE5_CANLF
GO:0001541	ovarian follicle development	2 of 379 in the list(0.53%)	4 of 1716 in all the Protein(0.23%)	0.213472	tr|J9NY42|J9NY42_CANLF,tr|E2R9S7|E2R9S7_CANLF
GO:0001578	microtubule bundle formation	2 of 379 in the list(0.53%)	4 of 1716 in all the Protein(0.23%)	0.213472	tr|J9P078|J9P078_CANLF,tr|J9NYH4|J9NYH4_CANLF
GO:0001919	regulation of receptor recycling	2 of 379 in the list(0.53%)	4 of 1716 in all the Protein(0.23%)	0.213472	tr|A0A5F4CMN1|A0A5F4CMN1_CANLF,tr|A0A5F4DBI9|A0A5F4DBI9_CANLF
GO:0006312	mitotic recombination	2 of 379 in the list(0.53%)	4 of 1716 in all the Protein(0.23%)	0.213472	tr|E2RSQ7|E2RSQ7_CANLF,tr|A0A5F4D9F2|A0A5F4D9F2_CANLF
GO:0006779	porphyrin biosynthetic process	2 of 379 in the list(0.53%)	4 of 1716 in all the Protein(0.23%)	0.213472	tr|E2R1P6|E2R1P6_CANLF,tr|F1Q253|F1Q253_CANLF
GO:0006904	vesicle docking during exocytosis	2 of 379 in the list(0.53%)	4 of 1716 in all the Protein(0.23%)	0.213472	tr|A0A5F4DBI9|A0A5F4DBI9_CANLF,tr|E2R5F1|E2R5F1_CANLF
GO:0006930	substrate-bound cell migration, cell extension	2 of 379 in the list(0.53%)	4 of 1716 in all the Protein(0.23%)	0.213472	tr|F1PUU5|F1PUU5_CANLF,tr|F1PVV7|F1PVV7_CANLF
GO:0007040	lysosome organization	2 of 379 in the list(0.53%)	4 of 1716 in all the Protein(0.23%)	0.213472	tr|F6XA80|F6XA80_CANLF,tr|A0A5F4CT03|A0A5F4CT03_CANLF
GO:0007606	sensory perception of chemical stimulus	2 of 379 in the list(0.53%)	4 of 1716 in all the Protein(0.23%)	0.213472	sp|P63091|GNAS_CANLF,tr|A0A5F4CNW6|A0A5F4CNW6_CANLF
GO:0009452	RNA capping	2 of 379 in the list(0.53%)	4 of 1716 in all the Protein(0.23%)	0.213472	tr|E2RCA5|E2RCA5_CANLF,tr|A0A5F4CDU8|A0A5F4CDU8_CANLF
GO:0009948	anterior/posterior axis specification	2 of 379 in the list(0.53%)	4 of 1716 in all the Protein(0.23%)	0.213472	tr|E2QVG1|E2QVG1_CANLF,tr|A0A5F4D0Z3|A0A5F4D0Z3_CANLF
GO:0010332	response to gamma radiation	2 of 379 in the list(0.53%)	4 of 1716 in all the Protein(0.23%)	0.213472	sp|P33724|CAV1_CANLF,tr|A0A5F4C5D6|A0A5F4C5D6_CANLF
GO:0010833	telomere maintenance via telomere lengthening	2 of 379 in the list(0.53%)	4 of 1716 in all the Protein(0.23%)	0.213472	tr|E2RSQ7|E2RSQ7_CANLF,tr|E2R6L1|E2R6L1_CANLF
GO:0014072	response to isoquinoline alkaloid	2 of 379 in the list(0.53%)	4 of 1716 in all the Protein(0.23%)	0.213472	tr|J9NRV7|J9NRV7_CANLF,tr|F1PIK5|F1PIK5_CANLF
GO:0014733	regulation of skeletal muscle adaptation	2 of 379 in the list(0.53%)	4 of 1716 in all the Protein(0.23%)	0.213472	tr|F6Y258|F6Y258_CANLF,tr|A0A5F4C9C0|A0A5F4C9C0_CANLF
GO:0021680	cerebellar Purkinje cell layer development	2 of 379 in the list(0.53%)	4 of 1716 in all the Protein(0.23%)	0.213472	tr|F1Q3H5|F1Q3H5_CANLF,tr|F1PVV7|F1PVV7_CANLF
GO:0030819	positive regulation of cAMP biosynthetic process	2 of 379 in the list(0.53%)	4 of 1716 in all the Protein(0.23%)	0.213472	tr|F1PI78|F1PI78_CANLF,tr|A0A5F4CKY1|A0A5F4CKY1_CANLF
GO:0030859	polarized epithelial cell differentiation	2 of 379 in the list(0.53%)	4 of 1716 in all the Protein(0.23%)	0.213472	tr|E2RGF3|E2RGF3_CANLF,tr|E2RSI6|E2RSI6_CANLF
GO:0030878	thyroid gland development	2 of 379 in the list(0.53%)	4 of 1716 in all the Protein(0.23%)	0.213472	tr|F1P874|F1P874_CANLF,sp|Q1HG70|MP2K2_CANLF
GO:0030953	spindle astral microtubule organization	2 of 379 in the list(0.53%)	4 of 1716 in all the Protein(0.23%)	0.213472	tr|A0A5F4CXK1|A0A5F4CXK1_CANLF,tr|E2RSI6|E2RSI6_CANLF
GO:0031115	negative regulation of microtubule polymerization	2 of 379 in the list(0.53%)	4 of 1716 in all the Protein(0.23%)	0.213472	tr|A0A5F4DAI4|A0A5F4DAI4_CANLF,tr|J9NVP2|J9NVP2_CANLF
GO:0032350	regulation of hormone metabolic process	2 of 379 in the list(0.53%)	4 of 1716 in all the Protein(0.23%)	0.213472	tr|F1Q298|F1Q298_CANLF,tr|A0A5F4CG76|A0A5F4CG76_CANLF
GO:0032506	cytokinetic process	2 of 379 in the list(0.53%)	4 of 1716 in all the Protein(0.23%)	0.213472	tr|E2R417|E2R417_CANLF,tr|F1PVE5|F1PVE5_CANLF
GO:0032509	endosome transport via multivesicular body sorting pathway	2 of 379 in the list(0.53%)	4 of 1716 in all the Protein(0.23%)	0.213472	tr|F6XA80|F6XA80_CANLF,tr|F1PVE5|F1PVE5_CANLF
GO:0032743	positive regulation of interleukin-2 production	2 of 379 in the list(0.53%)	4 of 1716 in all the Protein(0.23%)	0.213472	tr|E2R3R9|E2R3R9_CANLF,tr|A0A5F4CYQ8|A0A5F4CYQ8_CANLF
GO:0033014	tetrapyrrole biosynthetic process	2 of 379 in the list(0.53%)	4 of 1716 in all the Protein(0.23%)	0.213472	tr|E2R1P6|E2R1P6_CANLF,tr|F1Q253|F1Q253_CANLF
GO:0033962	cytoplasmic mRNA processing body assembly	2 of 379 in the list(0.53%)	4 of 1716 in all the Protein(0.23%)	0.213472	tr|E2RQV5|E2RQV5_CANLF,tr|F1PSJ7|F1PSJ7_CANLF
GO:0034391	regulation of smooth muscle cell apoptosis	2 of 379 in the list(0.53%)	4 of 1716 in all the Protein(0.23%)	0.213472	tr|J9NY42|J9NY42_CANLF,tr|E2R334|E2R334_CANLF
GO:0034629	cellular protein complex localization	2 of 379 in the list(0.53%)	4 of 1716 in all the Protein(0.23%)	0.213472	tr|E2RSI6|E2RSI6_CANLF,tr|E2R5F1|E2R5F1_CANLF
GO:0035115	embryonic forelimb morphogenesis	2 of 379 in the list(0.53%)	4 of 1716 in all the Protein(0.23%)	0.213472	tr|J9NZL2|J9NZL2_CANLF,tr|A0A5F4D0Z3|A0A5F4D0Z3_CANLF
GO:0035136	forelimb morphogenesis	2 of 379 in the list(0.53%)	4 of 1716 in all the Protein(0.23%)	0.213472	tr|J9NZL2|J9NZL2_CANLF,tr|A0A5F4D0Z3|A0A5F4D0Z3_CANLF
GO:0042730	fibrinolysis	2 of 379 in the list(0.53%)	4 of 1716 in all the Protein(0.23%)	0.213472	tr|J9NRV7|J9NRV7_CANLF,tr|A0A5F4C707|A0A5F4C707_CANLF
GO:0043113	receptor clustering	2 of 379 in the list(0.53%)	4 of 1716 in all the Protein(0.23%)	0.213472	tr|F1PWW0|F1PWW0_CANLF,tr|E2REH3|E2REH3_CANLF
GO:0043278	response to morphine	2 of 379 in the list(0.53%)	4 of 1716 in all the Protein(0.23%)	0.213472	tr|J9NRV7|J9NRV7_CANLF,tr|F1PIK5|F1PIK5_CANLF
GO:0043620	regulation of transcription in response to stress	2 of 379 in the list(0.53%)	4 of 1716 in all the Protein(0.23%)	0.213472	tr|A0A5F4CXJ9|A0A5F4CXJ9_CANLF,tr|F6XMI1|F6XMI1_CANLF
GO:0045745	positive regulation of G-protein coupled receptor protein signaling pathway	2 of 379 in the list(0.53%)	4 of 1716 in all the Protein(0.23%)	0.213472	sp|O46550|CAV2_CANLF,tr|A0A5F4CT03|A0A5F4CT03_CANLF
GO:0045932	negative regulation of muscle contraction	2 of 379 in the list(0.53%)	4 of 1716 in all the Protein(0.23%)	0.213472	tr|F1PI78|F1PI78_CANLF,tr|A0A5F4C9C0|A0A5F4C9C0_CANLF
GO:0046885	regulation of hormone biosynthetic process	2 of 379 in the list(0.53%)	4 of 1716 in all the Protein(0.23%)	0.213472	tr|F1Q298|F1Q298_CANLF,tr|A0A5F4CG76|A0A5F4CG76_CANLF
GO:0048026	positive regulation of nuclear mRNA splicing, via spliceosome	2 of 379 in the list(0.53%)	4 of 1716 in all the Protein(0.23%)	0.213472	tr|A0A5F4D764|A0A5F4D764_CANLF,tr|E2R7P6|E2R7P6_CANLF
GO:0048565	gut development	2 of 379 in the list(0.53%)	4 of 1716 in all the Protein(0.23%)	0.213472	tr|A0A5F4D0Z3|A0A5F4D0Z3_CANLF,tr|J9NVU0|J9NVU0_CANLF
GO:0048844	artery morphogenesis	2 of 379 in the list(0.53%)	4 of 1716 in all the Protein(0.23%)	0.213472	tr|A0A5F4CFW2|A0A5F4CFW2_CANLF,tr|F1PIF6|F1PIF6_CANLF
GO:0050982	detection of mechanical stimulus	2 of 379 in the list(0.53%)	4 of 1716 in all the Protein(0.23%)	0.213472	tr|J9NXR9|J9NXR9_CANLF,tr|A0A140T8E6|A0A140T8E6_CANLF
GO:0051764	actin crosslink formation	2 of 379 in the list(0.53%)	4 of 1716 in all the Protein(0.23%)	0.213472	tr|F1PL36|F1PL36_CANLF,tr|F1PWW0|F1PWW0_CANLF
GO:0060788	ectodermal placode formation	2 of 379 in the list(0.53%)	4 of 1716 in all the Protein(0.23%)	0.213472	sp|P63091|GNAS_CANLF,tr|A0A5F4D0Z3|A0A5F4D0Z3_CANLF
GO:0060789	hair follicle placode formation	2 of 379 in the list(0.53%)	4 of 1716 in all the Protein(0.23%)	0.213472	sp|P63091|GNAS_CANLF,tr|A0A5F4D0Z3|A0A5F4D0Z3_CANLF
GO:0006325	chromatin organization	21 of 379 in the list(5.54%)	80 of 1716 in all the Protein(4.66%)	0.214605	tr|E2RRL7|E2RRL7_CANLF,tr|J9P937|J9P937_CANLF,tr|F6V592|F6V592_CANLF,tr|A0A5F4C0N2|A0A5F4C0N2_CANLF,tr|A0A5F4BQ76|A0A5F4BQ76_CANLF,tr|E2RDF9|E2RDF9_CANLF,tr|E2QX15|E2QX15_CANLF,tr|A0A5F4CPF6|A0A5F4CPF6_CANLF,tr|F1PBJ5|F1PBJ5_CANLF,tr|J9PAU7|J9PAU7_CANLF,tr|A0A5F4BU46|A0A5F4BU46_CANLF,tr|E2RTI2|E2RTI2_CANLF,tr|A0A5F4CFW2|A0A5F4CFW2_CANLF,tr|A0A5F4CG76|A0A5F4CG76_CANLF,tr|A0A5F4CY98|A0A5F4CY98_CANL…
GO:0043068	positive regulation of programmed cell death	21 of 379 in the list(5.54%)	80 of 1716 in all the Protein(4.66%)	0.214605	tr|A0A5F4CMN1|A0A5F4CMN1_CANLF,tr|E2R334|E2R334_CANLF,tr|F1PID1|F1PID1_CANLF,tr|A0A5F4D0Z3|A0A5F4D0Z3_CANLF,tr|A0A5F4C4S3|A0A5F4C4S3_CANLF,tr|A0A5F4CJ79|A0A5F4CJ79_CANLF,tr|A0A5F4CT03|A0A5F4CT03_CANLF,tr|E2R886|E2R886_CANLF,tr|E2R0Z1|E2R0Z1_CANLF,tr|A0A5F4DJB2|A0A5F4DJB2_CANLF,tr|J9NYB2|J9NYB2_CANLF,tr|F1PGZ1|F1PGZ1_CANLF,tr|F1Q298|F1Q298_CANLF,tr|Q45KI9|Q45KI9_CANLF,tr|E2RE02|E2RE02_CANLF,tr|J9N…
GO:0019941	modification-dependent protein catabolic process	15 of 379 in the list(3.96%)	55 of 1716 in all the Protein(3.21%)	0.215134	tr|A0A5F4CB52|A0A5F4CB52_CANLF,tr|F1PUU5|F1PUU5_CANLF,sp|E2RG47|STT3B_CANLF,tr|J9NSV9|J9NSV9_CANLF,tr|A0A5F4C0N2|A0A5F4C0N2_CANLF,tr|E2RTE0|E2RTE0_CANLF,tr|A0A5F4C5D6|A0A5F4C5D6_CANLF,tr|J9NY42|J9NY42_CANLF,tr|J9NYU4|J9NYU4_CANLF,tr|A0A5F4CKL1|A0A5F4CKL1_CANLF,tr|A0A5F4DJB2|A0A5F4DJB2_CANLF,tr|F1PVE5|F1PVE5_CANLF,tr|E2RGH5|E2RGH5_CANLF,tr|A0A5F4CJJ1|A0A5F4CJJ1_CANLF,tr|E2RH35|E2RH35_CANLF
GO:0043632	modification-dependent macromolecule catabolic process	15 of 379 in the list(3.96%)	55 of 1716 in all the Protein(3.21%)	0.215134	tr|A0A5F4CB52|A0A5F4CB52_CANLF,tr|F1PUU5|F1PUU5_CANLF,sp|E2RG47|STT3B_CANLF,tr|J9NSV9|J9NSV9_CANLF,tr|A0A5F4C0N2|A0A5F4C0N2_CANLF,tr|E2RTE0|E2RTE0_CANLF,tr|A0A5F4C5D6|A0A5F4C5D6_CANLF,tr|J9NY42|J9NY42_CANLF,tr|J9NYU4|J9NYU4_CANLF,tr|A0A5F4CKL1|A0A5F4CKL1_CANLF,tr|A0A5F4DJB2|A0A5F4DJB2_CANLF,tr|F1PVE5|F1PVE5_CANLF,tr|E2RGH5|E2RGH5_CANLF,tr|A0A5F4CJJ1|A0A5F4CJJ1_CANLF,tr|E2RH35|E2RH35_CANLF
GO:0045893	positive regulation of transcription, DNA-dependent	36 of 379 in the list(9.50%)	144 of 1716 in all the Protein(8.39%)	0.217062	tr|A0A5F4D0Z3|A0A5F4D0Z3_CANLF,tr|J9P820|J9P820_CANLF,tr|E2R7P6|E2R7P6_CANLF,tr|A0A5F4CPF6|A0A5F4CPF6_CANLF,tr|J9PAU7|J9PAU7_CANLF,tr|A0A5F4DIQ5|A0A5F4DIQ5_CANLF,tr|J9P9P4|J9P9P4_CANLF,tr|A0A5F4DJB2|A0A5F4DJB2_CANLF,tr|J9NZR2|J9NZR2_CANLF,tr|A0A5F4CG76|A0A5F4CG76_CANLF,tr|A0A5F4CY98|A0A5F4CY98_CANLF,tr|F1Q298|F1Q298_CANLF,tr|E2R174|E2R174_CANLF,tr|J9PAD2|J9PAD2_CANLF,tr|F1PF03|F1PF03_CANLF,tr|F1Q…
GO:0045941	positive regulation of transcription	36 of 379 in the list(9.50%)	144 of 1716 in all the Protein(8.39%)	0.217062	tr|A0A5F4D0Z3|A0A5F4D0Z3_CANLF,tr|J9P820|J9P820_CANLF,tr|E2R7P6|E2R7P6_CANLF,tr|A0A5F4CPF6|A0A5F4CPF6_CANLF,tr|J9PAU7|J9PAU7_CANLF,tr|A0A5F4DIQ5|A0A5F4DIQ5_CANLF,tr|J9P9P4|J9P9P4_CANLF,tr|A0A5F4DJB2|A0A5F4DJB2_CANLF,tr|J9NZR2|J9NZR2_CANLF,tr|A0A5F4CG76|A0A5F4CG76_CANLF,tr|A0A5F4CY98|A0A5F4CY98_CANLF,tr|F1Q298|F1Q298_CANLF,tr|E2R174|E2R174_CANLF,tr|J9PAD2|J9PAD2_CANLF,tr|F1PF03|F1PF03_CANLF,tr|F1Q…
GO:0009892	negative regulation of metabolic process	64 of 379 in the list(16.89%)	266 of 1716 in all the Protein(15.50%)	0.221208	tr|E2RSQ3|E2RSQ3_CANLF,tr|A0A5F4D8A5|A0A5F4D8A5_CANLF,tr|E2RK20|E2RK20_CANLF,tr|A0A5F4D0Z3|A0A5F4D0Z3_CANLF,tr|E2QX15|E2QX15_CANLF,tr|A0A5F4CT03|A0A5F4CT03_CANLF,tr|E2RRM5|E2RRM5_CANLF,tr|A0A5F4CPF6|A0A5F4CPF6_CANLF,tr|F1PB30|F1PB30_CANLF,tr|A0A5F4CG76|A0A5F4CG76_CANLF,tr|A0A5F4CY98|A0A5F4CY98_CANLF,tr|F1PWW0|F1PWW0_CANLF,tr|J9NZV5|J9NZV5_CANLF,tr|E2QUV3|E2QUV3_CANLF,tr|E2R1P6|E2R1P6_CANLF,tr|A0A…
GO:0030217	T cell differentiation	5 of 379 in the list(1.32%)	15 of 1716 in all the Protein(0.87%)	0.22122	tr|F1P874|F1P874_CANLF,tr|F1PWW8|F1PWW8_CANLF,tr|J9P1R2|J9P1R2_CANLF,tr|A0A5F4CFW2|A0A5F4CFW2_CANLF,tr|A0A5F4D0Z3|A0A5F4D0Z3_CANLF
GO:0048207	vesicle targeting, rough ER to cis-Golgi	5 of 379 in the list(1.32%)	15 of 1716 in all the Protein(0.87%)	0.22122	tr|J9NRG5|J9NRG5_CANLF,tr|A0A5F4D653|A0A5F4D653_CANLF,tr|A0A5F4CVJ1|A0A5F4CVJ1_CANLF,tr|A0A5F4D5G0|A0A5F4D5G0_CANLF,tr|A0A5F4C0Q0|A0A5F4C0Q0_CANLF
GO:0048208	COPII coating of Golgi vesicle	5 of 379 in the list(1.32%)	15 of 1716 in all the Protein(0.87%)	0.22122	tr|J9NRG5|J9NRG5_CANLF,tr|A0A5F4D653|A0A5F4D653_CANLF,tr|A0A5F4CVJ1|A0A5F4CVJ1_CANLF,tr|A0A5F4D5G0|A0A5F4D5G0_CANLF,tr|A0A5F4C0Q0|A0A5F4C0Q0_CANLF
GO:0048221	rough ER to cis-Golgi vesicle-mediated transport	5 of 379 in the list(1.32%)	15 of 1716 in all the Protein(0.87%)	0.22122	tr|J9NRG5|J9NRG5_CANLF,tr|A0A5F4D653|A0A5F4D653_CANLF,tr|A0A5F4CVJ1|A0A5F4CVJ1_CANLF,tr|A0A5F4D5G0|A0A5F4D5G0_CANLF,tr|A0A5F4C0Q0|A0A5F4C0Q0_CANLF
GO:0070373	negative regulation of ERK1 and ERK2 cascade	5 of 379 in the list(1.32%)	15 of 1716 in all the Protein(0.87%)	0.22122	tr|J9NY42|J9NY42_CANLF,tr|E2RGF3|E2RGF3_CANLF,tr|E2RSI6|E2RSI6_CANLF,sp|P33724|CAV1_CANLF,tr|A0A5F4D9J7|A0A5F4D9J7_CANLF
GO:0051254	positive regulation of RNA metabolic process	38 of 379 in the list(10.03%)	153 of 1716 in all the Protein(8.92%)	0.222487	tr|A0A5F4D0Z3|A0A5F4D0Z3_CANLF,tr|J9P820|J9P820_CANLF,tr|E2R7P6|E2R7P6_CANLF,tr|A0A5F4CPF6|A0A5F4CPF6_CANLF,tr|J9PAU7|J9PAU7_CANLF,tr|A0A5F4DIQ5|A0A5F4DIQ5_CANLF,tr|J9P9P4|J9P9P4_CANLF,tr|A0A5F4DJB2|A0A5F4DJB2_CANLF,tr|J9NZR2|J9NZR2_CANLF,tr|A0A5F4CG76|A0A5F4CG76_CANLF,tr|A0A5F4CY98|A0A5F4CY98_CANLF,tr|F1Q298|F1Q298_CANLF,tr|E2R174|E2R174_CANLF,tr|J9PAD2|J9PAD2_CANLF,tr|F1PF03|F1PF03_CANLF,tr|F1Q…
GO:0031328	positive regulation of cellular biosynthetic process	47 of 379 in the list(12.40%)	192 of 1716 in all the Protein(11.19%)	0.223171	tr|A0A5F4D0Z3|A0A5F4D0Z3_CANLF,tr|J9P820|J9P820_CANLF,tr|F1PYE3|F1PYE3_CANLF,tr|E2R7P6|E2R7P6_CANLF,tr|A0A5F4CPF6|A0A5F4CPF6_CANLF,tr|J9PAU7|J9PAU7_CANLF,tr|A0A5F4DIQ5|A0A5F4DIQ5_CANLF,tr|J9P9P4|J9P9P4_CANLF,tr|A0A5F4DJB2|A0A5F4DJB2_CANLF,tr|J9NZR2|J9NZR2_CANLF,tr|A0A5F4CG76|A0A5F4CG76_CANLF,tr|A0A5F4CY98|A0A5F4CY98_CANLF,tr|J9NZV5|J9NZV5_CANLF,tr|F1Q298|F1Q298_CANLF,tr|E2R174|E2R174_CANLF,tr|J9P…
GO:0046578	regulation of Ras protein signal transduction	12 of 379 in the list(3.17%)	43 of 1716 in all the Protein(2.51%)	0.22353	tr|E2REU8|E2REU8_CANLF,tr|J9NW32|J9NW32_CANLF,tr|E2RE02|E2RE02_CANLF,tr|E2R1E6|E2R1E6_CANLF,tr|A0A5F4C4S3|A0A5F4C4S3_CANLF,tr|A0A5F4CJ79|A0A5F4CJ79_CANLF,tr|J9NY42|J9NY42_CANLF,tr|J9NYT0|J9NYT0_CANLF,tr|E2R0Z1|E2R0Z1_CANLF,tr|A0A5F4DJB2|A0A5F4DJB2_CANLF,tr|J9NYB2|J9NYB2_CANLF,tr|J9NYS2|J9NYS2_CANLF
GO:0007409	axonogenesis	34 of 379 in the list(8.97%)	136 of 1716 in all the Protein(7.93%)	0.225611	tr|A0A5F4CXZ9|A0A5F4CXZ9_CANLF,tr|F1PVV7|F1PVV7_CANLF,tr|E2QY27|E2QY27_CANLF,tr|F1PIK5|F1PIK5_CANLF,tr|A0A5F4CJ79|A0A5F4CJ79_CANLF,tr|F1PSC2|F1PSC2_CANLF,tr|A0A5F4C0Y2|A0A5F4C0Y2_CANLF,tr|A0A5F4CL11|A0A5F4CL11_CANLF,tr|F1PL36|F1PL36_CANLF,tr|J9P9P4|J9P9P4_CANLF,tr|E2R1P6|E2R1P6_CANLF,tr|F1PF03|F1PF03_CANLF,tr|J9NVP2|J9NVP2_CANLF,tr|F1PAP5|F1PAP5_CANLF,tr|F1PU29|F1PU29_CANLF,tr|E2RSI6|E2RSI6_CANLF…
GO:0030834	regulation of actin filament depolymerization	6 of 379 in the list(1.58%)	19 of 1716 in all the Protein(1.11%)	0.226919	tr|E2R1P6|E2R1P6_CANLF,tr|A0A5F4D8A5|A0A5F4D8A5_CANLF,tr|A0A5F4DAI4|A0A5F4DAI4_CANLF,tr|F1Q253|F1Q253_CANLF,tr|F1PXU1|F1PXU1_CANLF,tr|F1PAP5|F1PAP5_CANLF
GO:0006898	receptor-mediated endocytosis	10 of 379 in the list(2.64%)	35 of 1716 in all the Protein(2.04%)	0.22789	sp|O46550|CAV2_CANLF,tr|F1PI78|F1PI78_CANLF,tr|E2R4C1|E2R4C1_CANLF,tr|F1PGY1|F1PGY1_CANLF,tr|J9NY42|J9NY42_CANLF,tr|J9P9C7|J9P9C7_CANLF,tr|E2RSI6|E2RSI6_CANLF,sp|P49822|ALBU_CANLF,sp|P33724|CAV1_CANLF,tr|J9NXL3|J9NXL3_CANLF
GO:0010942	positive regulation of cell death	22 of 379 in the list(5.80%)	85 of 1716 in all the Protein(4.95%)	0.229141	tr|A0A5F4CMN1|A0A5F4CMN1_CANLF,tr|E2R334|E2R334_CANLF,tr|F1PID1|F1PID1_CANLF,tr|A0A5F4D0Z3|A0A5F4D0Z3_CANLF,tr|A0A5F4C4S3|A0A5F4C4S3_CANLF,tr|A0A5F4CJ79|A0A5F4CJ79_CANLF,tr|A0A5F4CT03|A0A5F4CT03_CANLF,tr|E2R886|E2R886_CANLF,tr|E2R0Z1|E2R0Z1_CANLF,tr|A0A5F4DJB2|A0A5F4DJB2_CANLF,tr|J9NXL3|J9NXL3_CANLF,tr|J9NYB2|J9NYB2_CANLF,tr|F1PGZ1|F1PGZ1_CANLF,tr|F1Q298|F1Q298_CANLF,tr|Q45KI9|Q45KI9_CANLF,tr|E2R…
GO:0006140	regulation of nucleotide metabolic process	9 of 379 in the list(2.37%)	31 of 1716 in all the Protein(1.81%)	0.229335	sp|P63091|GNAS_CANLF,tr|A0A5F4CB52|A0A5F4CB52_CANLF,tr|F1P7Q6|F1P7Q6_CANLF,tr|F1PI78|F1PI78_CANLF,tr|E2RGF3|E2RGF3_CANLF,sp|P30803|ADCY5_CANLF,tr|A0A5F4CYQ8|A0A5F4CYQ8_CANLF,tr|A0A5F4CKY1|A0A5F4CKY1_CANLF,tr|F1PWW0|F1PWW0_CANLF
GO:0034103	regulation of tissue remodeling	7 of 379 in the list(1.85%)	23 of 1716 in all the Protein(1.34%)	0.229406	tr|F1PGZ1|F1PGZ1_CANLF,tr|J9NZL2|J9NZL2_CANLF,tr|A0A5F4D0Z3|A0A5F4D0Z3_CANLF,tr|E2RQV5|E2RQV5_CANLF,tr|F1PK81|F1PK81_CANLF,tr|E2QUV3|E2QUV3_CANLF,tr|A0A5F4C5D6|A0A5F4C5D6_CANLF
GO:0034109	homotypic cell-cell adhesion	7 of 379 in the list(1.85%)	23 of 1716 in all the Protein(1.34%)	0.229406	sp|P63091|GNAS_CANLF,tr|F1PSC2|F1PSC2_CANLF,tr|J9NRV7|J9NRV7_CANLF,tr|F1PKR3|F1PKR3_CANLF,tr|F1PWW0|F1PWW0_CANLF,tr|A0A5F4DEU0|A0A5F4DEU0_CANLF,tr|F1PYE3|F1PYE3_CANLF
GO:0048863	stem cell differentiation	7 of 379 in the list(1.85%)	23 of 1716 in all the Protein(1.34%)	0.229406	tr|F1P874|F1P874_CANLF,tr|J9NZL2|J9NZL2_CANLF,tr|J9PAD2|J9PAD2_CANLF,tr|A0A5F4D0Z3|A0A5F4D0Z3_CANLF,tr|F1PCV3|F1PCV3_CANLF,tr|J9NZR2|J9NZR2_CANLF,tr|A0A5F4DJZ3|A0A5F4DJZ3_CANLF
GO:0000910	cytokinesis	8 of 379 in the list(2.11%)	27 of 1716 in all the Protein(1.57%)	0.229977	tr|F1PVV7|F1PVV7_CANLF,tr|L7MTN7|L7MTN7_CANLF,tr|J9NVP2|J9NVP2_CANLF,tr|E2R417|E2R417_CANLF,tr|J9NZL2|J9NZL2_CANLF,tr|F1PVE5|F1PVE5_CANLF,tr|F1PXU1|F1PXU1_CANLF,tr|E2RH35|E2RH35_CANLF
GO:0031333	negative regulation of protein complex assembly	8 of 379 in the list(2.11%)	27 of 1716 in all the Protein(1.57%)	0.229977	tr|E2R1P6|E2R1P6_CANLF,tr|J9PB22|J9PB22_CANLF,tr|A0A5F4DAI4|A0A5F4DAI4_CANLF,tr|F1Q253|F1Q253_CANLF,tr|J9NYK7|J9NYK7_CANLF,tr|J9NVP2|J9NVP2_CANLF,tr|F1PXU1|F1PXU1_CANLF,tr|F1PAP5|F1PAP5_CANLF
GO:0034504	protein localization in nucleus	8 of 379 in the list(2.11%)	27 of 1716 in all the Protein(1.57%)	0.229977	tr|J9P4M1|J9P4M1_CANLF,tr|F1PB30|F1PB30_CANLF,tr|E2RQV7|E2RQV7_CANLF,tr|F1PCK7|F1PCK7_CANLF,tr|F1PV58|F1PV58_CANLF,tr|A0A5F4C5D6|A0A5F4C5D6_CANLF,tr|F1PXU1|F1PXU1_CANLF,tr|J9NSW5|J9NSW5_CANLF
GO:0050878	regulation of body fluid levels	32 of 379 in the list(8.44%)	128 of 1716 in all the Protein(7.46%)	0.234591	tr|F1PYE3|F1PYE3_CANLF,tr|F1PSC2|F1PSC2_CANLF,tr|E2R886|E2R886_CANLF,tr|A0A5F4DHK4|A0A5F4DHK4_CANLF,tr|A0A5F4CG76|A0A5F4CG76_CANLF,tr|F1PWW0|F1PWW0_CANLF,tr|A0A5F4CB52|A0A5F4CB52_CANLF,tr|E2QZV5|E2QZV5_CANLF,tr|F1PCQ3|F1PCQ3_CANLF,tr|J9PB22|J9PB22_CANLF,tr|A0A5F4DEU0|A0A5F4DEU0_CANLF,tr|J9NY42|J9NY42_CANLF,tr|F6XA80|F6XA80_CANLF,sp|Q9N2J4|AQP1_CANLF,tr|A0A5F4CNW6|A0A5F4CNW6_CANLF,tr|A0A5F4C4S3|A0…
GO:0010558	negative regulation of macromolecule biosynthetic process	38 of 379 in the list(10.03%)	154 of 1716 in all the Protein(8.97%)	0.236492	tr|A0A5F4D0Z3|A0A5F4D0Z3_CANLF,tr|E2QX15|E2QX15_CANLF,tr|A0A5F4CPF6|A0A5F4CPF6_CANLF,tr|F1PB30|F1PB30_CANLF,tr|A0A5F4CG76|A0A5F4CG76_CANLF,tr|A0A5F4CY98|A0A5F4CY98_CANLF,tr|F1PWW0|F1PWW0_CANLF,tr|A0A5F4CB52|A0A5F4CB52_CANLF,tr|A0A5F4BRT3|A0A5F4BRT3_CANLF,tr|J9PB22|J9PB22_CANLF,tr|A0A5F4DF94|A0A5F4DF94_CANLF,tr|J9P530|J9P530_CANLF,tr|F1PK81|F1PK81_CANLF,tr|F6XMI1|F6XMI1_CANLF,tr|A0A5F4C5D6|A0A5F4C…
GO:0045087	innate immune response	24 of 379 in the list(6.33%)	94 of 1716 in all the Protein(5.48%)	0.238502	tr|E2R0X9|E2R0X9_CANLF,tr|A0A5F4D0Z3|A0A5F4D0Z3_CANLF,tr|J9NUK0|J9NUK0_CANLF,tr|A0A5F4C4S3|A0A5F4C4S3_CANLF,tr|J9NUL0|J9NUL0_CANLF,tr|F1PGY1|F1PGY1_CANLF,tr|F1PIK5|F1PIK5_CANLF,tr|A0A5F4DE03|A0A5F4DE03_CANLF,tr|A0A5F4BU46|A0A5F4BU46_CANLF,tr|F1PL36|F1PL36_CANLF,tr|J9NRV7|J9NRV7_CANLF,tr|F1Q253|F1Q253_CANLF,tr|A0A5F4D970|A0A5F4D970_CANLF,tr|F1PXU1|F1PXU1_CANLF,tr|E2R1P6|E2R1P6_CANLF,tr|Q45KI9|Q45K…
GO:0051173	positive regulation of nitrogen compound metabolic process	46 of 379 in the list(12.14%)	189 of 1716 in all the Protein(11.01%)	0.240347	tr|A0A5F4D0Z3|A0A5F4D0Z3_CANLF,tr|J9P820|J9P820_CANLF,tr|E2R7P6|E2R7P6_CANLF,tr|A0A5F4CPF6|A0A5F4CPF6_CANLF,tr|J9PAU7|J9PAU7_CANLF,tr|A0A5F4DIQ5|A0A5F4DIQ5_CANLF,tr|J9P9P4|J9P9P4_CANLF,tr|A0A5F4DJB2|A0A5F4DJB2_CANLF,tr|J9NZR2|J9NZR2_CANLF,tr|A0A5F4CG76|A0A5F4CG76_CANLF,tr|A0A5F4CY98|A0A5F4CY98_CANLF,tr|F1Q298|F1Q298_CANLF,tr|E2R174|E2R174_CANLF,tr|J9PAD2|J9PAD2_CANLF,tr|F1PF03|F1PF03_CANLF,tr|F1Q…
GO:0000186	activation of MAPKK activity	14 of 379 in the list(3.69%)	52 of 1716 in all the Protein(3.03%)	0.242059	tr|E2R1P6|E2R1P6_CANLF,sp|Q1HG70|MP2K2_CANLF,tr|F1PF03|F1PF03_CANLF,tr|A0A5F4C4S3|A0A5F4C4S3_CANLF,tr|F1PIK5|F1PIK5_CANLF,tr|A0A5F4CJ79|A0A5F4CJ79_CANLF,tr|A0A5F4CT03|A0A5F4CT03_CANLF,tr|F1PAP5|F1PAP5_CANLF,tr|E2R3R9|E2R3R9_CANLF,tr|F1P874|F1P874_CANLF,tr|F1Q253|F1Q253_CANLF,tr|F1P699|F1P699_CANLF,tr|F1PXU1|F1PXU1_CANLF,tr|E2REH3|E2REH3_CANLF
GO:0007507	heart development	14 of 379 in the list(3.69%)	52 of 1716 in all the Protein(3.03%)	0.242059	tr|E2RRL7|E2RRL7_CANLF,sp|Q1HG70|MP2K2_CANLF,tr|E2QZV5|E2QZV5_CANLF,tr|A0A5F4D5X8|A0A5F4D5X8_CANLF,tr|J9PAD2|J9PAD2_CANLF,tr|F1PID1|F1PID1_CANLF,tr|F1PIA3|F1PIA3_CANLF,tr|A0A5F4D0Z3|A0A5F4D0Z3_CANLF,tr|E2RHY0|E2RHY0_CANLF,tr|F1PI78|F1PI78_CANLF,tr|F1PVV7|F1PVV7_CANLF,tr|J9PAU7|J9PAU7_CANLF,tr|J9NRJ0|J9NRJ0_CANLF,tr|A0A5F4CFW2|A0A5F4CFW2_CANLF
GO:0051259	protein oligomerization	19 of 379 in the list(5.01%)	73 of 1716 in all the Protein(4.25%)	0.242508	tr|F1PID1|F1PID1_CANLF,tr|A0A5F4D0Z3|A0A5F4D0Z3_CANLF,tr|A0A5F4D8J3|A0A5F4D8J3_CANLF,tr|J9P969|J9P969_CANLF,tr|A0A5F4CJ79|A0A5F4CJ79_CANLF,tr|A0A5F4CVJ1|A0A5F4CVJ1_CANLF,tr|J9P7A6|J9P7A6_CANLF,tr|J9NXL3|J9NXL3_CANLF,tr|A0A5F4C290|A0A5F4C290_CANLF,tr|E2RJY0|E2RJY0_CANLF,tr|E2R174|E2R174_CANLF,tr|J9PB22|J9PB22_CANLF,sp|O46550|CAV2_CANLF,tr|F1P874|F1P874_CANLF,sp|P33724|CAV1_CANLF,tr|A0A5F4CNW6|A0A5…
GO:0050890	cognition	18 of 379 in the list(4.75%)	69 of 1716 in all the Protein(4.02%)	0.247178	tr|E2QX15|E2QX15_CANLF,tr|J9NRJ0|J9NRJ0_CANLF,tr|E2RPA3|E2RPA3_CANLF,tr|E2RGF3|E2RGF3_CANLF,tr|J9NZL2|J9NZL2_CANLF,tr|A0A5F4CFW2|A0A5F4CFW2_CANLF,sp|P63091|GNAS_CANLF,tr|A0A5F4CB52|A0A5F4CB52_CANLF,tr|F1PF03|F1PF03_CANLF,sp|O97758|ZO1_CANLF,tr|F1PWQ6|F1PWQ6_CANLF,tr|F1PYS6|F1PYS6_CANLF,tr|F1P874|F1P874_CANLF,tr|E2R417|E2R417_CANLF,tr|J9NY42|J9NY42_CANLF,sp|Q9N2J4|AQP1_CANLF,tr|A0A5F4CNW6|A0A5F4CN…
GO:0045935	positive regulation of nucleobase, nucleoside, nucleotide and nucleic acid metabolic process	44 of 379 in the list(11.61%)	181 of 1716 in all the Protein(10.55%)	0.249771	tr|A0A5F4D0Z3|A0A5F4D0Z3_CANLF,tr|J9P820|J9P820_CANLF,tr|E2R7P6|E2R7P6_CANLF,tr|A0A5F4CPF6|A0A5F4CPF6_CANLF,tr|J9PAU7|J9PAU7_CANLF,tr|A0A5F4DIQ5|A0A5F4DIQ5_CANLF,tr|J9P9P4|J9P9P4_CANLF,tr|A0A5F4DJB2|A0A5F4DJB2_CANLF,tr|J9NZR2|J9NZR2_CANLF,tr|A0A5F4CG76|A0A5F4CG76_CANLF,tr|A0A5F4CY98|A0A5F4CY98_CANLF,tr|F1Q298|F1Q298_CANLF,tr|E2R174|E2R174_CANLF,tr|J9PAD2|J9PAD2_CANLF,tr|F1PF03|F1PF03_CANLF,tr|F1Q…
GO:0007015	actin filament organization	12 of 379 in the list(3.17%)	44 of 1716 in all the Protein(2.56%)	0.250052	tr|A0A5F4D8A5|A0A5F4D8A5_CANLF,tr|F1PS60|F1PS60_CANLF,tr|A0A5F4CW16|A0A5F4CW16_CANLF,tr|J9NY42|J9NY42_CANLF,tr|A0A5F4DDG2|A0A5F4DDG2_CANLF,tr|A0A5F4BXY6|A0A5F4BXY6_CANLF,tr|F1PL36|F1PL36_CANLF,tr|A0A5F4D8N3|A0A5F4D8N3_CANLF,tr|E2RSI6|E2RSI6_CANLF,tr|J9P7A6|J9P7A6_CANLF,tr|E2R9S7|E2R9S7_CANLF,tr|F1PWW0|F1PWW0_CANLF
GO:0006282	regulation of DNA repair	3 of 379 in the list(0.79%)	8 of 1716 in all the Protein(0.47%)	0.250359	tr|F1PF03|F1PF03_CANLF,tr|E2RSQ7|E2RSQ7_CANLF,tr|A0A5F4CG76|A0A5F4CG76_CANLF
GO:0006929	substrate-bound cell migration	3 of 379 in the list(0.79%)	8 of 1716 in all the Protein(0.47%)	0.250359	tr|F1PUU5|F1PUU5_CANLF,tr|A0A5F4DJV1|A0A5F4DJV1_CANLF,tr|F1PVV7|F1PVV7_CANLF
GO:0007528	neuromuscular junction development	3 of 379 in the list(0.79%)	8 of 1716 in all the Protein(0.47%)	0.250359	tr|F1P8F3|F1P8F3_CANLF,tr|E2REH3|E2REH3_CANLF,tr|A0A5F4CT03|A0A5F4CT03_CANLF
GO:0010171	body morphogenesis	3 of 379 in the list(0.79%)	8 of 1716 in all the Protein(0.47%)	0.250359	tr|F1P874|F1P874_CANLF,tr|E2QVG1|E2QVG1_CANLF,tr|J9NZL2|J9NZL2_CANLF
GO:0010611	regulation of cardiac muscle hypertrophy	3 of 379 in the list(0.79%)	8 of 1716 in all the Protein(0.47%)	0.250359	tr|F1PID1|F1PID1_CANLF,tr|J9NYB2|J9NYB2_CANLF,tr|A0A5F4CJ79|A0A5F4CJ79_CANLF
GO:0010612	regulation of cardiac muscle adaptation	3 of 379 in the list(0.79%)	8 of 1716 in all the Protein(0.47%)	0.250359	tr|F1PID1|F1PID1_CANLF,tr|J9NYB2|J9NYB2_CANLF,tr|A0A5F4CJ79|A0A5F4CJ79_CANLF
GO:0014743	regulation of muscle hypertrophy	3 of 379 in the list(0.79%)	8 of 1716 in all the Protein(0.47%)	0.250359	tr|F1PID1|F1PID1_CANLF,tr|J9NYB2|J9NYB2_CANLF,tr|A0A5F4CJ79|A0A5F4CJ79_CANLF
GO:0022409	positive regulation of cell-cell adhesion	3 of 379 in the list(0.79%)	8 of 1716 in all the Protein(0.47%)	0.250359	tr|J9NRV7|J9NRV7_CANLF,tr|E2QYL9|E2QYL9_CANLF,tr|J9NVU0|J9NVU0_CANLF
GO:0030004	cellular monovalent inorganic cation homeostasis	3 of 379 in the list(0.79%)	8 of 1716 in all the Protein(0.47%)	0.250359	tr|F1PID1|F1PID1_CANLF,tr|A0A5F4DJV1|A0A5F4DJV1_CANLF,tr|A0A5F4CJ79|A0A5F4CJ79_CANLF
GO:0030866	cortical actin cytoskeleton organization	3 of 379 in the list(0.79%)	8 of 1716 in all the Protein(0.47%)	0.250359	tr|F1PSC2|F1PSC2_CANLF,tr|A0A5F4D193|A0A5F4D193_CANLF,tr|F1PNP7|F1PNP7_CANLF
GO:0031623	receptor internalization	3 of 379 in the list(0.79%)	8 of 1716 in all the Protein(0.47%)	0.250359	tr|J9NY42|J9NY42_CANLF,tr|E2RSI6|E2RSI6_CANLF,tr|F1PI78|F1PI78_CANLF
GO:0031646	positive regulation of neurological system process	3 of 379 in the list(0.79%)	8 of 1716 in all the Protein(0.47%)	0.250359	tr|F1P874|F1P874_CANLF,tr|A0A5F4CNW6|A0A5F4CNW6_CANLF,tr|A0A5F4C280|A0A5F4C280_CANLF
GO:0032845	negative regulation of homeostatic process	3 of 379 in the list(0.79%)	8 of 1716 in all the Protein(0.47%)	0.250359	tr|E2RSQ7|E2RSQ7_CANLF,tr|F1Q3G7|F1Q3G7_CANLF,tr|A0A5F4C5D6|A0A5F4C5D6_CANLF
GO:0040018	positive regulation of multicellular organism growth	3 of 379 in the list(0.79%)	8 of 1716 in all the Protein(0.47%)	0.250359	tr|J9NZL2|J9NZL2_CANLF,tr|A0A5F4CFW2|A0A5F4CFW2_CANLF,tr|E2RSI6|E2RSI6_CANLF
GO:0042303	molting cycle	3 of 379 in the list(0.79%)	8 of 1716 in all the Protein(0.47%)	0.250359	sp|P63091|GNAS_CANLF,tr|A0A5F4D0Z3|A0A5F4D0Z3_CANLF,tr|F1PF03|F1PF03_CANLF
GO:0042633	hair cycle	3 of 379 in the list(0.79%)	8 of 1716 in all the Protein(0.47%)	0.250359	sp|P63091|GNAS_CANLF,tr|A0A5F4D0Z3|A0A5F4D0Z3_CANLF,tr|F1PF03|F1PF03_CANLF
GO:0045197	establishment or maintenance of epithelial cell apical/basal polarity	3 of 379 in the list(0.79%)	8 of 1716 in all the Protein(0.47%)	0.250359	tr|E2RGF3|E2RGF3_CANLF,tr|A0A5F4CL11|A0A5F4CL11_CANLF,tr|E2RSI6|E2RSI6_CANLF
GO:0045429	positive regulation of nitric oxide biosynthetic process	3 of 379 in the list(0.79%)	8 of 1716 in all the Protein(0.47%)	0.250359	tr|E2RLS3|E2RLS3_CANLF,tr|F1PF03|F1PF03_CANLF,tr|F1PGY1|F1PGY1_CANLF
GO:0050685	positive regulation of mRNA processing	3 of 379 in the list(0.79%)	8 of 1716 in all the Protein(0.47%)	0.250359	tr|J9NUK0|J9NUK0_CANLF,tr|A0A5F4D764|A0A5F4D764_CANLF,tr|E2R7P6|E2R7P6_CANLF
GO:0050905	neuromuscular process	3 of 379 in the list(0.79%)	8 of 1716 in all the Protein(0.47%)	0.250359	sp|P30803|ADCY5_CANLF,tr|F1PVV7|F1PVV7_CANLF,tr|E2QX15|E2QX15_CANLF
GO:0055067	monovalent inorganic cation homeostasis	3 of 379 in the list(0.79%)	8 of 1716 in all the Protein(0.47%)	0.250359	tr|F1PID1|F1PID1_CANLF,tr|A0A5F4DJV1|A0A5F4DJV1_CANLF,tr|A0A5F4CJ79|A0A5F4CJ79_CANLF
GO:0010324	membrane invagination	21 of 379 in the list(5.54%)	82 of 1716 in all the Protein(4.78%)	0.253083	tr|F1P9U4|F1P9U4_CANLF,tr|E2R4C1|E2R4C1_CANLF,tr|F1PGY1|F1PGY1_CANLF,tr|A0A5F4CT03|A0A5F4CT03_CANLF,tr|F1P8B4|F1P8B4_CANLF,sp|P49822|ALBU_CANLF,tr|J9NXL3|J9NXL3_CANLF,tr|E2QUV3|E2QUV3_CANLF,tr|J9NS46|J9NS46_CANLF,tr|F1PZH8|F1PZH8_CANLF,sp|O46550|CAV2_CANLF,tr|F1PI78|F1PI78_CANLF,tr|A0A5F4C246|A0A5F4C246_CANLF,tr|J9NY42|J9NY42_CANLF,tr|J9P9C7|J9P9C7_CANLF,tr|E2RSI6|E2RSI6_CANLF,tr|J9PAP3|J9PAP3_CA…
GO:0008064	regulation of actin polymerization or depolymerization	10 of 379 in the list(2.64%)	36 of 1716 in all the Protein(2.10%)	0.257698	tr|E2R1P6|E2R1P6_CANLF,tr|A0A5F4D8A5|A0A5F4D8A5_CANLF,tr|E2R1Q1|E2R1Q1_CANLF,tr|J9NYK7|J9NYK7_CANLF,tr|F1PAP5|F1PAP5_CANLF,tr|F1PL36|F1PL36_CANLF,tr|A0A5F4DAI4|A0A5F4DAI4_CANLF,tr|F1Q253|F1Q253_CANLF,tr|E2RJI7|E2RJI7_CANLF,tr|F1PXU1|F1PXU1_CANLF
GO:0030832	regulation of actin filament length	10 of 379 in the list(2.64%)	36 of 1716 in all the Protein(2.10%)	0.257698	tr|E2R1P6|E2R1P6_CANLF,tr|A0A5F4D8A5|A0A5F4D8A5_CANLF,tr|E2R1Q1|E2R1Q1_CANLF,tr|J9NYK7|J9NYK7_CANLF,tr|F1PAP5|F1PAP5_CANLF,tr|F1PL36|F1PL36_CANLF,tr|A0A5F4DAI4|A0A5F4DAI4_CANLF,tr|F1Q253|F1Q253_CANLF,tr|E2RJI7|E2RJI7_CANLF,tr|F1PXU1|F1PXU1_CANLF
GO:0006897	endocytosis	20 of 379 in the list(5.28%)	78 of 1716 in all the Protein(4.55%)	0.258228	tr|F1P9U4|F1P9U4_CANLF,tr|E2R4C1|E2R4C1_CANLF,tr|F1PGY1|F1PGY1_CANLF,tr|A0A5F4CT03|A0A5F4CT03_CANLF,tr|F1P8B4|F1P8B4_CANLF,sp|P49822|ALBU_CANLF,tr|J9NXL3|J9NXL3_CANLF,tr|E2QUV3|E2QUV3_CANLF,tr|F1PZH8|F1PZH8_CANLF,sp|O46550|CAV2_CANLF,tr|F1PI78|F1PI78_CANLF,tr|A0A5F4C246|A0A5F4C246_CANLF,tr|J9NY42|J9NY42_CANLF,tr|J9P9C7|J9P9C7_CANLF,tr|E2RSI6|E2RSI6_CANLF,tr|J9PAP3|J9PAP3_CANLF,sp|P33724|CAV1_CANL…
GO:0042592	homeostatic process	50 of 379 in the list(13.19%)	208 of 1716 in all the Protein(12.12%)	0.260352	tr|A0A5F4D0Z3|A0A5F4D0Z3_CANLF,tr|E2RHY0|E2RHY0_CANLF,tr|A0A5F4BQ76|A0A5F4BQ76_CANLF,tr|F1PYE3|F1PYE3_CANLF,tr|A0A5F4CJ79|A0A5F4CJ79_CANLF,tr|E2R886|E2R886_CANLF,tr|F1PW86|F1PW86_CANLF,tr|F6Y258|F6Y258_CANLF,tr|J9P4P2|J9P4P2_CANLF,tr|J9NZR2|J9NZR2_CANLF,tr|F1Q039|F1Q039_CANLF,tr|E2R1P6|E2R1P6_CANLF,tr|A0A5F4CB52|A0A5F4CB52_CANLF,tr|A0A5F4DKQ5|A0A5F4DKQ5_CANLF,tr|E2QZV5|E2QZV5_CANLF,tr|J9PAD2|J9PA…
GO:0031327	negative regulation of cellular biosynthetic process	39 of 379 in the list(10.29%)	160 of 1716 in all the Protein(9.32%)	0.260508	tr|A0A5F4D0Z3|A0A5F4D0Z3_CANLF,tr|E2QX15|E2QX15_CANLF,tr|A0A5F4CPF6|A0A5F4CPF6_CANLF,tr|F1PB30|F1PB30_CANLF,tr|A0A5F4CG76|A0A5F4CG76_CANLF,tr|A0A5F4CY98|A0A5F4CY98_CANLF,tr|F1PWW0|F1PWW0_CANLF,tr|A0A5F4CB52|A0A5F4CB52_CANLF,tr|A0A5F4BRT3|A0A5F4BRT3_CANLF,tr|J9PB22|J9PB22_CANLF,tr|A0A5F4DF94|A0A5F4DF94_CANLF,tr|J9P530|J9P530_CANLF,tr|F1PK81|F1PK81_CANLF,tr|F6XMI1|F6XMI1_CANLF,tr|A0A5F4C5D6|A0A5F4C…
GO:0016192	vesicle-mediated transport	55 of 379 in the list(14.51%)	230 of 1716 in all the Protein(13.40%)	0.261359	tr|A0A5F4D0Z3|A0A5F4D0Z3_CANLF,tr|J9NXR9|J9NXR9_CANLF,tr|E2R4C1|E2R4C1_CANLF,tr|F1PVV7|F1PVV7_CANLF,tr|F1PG13|F1PG13_CANLF,tr|A0A5F4CT03|A0A5F4CT03_CANLF,tr|E2REI7|E2REI7_CANLF,tr|J9NRG5|J9NRG5_CANLF,tr|F1PSC2|F1PSC2_CANLF,tr|E2R886|E2R886_CANLF,tr|A0A5F4CL11|A0A5F4CL11_CANLF,tr|A0A5F4DJB2|A0A5F4DJB2_CANLF,tr|F1PWW0|F1PWW0_CANLF,tr|E2QUV3|E2QUV3_CANLF,tr|A0A5F4D653|A0A5F4D653_CANLF,tr|E2R1P6|E2R1…
GO:0030003	cellular cation homeostasis	15 of 379 in the list(3.96%)	57 of 1716 in all the Protein(3.32%)	0.261879	tr|A0A5F4CB52|A0A5F4CB52_CANLF,tr|A0A5F4DKQ5|A0A5F4DKQ5_CANLF,tr|F1PID1|F1PID1_CANLF,tr|E2R2U4|E2R2U4_CANLF,tr|A0A5F4CJ79|A0A5F4CJ79_CANLF,tr|A0A5F4C5D6|A0A5F4C5D6_CANLF,tr|E2R886|E2R886_CANLF,tr|F1PW86|F1PW86_CANLF,tr|F6Y258|F6Y258_CANLF,sp|P30803|ADCY5_CANLF,tr|J9P4P2|J9P4P2_CANLF,tr|J9P922|J9P922_CANLF,tr|A0A5F4C9C0|A0A5F4C9C0_CANLF,tr|A0A5F4CNW6|A0A5F4CNW6_CANLF,tr|A0A5F4DJV1|A0A5F4DJV1_CANLF
GO:0060249	anatomical structure homeostasis	15 of 379 in the list(3.96%)	57 of 1716 in all the Protein(3.32%)	0.261879	tr|A0A5F4CNE0|A0A5F4CNE0_CANLF,tr|J9PAD2|J9PAD2_CANLF,tr|A0A5F4D0Z3|A0A5F4D0Z3_CANLF,tr|E2RHY0|E2RHY0_CANLF,tr|E2RSQ7|E2RSQ7_CANLF,tr|J9NYK7|J9NYK7_CANLF,tr|F1PYE3|F1PYE3_CANLF,tr|F1P874|F1P874_CANLF,tr|J9NZL2|J9NZL2_CANLF,sp|P49822|ALBU_CANLF,tr|J9P7A6|J9P7A6_CANLF,tr|J9NZR2|J9NZR2_CANLF,tr|A0A5F4DJZ3|A0A5F4DJZ3_CANLF,tr|A0A5F4D9F2|A0A5F4D9F2_CANLF,tr|E2R6L1|E2R6L1_CANLF
GO:0000122	negative regulation of transcription from RNA polymerase II promoter	23 of 379 in the list(6.07%)	91 of 1716 in all the Protein(5.30%)	0.262187	tr|F1Q2K7|F1Q2K7_CANLF,tr|A0A5F4D0Z3|A0A5F4D0Z3_CANLF,tr|E2QX15|E2QX15_CANLF,tr|J9NZL2|J9NZL2_CANLF,tr|E2RA21|E2RA21_CANLF,tr|A0A5F4DJK6|A0A5F4DJK6_CANLF,tr|A0A5F4CG76|A0A5F4CG76_CANLF,tr|A0A5F4CY98|A0A5F4CY98_CANLF,tr|A0A5F4CB52|A0A5F4CB52_CANLF,tr|A0A5F4CNE0|A0A5F4CNE0_CANLF,tr|A0A5F4D5F1|A0A5F4D5F1_CANLF,tr|J9P041|J9P041_CANLF,tr|A0A5F4DF94|A0A5F4DF94_CANLF,tr|J9P530|J9P530_CANLF,tr|F1PK81|F1P…
GO:0043434	response to peptide hormone stimulus	23 of 379 in the list(6.07%)	91 of 1716 in all the Protein(5.30%)	0.262187	tr|J9P1N8|J9P1N8_CANLF,sp|Q1HG70|MP2K2_CANLF,tr|E2R0X9|E2R0X9_CANLF,tr|F1PID1|F1PID1_CANLF,tr|A0A5F4C4S3|A0A5F4C4S3_CANLF,tr|F1PIK5|F1PIK5_CANLF,tr|A0A5F4CJ79|A0A5F4CJ79_CANLF,tr|E2RPA3|E2RPA3_CANLF,tr|F1PL36|F1PL36_CANLF,tr|E2RA21|E2RA21_CANLF,tr|F1Q253|F1Q253_CANLF,tr|J9P357|J9P357_CANLF,tr|E2REH3|E2REH3_CANLF,tr|F1PXU1|F1PXU1_CANLF,tr|E2R1P6|E2R1P6_CANLF,tr|F6X7W6|F6X7W6_CANLF,tr|F1PF03|F1PF03…
GO:0010508	positive regulation of autophagy	4 of 379 in the list(1.06%)	12 of 1716 in all the Protein(0.70%)	0.26302	tr|Q45KI9|Q45KI9_CANLF,tr|J9P530|J9P530_CANLF,tr|A0A5F4DJB2|A0A5F4DJB2_CANLF,tr|F1PHT0|F1PHT0_CANLF
GO:0030521	androgen receptor signaling pathway	4 of 379 in the list(1.06%)	12 of 1716 in all the Protein(0.70%)	0.26302	tr|J9PAD2|J9PAD2_CANLF,tr|A0A5F4D0Z3|A0A5F4D0Z3_CANLF,tr|E2RTE0|E2RTE0_CANLF,tr|E2R7P6|E2R7P6_CANLF
GO:0032481	positive regulation of type I interferon production	4 of 379 in the list(1.06%)	12 of 1716 in all the Protein(0.70%)	0.26302	tr|A0A5F4DE03|A0A5F4DE03_CANLF,tr|A0A5F4D0Z3|A0A5F4D0Z3_CANLF,tr|E2R3V7|E2R3V7_CANLF,tr|A0A5F4D970|A0A5F4D970_CANLF
GO:0035088	establishment or maintenance of apical/basal cell polarity	4 of 379 in the list(1.06%)	12 of 1716 in all the Protein(0.70%)	0.26302	tr|A0A5F4CMN1|A0A5F4CMN1_CANLF,tr|E2RGF3|E2RGF3_CANLF,tr|A0A5F4CL11|A0A5F4CL11_CANLF,tr|E2RSI6|E2RSI6_CANLF
GO:0035270	endocrine system development	4 of 379 in the list(1.06%)	12 of 1716 in all the Protein(0.70%)	0.26302	tr|F1P874|F1P874_CANLF,tr|F1Q298|F1Q298_CANLF,sp|Q1HG70|MP2K2_CANLF,tr|A0A5F4CG76|A0A5F4CG76_CANLF
GO:0042476	odontogenesis	4 of 379 in the list(1.06%)	12 of 1716 in all the Protein(0.70%)	0.26302	sp|Q9N2J4|AQP1_CANLF,tr|A0A5F4D0Z3|A0A5F4D0Z3_CANLF,tr|A0A5F4CZR8|A0A5F4CZR8_CANLF,tr|E2R9S7|E2R9S7_CANLF
GO:0043154	negative regulation of caspase activity	4 of 379 in the list(1.06%)	12 of 1716 in all the Protein(0.70%)	0.26302	tr|J9NY42|J9NY42_CANLF,tr|A0A5F4CXJ9|A0A5F4CXJ9_CANLF,sp|Q9N2J4|AQP1_CANLF,tr|F1PB30|F1PB30_CANLF
GO:0045793	positive regulation of cell size	4 of 379 in the list(1.06%)	12 of 1716 in all the Protein(0.70%)	0.26302	tr|F1Q4K4|F1Q4K4_CANLF,tr|A0A5F4CXJ9|A0A5F4CXJ9_CANLF,tr|E2RLS3|E2RLS3_CANLF,tr|F1PID1|F1PID1_CANLF
GO:0051341	regulation of oxidoreductase activity	4 of 379 in the list(1.06%)	12 of 1716 in all the Protein(0.70%)	0.26302	tr|A0A5F4CSQ5|A0A5F4CSQ5_CANLF,tr|F1PF03|F1PF03_CANLF,sp|P33724|CAV1_CANLF,tr|F1PGY1|F1PGY1_CANLF
GO:0010563	negative regulation of phosphorus metabolic process	8 of 379 in the list(2.11%)	28 of 1716 in all the Protein(1.63%)	0.264298	tr|J9NYK7|J9NYK7_CANLF,tr|A0A5F4C280|A0A5F4C280_CANLF,tr|A0A5F4CT03|A0A5F4CT03_CANLF,tr|E2RCZ7|E2RCZ7_CANLF,sp|P33724|CAV1_CANLF,tr|J9NZV5|J9NZV5_CANLF,tr|A0A5F4CYQ8|A0A5F4CYQ8_CANLF,tr|E2QUV3|E2QUV3_CANLF
GO:0030833	regulation of actin filament polymerization	8 of 379 in the list(2.11%)	28 of 1716 in all the Protein(1.63%)	0.264298	tr|E2R1P6|E2R1P6_CANLF,tr|F1PL36|F1PL36_CANLF,tr|A0A5F4DAI4|A0A5F4DAI4_CANLF,tr|F1Q253|F1Q253_CANLF,tr|E2RJI7|E2RJI7_CANLF,tr|J9NYK7|J9NYK7_CANLF,tr|F1PXU1|F1PXU1_CANLF,tr|F1PAP5|F1PAP5_CANLF
GO:0045765	regulation of angiogenesis	8 of 379 in the list(2.11%)	28 of 1716 in all the Protein(1.63%)	0.264298	tr|A0A5F4CNE0|A0A5F4CNE0_CANLF,sp|Q9N2J4|AQP1_CANLF,tr|F6Y258|F6Y258_CANLF,tr|E2R174|E2R174_CANLF,tr|A0A5F4D0Z3|A0A5F4D0Z3_CANLF,tr|J9P530|J9P530_CANLF,tr|F1PYE3|F1PYE3_CANLF,tr|A0A5F4C5D6|A0A5F4C5D6_CANLF
GO:0045936	negative regulation of phosphate metabolic process	8 of 379 in the list(2.11%)	28 of 1716 in all the Protein(1.63%)	0.264298	tr|J9NYK7|J9NYK7_CANLF,tr|A0A5F4C280|A0A5F4C280_CANLF,tr|A0A5F4CT03|A0A5F4CT03_CANLF,tr|E2RCZ7|E2RCZ7_CANLF,sp|P33724|CAV1_CANLF,tr|J9NZV5|J9NZV5_CANLF,tr|A0A5F4CYQ8|A0A5F4CYQ8_CANLF,tr|E2QUV3|E2QUV3_CANLF
GO:0001933	negative regulation of protein amino acid phosphorylation	7 of 379 in the list(1.85%)	24 of 1716 in all the Protein(1.40%)	0.266731	tr|E2RCZ7|E2RCZ7_CANLF,sp|P33724|CAV1_CANLF,tr|J9NYK7|J9NYK7_CANLF,tr|A0A5F4CYQ8|A0A5F4CYQ8_CANLF,tr|A0A5F4C280|A0A5F4C280_CANLF,tr|J9NZV5|J9NZV5_CANLF,tr|A0A5F4CT03|A0A5F4CT03_CANLF
GO:0007219	Notch signaling pathway	7 of 379 in the list(1.85%)	24 of 1716 in all the Protein(1.40%)	0.266731	tr|J9NY42|J9NY42_CANLF,tr|F1PGZ1|F1PGZ1_CANLF,tr|F1PKX6|F1PKX6_CANLF,tr|J9NUK0|J9NUK0_CANLF,tr|A0A5F4BQ76|A0A5F4BQ76_CANLF,tr|F1PK81|F1PK81_CANLF,tr|F1Q0N9|F1Q0N9_CANLF
GO:0043393	regulation of protein binding	7 of 379 in the list(1.85%)	24 of 1716 in all the Protein(1.40%)	0.266731	tr|J9NY42|J9NY42_CANLF,tr|E2R1P6|E2R1P6_CANLF,tr|E2QVG1|E2QVG1_CANLF,tr|E2RLS3|E2RLS3_CANLF,sp|P33724|CAV1_CANLF,tr|A0A5F4CG76|A0A5F4CG76_CANLF,tr|A0A5F4CT03|A0A5F4CT03_CANLF
GO:0051924	regulation of calcium ion transport	7 of 379 in the list(1.85%)	24 of 1716 in all the Protein(1.40%)	0.266731	tr|A0A5F4CB52|A0A5F4CB52_CANLF,tr|F1PIF6|F1PIF6_CANLF,tr|F1Q433|F1Q433_CANLF,sp|P33724|CAV1_CANLF,tr|A0A5F4CYQ8|A0A5F4CYQ8_CANLF,tr|A0A5F4CJ79|A0A5F4CJ79_CANLF,tr|A0A5F4C5D6|A0A5F4C5D6_CANLF
GO:0031532	actin cytoskeleton reorganization	5 of 379 in the list(1.32%)	16 of 1716 in all the Protein(0.93%)	0.26741	tr|E2RSI6|E2RSI6_CANLF,tr|F6UT09|F6UT09_CANLF,tr|F1PWW0|F1PWW0_CANLF,tr|E2REH3|E2REH3_CANLF,tr|F1PAP5|F1PAP5_CANLF
GO:0032206	positive regulation of telomere maintenance	5 of 379 in the list(1.32%)	16 of 1716 in all the Protein(0.93%)	0.26741	tr|E2R0L9|E2R0L9_CANLF,tr|F6XRK3|F6XRK3_CANLF,tr|A0A5F4D0Z3|A0A5F4D0Z3_CANLF,tr|F1Q3G7|F1Q3G7_CANLF,tr|A0A5F4C5D6|A0A5F4C5D6_CANLF
GO:0006334	nucleosome assembly	6 of 379 in the list(1.58%)	20 of 1716 in all the Protein(1.17%)	0.268051	tr|A0A5F4CPF6|A0A5F4CPF6_CANLF,tr|A0A5F4BU46|A0A5F4BU46_CANLF,tr|J9P937|J9P937_CANLF,tr|E2RCZ7|E2RCZ7_CANLF,tr|J9PB22|J9PB22_CANLF,tr|E2RDF9|E2RDF9_CANLF
GO:0006353	transcription termination	6 of 379 in the list(1.58%)	20 of 1716 in all the Protein(1.17%)	0.268051	tr|E2RJT7|E2RJT7_CANLF,tr|F1PB11|F1PB11_CANLF,tr|F1PDS0|F1PDS0_CANLF,tr|E2RK20|E2RK20_CANLF,tr|E2RFM7|E2RFM7_CANLF,tr|J9P923|J9P923_CANLF
GO:0032204	regulation of telomere maintenance	6 of 379 in the list(1.58%)	20 of 1716 in all the Protein(1.17%)	0.268051	tr|E2R0L9|E2R0L9_CANLF,tr|F6XRK3|F6XRK3_CANLF,tr|A0A5F4D0Z3|A0A5F4D0Z3_CANLF,tr|E2RSQ7|E2RSQ7_CANLF,tr|F1Q3G7|F1Q3G7_CANLF,tr|A0A5F4C5D6|A0A5F4C5D6_CANLF
GO:0010557	positive regulation of macromolecule biosynthetic process	43 of 379 in the list(11.35%)	178 of 1716 in all the Protein(10.37%)	0.268654	tr|A0A5F4D0Z3|A0A5F4D0Z3_CANLF,tr|J9P820|J9P820_CANLF,tr|F1PYE3|F1PYE3_CANLF,tr|E2R7P6|E2R7P6_CANLF,tr|A0A5F4CPF6|A0A5F4CPF6_CANLF,tr|J9PAU7|J9PAU7_CANLF,tr|A0A5F4DIQ5|A0A5F4DIQ5_CANLF,tr|J9P9P4|J9P9P4_CANLF,tr|A0A5F4DJB2|A0A5F4DJB2_CANLF,tr|J9NZR2|J9NZR2_CANLF,tr|A0A5F4CG76|A0A5F4CG76_CANLF,tr|A0A5F4CY98|A0A5F4CY98_CANLF,tr|J9NZV5|J9NZV5_CANLF,tr|F1Q298|F1Q298_CANLF,tr|E2R174|E2R174_CANLF,tr|J9P…
GO:0010638	positive regulation of organelle organization	18 of 379 in the list(4.75%)	70 of 1716 in all the Protein(4.08%)	0.269	tr|A0A5F4D0Z3|A0A5F4D0Z3_CANLF,tr|J9P820|J9P820_CANLF,tr|A0A5F4CL11|A0A5F4CL11_CANLF,tr|F1PL36|F1PL36_CANLF,tr|J9NZL2|J9NZL2_CANLF,tr|E2RJI7|E2RJI7_CANLF,tr|A0A5F4CG76|A0A5F4CG76_CANLF,tr|E2RG15|E2RG15_CANLF,tr|E2REH3|E2REH3_CANLF,tr|F6XRK3|F6XRK3_CANLF,tr|A0A5F4C5D6|A0A5F4C5D6_CANLF,tr|E2R0L9|E2R0L9_CANLF,tr|F1P874|F1P874_CANLF,tr|E2RCZ7|E2RCZ7_CANLF,tr|F1PND0|F1PND0_CANLF,sp|P33724|CAV1_CANLF,t…
GO:0048870	cell motility	31 of 379 in the list(8.18%)	126 of 1716 in all the Protein(7.34%)	0.271853	tr|A0A5F4CMN1|A0A5F4CMN1_CANLF,tr|F1PUU5|F1PUU5_CANLF,tr|E2RSQ3|E2RSQ3_CANLF,tr|F1PID1|F1PID1_CANLF,tr|A0A5F4D0Z3|A0A5F4D0Z3_CANLF,tr|A0A5F4C4S3|A0A5F4C4S3_CANLF,tr|F1PVV7|F1PVV7_CANLF,tr|A0A5F4CNN3|A0A5F4CNN3_CANLF,tr|A0A5F4CT03|A0A5F4CT03_CANLF,tr|A0A5F4BXY6|A0A5F4BXY6_CANLF,tr|E2R049|E2R049_CANLF,tr|F1PGZ1|F1PGZ1_CANLF,tr|A0A5F4D5F1|A0A5F4D5F1_CANLF,tr|E2RKP7|E2RKP7_CANLF,tr|F1PZH8|F1PZH8_CANL…
GO:0031325	positive regulation of cellular metabolic process	67 of 379 in the list(17.68%)	284 of 1716 in all the Protein(16.55%)	0.275128	tr|F1Q433|F1Q433_CANLF,tr|F1PYE3|F1PYE3_CANLF,tr|J9PAU7|J9PAU7_CANLF,tr|A0A5F4DJB2|A0A5F4DJB2_CANLF,tr|E2RJI7|E2RJI7_CANLF,tr|F1Q298|F1Q298_CANLF,tr|E2R174|E2R174_CANLF,tr|F1PF03|F1PF03_CANLF,tr|F1Q0S9|F1Q0S9_CANLF,tr|J9P530|J9P530_CANLF,tr|J9NY42|J9NY42_CANLF,tr|E2R068|E2R068_CANLF,sp|P33724|CAV1_CANLF,tr|F1Q3G7|F1Q3G7_CANLF,tr|F1PID1|F1PID1_CANLF,tr|E2R3V7|E2R3V7_CANLF,tr|E2RIX2|E2RIX2_CANLF,tr…
GO:0009891	positive regulation of biosynthetic process	47 of 379 in the list(12.40%)	196 of 1716 in all the Protein(11.42%)	0.275612	tr|A0A5F4D0Z3|A0A5F4D0Z3_CANLF,tr|J9P820|J9P820_CANLF,tr|F1PYE3|F1PYE3_CANLF,tr|E2R7P6|E2R7P6_CANLF,tr|A0A5F4CPF6|A0A5F4CPF6_CANLF,tr|J9PAU7|J9PAU7_CANLF,tr|A0A5F4DIQ5|A0A5F4DIQ5_CANLF,tr|J9P9P4|J9P9P4_CANLF,tr|A0A5F4DJB2|A0A5F4DJB2_CANLF,tr|J9NZR2|J9NZR2_CANLF,tr|A0A5F4CG76|A0A5F4CG76_CANLF,tr|A0A5F4CY98|A0A5F4CY98_CANLF,tr|J9NZV5|J9NZV5_CANLF,tr|F1Q298|F1Q298_CANLF,tr|E2R174|E2R174_CANLF,tr|J9P…
GO:0043065	positive regulation of apoptosis	20 of 379 in the list(5.28%)	79 of 1716 in all the Protein(4.60%)	0.279162	tr|A0A5F4CMN1|A0A5F4CMN1_CANLF,tr|E2R334|E2R334_CANLF,tr|F1PID1|F1PID1_CANLF,tr|A0A5F4D0Z3|A0A5F4D0Z3_CANLF,tr|A0A5F4C4S3|A0A5F4C4S3_CANLF,tr|A0A5F4CJ79|A0A5F4CJ79_CANLF,tr|E2R886|E2R886_CANLF,tr|E2R0Z1|E2R0Z1_CANLF,tr|A0A5F4DJB2|A0A5F4DJB2_CANLF,tr|J9NYB2|J9NYB2_CANLF,tr|F1PGZ1|F1PGZ1_CANLF,tr|F1Q298|F1Q298_CANLF,tr|Q45KI9|Q45KI9_CANLF,tr|E2RE02|E2RE02_CANLF,tr|J9NVU0|J9NVU0_CANLF,tr|A0A5F4C5D6|…
GO:0010629	negative regulation of gene expression	37 of 379 in the list(9.76%)	153 of 1716 in all the Protein(8.92%)	0.286492	tr|A0A5F4D0Z3|A0A5F4D0Z3_CANLF,tr|E2QX15|E2QX15_CANLF,tr|A0A5F4CPF6|A0A5F4CPF6_CANLF,tr|F1PB30|F1PB30_CANLF,tr|A0A5F4CG76|A0A5F4CG76_CANLF,tr|A0A5F4CY98|A0A5F4CY98_CANLF,tr|F1PWW0|F1PWW0_CANLF,tr|A0A5F4CB52|A0A5F4CB52_CANLF,tr|A0A5F4BRT3|A0A5F4BRT3_CANLF,tr|J9PB22|J9PB22_CANLF,tr|A0A5F4DF94|A0A5F4DF94_CANLF,tr|J9P530|J9P530_CANLF,tr|F1PK81|F1PK81_CANLF,tr|F6XMI1|F6XMI1_CANLF,tr|A0A5F4C5D6|A0A5F4C…
GO:0051240	positive regulation of multicellular organismal process	22 of 379 in the list(5.80%)	88 of 1716 in all the Protein(5.13%)	0.28781	tr|F1PID1|F1PID1_CANLF,tr|A0A5F4D0Z3|A0A5F4D0Z3_CANLF,tr|E2R3V7|E2R3V7_CANLF,tr|F1PYE3|F1PYE3_CANLF,tr|A0A5F4CJ79|A0A5F4CJ79_CANLF,tr|A0A5F4C280|A0A5F4C280_CANLF,tr|A0A5F4DE03|A0A5F4DE03_CANLF,tr|J9NZL2|J9NZL2_CANLF,tr|J9NRV7|J9NRV7_CANLF,tr|A0A5F4CFW2|A0A5F4CFW2_CANLF,sp|P49822|ALBU_CANLF,tr|A0A5F4D970|A0A5F4D970_CANLF,tr|F1PGZ1|F1PGZ1_CANLF,tr|A0A5F4C5D6|A0A5F4C5D6_CANLF,tr|E2R3R9|E2R3R9_CANLF,…
GO:0040008	regulation of growth	18 of 379 in the list(4.75%)	71 of 1716 in all the Protein(4.14%)	0.291501	sp|Q1HG70|MP2K2_CANLF,tr|F1Q2K7|F1Q2K7_CANLF,tr|F1PID1|F1PID1_CANLF,tr|A0A5F4CJ79|A0A5F4CJ79_CANLF,tr|F1PIE9|F1PIE9_CANLF,tr|F1PCR1|F1PCR1_CANLF,tr|A0A5F4CFW2|A0A5F4CFW2_CANLF,tr|J9NZL2|J9NZL2_CANLF,tr|J9NZR2|J9NZR2_CANLF,tr|A0A5F4CB52|A0A5F4CB52_CANLF,tr|A0A5F4CXJ9|A0A5F4CXJ9_CANLF,tr|E2R174|E2R174_CANLF,tr|A0A5F4C5D6|A0A5F4C5D6_CANLF,tr|F1P874|F1P874_CANLF,tr|F1Q4K4|F1Q4K4_CANLF,tr|E2RCZ7|E2RCZ…
GO:0006417	regulation of translation	14 of 379 in the list(3.69%)	54 of 1716 in all the Protein(3.15%)	0.29283	tr|A0A5F4CXJ9|A0A5F4CXJ9_CANLF,tr|J9P504|J9P504_CANLF,tr|J9NUK0|J9NUK0_CANLF,tr|E2RIX2|E2RIX2_CANLF,tr|J9P7T2|J9P7T2_CANLF,tr|F1PYE3|F1PYE3_CANLF,tr|A0A5F4C5D6|A0A5F4C5D6_CANLF,tr|F1PHT0|F1PHT0_CANLF,tr|E2RPA3|E2RPA3_CANLF,tr|J9P357|J9P357_CANLF,tr|A0A5F4DJZ3|A0A5F4DJZ3_CANLF,tr|J9NZV5|J9NZV5_CANLF,tr|J9NXH0|J9NXH0_CANLF,tr|J9P2G6|J9P2G6_CANLF
GO:0006511	ubiquitin-dependent protein catabolic process	14 of 379 in the list(3.69%)	54 of 1716 in all the Protein(3.15%)	0.29283	tr|A0A5F4CB52|A0A5F4CB52_CANLF,tr|F1PUU5|F1PUU5_CANLF,sp|E2RG47|STT3B_CANLF,tr|J9NSV9|J9NSV9_CANLF,tr|A0A5F4C0N2|A0A5F4C0N2_CANLF,tr|E2RTE0|E2RTE0_CANLF,tr|A0A5F4C5D6|A0A5F4C5D6_CANLF,tr|J9NY42|J9NY42_CANLF,tr|J9NYU4|J9NYU4_CANLF,tr|A0A5F4CKL1|A0A5F4CKL1_CANLF,tr|A0A5F4DJB2|A0A5F4DJB2_CANLF,tr|F1PVE5|F1PVE5_CANLF,tr|A0A5F4CJJ1|A0A5F4CJJ1_CANLF,tr|E2RH35|E2RH35_CANLF
GO:0022604	regulation of cell morphogenesis	21 of 379 in the list(5.54%)	84 of 1716 in all the Protein(4.90%)	0.294127	sp|Q1HG70|MP2K2_CANLF,tr|F1P9U4|F1P9U4_CANLF,tr|F1PVV7|F1PVV7_CANLF,tr|E2QY27|E2QY27_CANLF,tr|E2RMC8|E2RMC8_CANLF,tr|J9NYT0|J9NYT0_CANLF,tr|E2RGF3|E2RGF3_CANLF,tr|F1PL36|F1PL36_CANLF,tr|J9P7A6|J9P7A6_CANLF,tr|F6UT09|F6UT09_CANLF,tr|E2RJI7|E2RJI7_CANLF,tr|E2R1P6|E2R1P6_CANLF,tr|E2R1Q1|E2R1Q1_CANLF,tr|A0A5F4CK26|A0A5F4CK26_CANLF,tr|F1PUT6|F1PUT6_CANLF,tr|E2RTE0|E2RTE0_CANLF,tr|F1P874|F1P874_CANLF,t…
GO:0044057	regulation of system process	21 of 379 in the list(5.54%)	84 of 1716 in all the Protein(4.90%)	0.294127	tr|F1PID1|F1PID1_CANLF,tr|A0A5F4D0Z3|A0A5F4D0Z3_CANLF,tr|A0A5F4CJ79|A0A5F4CJ79_CANLF,tr|A0A5F4C280|A0A5F4C280_CANLF,tr|A0A5F4CT03|A0A5F4CT03_CANLF,tr|E2RPA3|E2RPA3_CANLF,tr|E2RGF3|E2RGF3_CANLF,tr|F1PL36|F1PL36_CANLF,tr|J9NRV7|J9NRV7_CANLF,tr|F6Y258|F6Y258_CANLF,tr|F6UT09|F6UT09_CANLF,tr|J9NYB2|J9NYB2_CANLF,tr|F1PI78|F1PI78_CANLF,tr|F1PCV3|F1PCV3_CANLF,tr|F1P874|F1P874_CANLF,tr|F6Y429|F6Y429_CANLF…
GO:0009887	organ morphogenesis	43 of 379 in the list(11.35%)	180 of 1716 in all the Protein(10.49%)	0.297611	tr|A0A5F4D0Z3|A0A5F4D0Z3_CANLF,tr|E2RHY0|E2RHY0_CANLF,tr|E2RRM5|E2RRM5_CANLF,tr|J9PAU7|J9PAU7_CANLF,tr|J9NRJ0|J9NRJ0_CANLF,tr|A0A5F4D8N3|A0A5F4D8N3_CANLF,tr|A0A5F4CFW2|A0A5F4CFW2_CANLF,tr|J9P9P4|J9P9P4_CANLF,tr|F1PIF6|F1PIF6_CANLF,tr|J9NZR2|J9NZR2_CANLF,tr|F1Q298|F1Q298_CANLF,tr|E2QZV5|E2QZV5_CANLF,tr|E2R174|E2R174_CANLF,tr|J9PAD2|J9PAD2_CANLF,tr|J9P565|J9P565_CANLF,tr|F1PF03|F1PF03_CANLF,tr|F1PI…
GO:0009725	response to hormone stimulus	32 of 379 in the list(8.44%)	132 of 1716 in all the Protein(7.69%)	0.299845	tr|J9P1N8|J9P1N8_CANLF,tr|A0A5F4D0Z3|A0A5F4D0Z3_CANLF,tr|F1PIK5|F1PIK5_CANLF,tr|A0A5F4CJ79|A0A5F4CJ79_CANLF,tr|F1PL36|F1PL36_CANLF,tr|J9P357|J9P357_CANLF,tr|E2R1P6|E2R1P6_CANLF,tr|F1PF03|F1PF03_CANLF,sp|O46550|CAV2_CANLF,tr|F1PUT6|F1PUT6_CANLF,tr|F1PAP5|F1PAP5_CANLF,sp|Q9N2J4|AQP1_CANLF,sp|P33724|CAV1_CANLF,tr|E2R0X9|E2R0X9_CANLF,sp|Q1HG70|MP2K2_CANLF,tr|F1PID1|F1PID1_CANLF,tr|A0A5F4C4S3|A0A5F4C4…
GO:0010959	regulation of metal ion transport	8 of 379 in the list(2.11%)	29 of 1716 in all the Protein(1.69%)	0.3	tr|A0A5F4CB52|A0A5F4CB52_CANLF,tr|E2RHY0|E2RHY0_CANLF,tr|F1Q433|F1Q433_CANLF,tr|A0A5F4CJ79|A0A5F4CJ79_CANLF,tr|A0A5F4C5D6|A0A5F4C5D6_CANLF,sp|P33724|CAV1_CANLF,tr|F1PIF6|F1PIF6_CANLF,tr|A0A5F4CYQ8|A0A5F4CYQ8_CANLF
GO:0006323	DNA packaging	7 of 379 in the list(1.85%)	25 of 1716 in all the Protein(1.46%)	0.305556	tr|A0A5F4CPF6|A0A5F4CPF6_CANLF,tr|A0A5F4BU46|A0A5F4BU46_CANLF,tr|J9P937|J9P937_CANLF,tr|E2RCZ7|E2RCZ7_CANLF,tr|A0A5F4C4T7|A0A5F4C4T7_CANLF,tr|J9PB22|J9PB22_CANLF,tr|E2RDF9|E2RDF9_CANLF
GO:0006869	lipid transport	7 of 379 in the list(1.85%)	25 of 1716 in all the Protein(1.46%)	0.305556	tr|J9P1N8|J9P1N8_CANLF,tr|E2R872|E2R872_CANLF,tr|F1PVE5|F1PVE5_CANLF,sp|P33724|CAV1_CANLF,tr|A0A5F4DAP1|A0A5F4DAP1_CANLF,tr|F6Y2P4|F6Y2P4_CANLF,tr|E2QYC5|E2QYC5_CANLF
GO:0021543	pallium development	7 of 379 in the list(1.85%)	25 of 1716 in all the Protein(1.46%)	0.305556	tr|A0A5F4CSQ5|A0A5F4CSQ5_CANLF,tr|A0A5F4D5F1|A0A5F4D5F1_CANLF,tr|A0A5F4DFT0|A0A5F4DFT0_CANLF,tr|A0A5F4CXK1|A0A5F4CXK1_CANLF,tr|A0A5F4D0Z3|A0A5F4D0Z3_CANLF,tr|F1PF03|F1PF03_CANLF,tr|A0A5F4D764|A0A5F4D764_CANLF
GO:0034728	nucleosome organization	7 of 379 in the list(1.85%)	25 of 1716 in all the Protein(1.46%)	0.305556	tr|A0A5F4CPF6|A0A5F4CPF6_CANLF,tr|A0A5F4BU46|A0A5F4BU46_CANLF,tr|J9P937|J9P937_CANLF,tr|E2RCZ7|E2RCZ7_CANLF,tr|J9PB22|J9PB22_CANLF,tr|E2RDF9|E2RDF9_CANLF,tr|A0A5F4CY98|A0A5F4CY98_CANLF
GO:0001756	somitogenesis	2 of 379 in the list(0.53%)	5 of 1716 in all the Protein(0.29%)	0.305847	tr|E2QVG1|E2QVG1_CANLF,tr|A0A5F4D5F1|A0A5F4D5F1_CANLF
GO:0001974	blood vessel remodeling	2 of 379 in the list(0.53%)	5 of 1716 in all the Protein(0.29%)	0.305847	tr|E2R174|E2R174_CANLF,tr|F1PCV3|F1PCV3_CANLF
GO:0002062	chondrocyte differentiation	2 of 379 in the list(0.53%)	5 of 1716 in all the Protein(0.29%)	0.305847	tr|J9NRJ0|J9NRJ0_CANLF,tr|J9P9P4|J9P9P4_CANLF
GO:0002090	regulation of receptor internalization	2 of 379 in the list(0.53%)	5 of 1716 in all the Protein(0.29%)	0.305847	tr|J9NY42|J9NY42_CANLF,tr|A0A5F4C707|A0A5F4C707_CANLF
GO:0002093	auditory receptor cell morphogenesis	2 of 379 in the list(0.53%)	5 of 1716 in all the Protein(0.29%)	0.305847	tr|A0A5F4CMN1|A0A5F4CMN1_CANLF,tr|E2RGF3|E2RGF3_CANLF
GO:0002446	neutrophil mediated immunity	2 of 379 in the list(0.53%)	5 of 1716 in all the Protein(0.29%)	0.305847	tr|F6XA80|F6XA80_CANLF,tr|F1PCV3|F1PCV3_CANLF
GO:0006885	regulation of pH	2 of 379 in the list(0.53%)	5 of 1716 in all the Protein(0.29%)	0.305847	tr|F1PID1|F1PID1_CANLF,tr|A0A5F4DJV1|A0A5F4DJV1_CANLF
GO:0007431	salivary gland development	2 of 379 in the list(0.53%)	5 of 1716 in all the Protein(0.29%)	0.305847	tr|J9P9P4|J9P9P4_CANLF,tr|F1PF03|F1PF03_CANLF
GO:0007435	salivary gland morphogenesis	2 of 379 in the list(0.53%)	5 of 1716 in all the Protein(0.29%)	0.305847	tr|J9P9P4|J9P9P4_CANLF,tr|F1PF03|F1PF03_CANLF
GO:0009798	axis specification	2 of 379 in the list(0.53%)	5 of 1716 in all the Protein(0.29%)	0.305847	tr|E2QVG1|E2QVG1_CANLF,tr|A0A5F4D0Z3|A0A5F4D0Z3_CANLF
GO:0009799	determination of symmetry	2 of 379 in the list(0.53%)	5 of 1716 in all the Protein(0.29%)	0.305847	tr|E2RDQ5|E2RDQ5_CANLF,tr|E2QVG1|E2QVG1_CANLF
GO:0009855	determination of bilateral symmetry	2 of 379 in the list(0.53%)	5 of 1716 in all the Protein(0.29%)	0.305847	tr|E2RDQ5|E2RDQ5_CANLF,tr|E2QVG1|E2QVG1_CANLF
GO:0010389	regulation of G2/M transition of mitotic cell cycle	2 of 379 in the list(0.53%)	5 of 1716 in all the Protein(0.29%)	0.305847	tr|F1PVE5|F1PVE5_CANLF,tr|A0A5F4CJ79|A0A5F4CJ79_CANLF
GO:0014032	neural crest cell development	2 of 379 in the list(0.53%)	5 of 1716 in all the Protein(0.29%)	0.305847	tr|E2QVG1|E2QVG1_CANLF,tr|A0A5F4D5F1|A0A5F4D5F1_CANLF
GO:0014033	neural crest cell differentiation	2 of 379 in the list(0.53%)	5 of 1716 in all the Protein(0.29%)	0.305847	tr|E2QVG1|E2QVG1_CANLF,tr|A0A5F4D5F1|A0A5F4D5F1_CANLF
GO:0015698	inorganic anion transport	2 of 379 in the list(0.53%)	5 of 1716 in all the Protein(0.29%)	0.305847	sp|Q9N2J4|AQP1_CANLF,tr|J9NXL3|J9NXL3_CANLF
GO:0015701	bicarbonate transport	2 of 379 in the list(0.53%)	5 of 1716 in all the Protein(0.29%)	0.305847	sp|Q9N2J4|AQP1_CANLF,tr|J9NXL3|J9NXL3_CANLF
GO:0018130	heterocycle biosynthetic process	2 of 379 in the list(0.53%)	5 of 1716 in all the Protein(0.29%)	0.305847	tr|E2R1P6|E2R1P6_CANLF,tr|F1Q253|F1Q253_CANLF
GO:0021675	nerve development	2 of 379 in the list(0.53%)	5 of 1716 in all the Protein(0.29%)	0.305847	tr|A0A5F4CFW2|A0A5F4CFW2_CANLF,tr|A0A5F4DIT8|A0A5F4DIT8_CANLF
GO:0021772	olfactory bulb development	2 of 379 in the list(0.53%)	5 of 1716 in all the Protein(0.29%)	0.305847	tr|A0A5F4CFW2|A0A5F4CFW2_CANLF,tr|A0A5F4CT03|A0A5F4CT03_CANLF
GO:0021988	olfactory lobe development	2 of 379 in the list(0.53%)	5 of 1716 in all the Protein(0.29%)	0.305847	tr|A0A5F4CFW2|A0A5F4CFW2_CANLF,tr|A0A5F4CT03|A0A5F4CT03_CANLF
GO:0030033	microvillus assembly	2 of 379 in the list(0.53%)	5 of 1716 in all the Protein(0.29%)	0.305847	tr|E2RGF3|E2RGF3_CANLF,tr|E2RSI6|E2RSI6_CANLF
GO:0030641	regulation of cellular pH	2 of 379 in the list(0.53%)	5 of 1716 in all the Protein(0.29%)	0.305847	tr|F1PID1|F1PID1_CANLF,tr|A0A5F4DJV1|A0A5F4DJV1_CANLF
GO:0030816	positive regulation of cAMP metabolic process	2 of 379 in the list(0.53%)	5 of 1716 in all the Protein(0.29%)	0.305847	tr|F1PI78|F1PI78_CANLF,tr|A0A5F4CKY1|A0A5F4CKY1_CANLF
GO:0031111	negative regulation of microtubule polymerization or depolymerization	2 of 379 in the list(0.53%)	5 of 1716 in all the Protein(0.29%)	0.305847	tr|A0A5F4DAI4|A0A5F4DAI4_CANLF,tr|J9NVP2|J9NVP2_CANLF
GO:0031440	regulation of mRNA 3'-end processing	2 of 379 in the list(0.53%)	5 of 1716 in all the Protein(0.29%)	0.305847	tr|F1PDS0|F1PDS0_CANLF,tr|J9NUK0|J9NUK0_CANLF
GO:0031503	protein complex localization	2 of 379 in the list(0.53%)	5 of 1716 in all the Protein(0.29%)	0.305847	tr|E2RSI6|E2RSI6_CANLF,tr|E2R5F1|E2R5F1_CANLF
GO:0031529	ruffle organization	2 of 379 in the list(0.53%)	5 of 1716 in all the Protein(0.29%)	0.305847	tr|A0A5F4D8A5|A0A5F4D8A5_CANLF,tr|A0A5F4CW16|A0A5F4CW16_CANLF
GO:0032330	regulation of chondrocyte differentiation	2 of 379 in the list(0.53%)	5 of 1716 in all the Protein(0.29%)	0.305847	tr|E2R174|E2R174_CANLF,tr|A0A5F4D0Z3|A0A5F4D0Z3_CANLF
GO:0032528	microvillus organization	2 of 379 in the list(0.53%)	5 of 1716 in all the Protein(0.29%)	0.305847	tr|E2RGF3|E2RGF3_CANLF,tr|E2RSI6|E2RSI6_CANLF
GO:0032781	positive regulation of ATPase activity	2 of 379 in the list(0.53%)	5 of 1716 in all the Protein(0.29%)	0.305847	tr|J9P4M1|J9P4M1_CANLF,tr|F1PB30|F1PB30_CANLF
GO:0033120	positive regulation of RNA splicing	2 of 379 in the list(0.53%)	5 of 1716 in all the Protein(0.29%)	0.305847	tr|A0A5F4D764|A0A5F4D764_CANLF,tr|E2R7P6|E2R7P6_CANLF
GO:0034644	cellular response to UV	2 of 379 in the list(0.53%)	5 of 1716 in all the Protein(0.29%)	0.305847	sp|Q9N2J4|AQP1_CANLF,tr|A0A5F4CG76|A0A5F4CG76_CANLF
GO:0035019	somatic stem cell maintenance	2 of 379 in the list(0.53%)	5 of 1716 in all the Protein(0.29%)	0.305847	tr|F1P874|F1P874_CANLF,tr|J9NZR2|J9NZR2_CANLF
GO:0035272	exocrine system development	2 of 379 in the list(0.53%)	5 of 1716 in all the Protein(0.29%)	0.305847	tr|J9P9P4|J9P9P4_CANLF,tr|F1PF03|F1PF03_CANLF
GO:0043555	regulation of translation in response to stress	2 of 379 in the list(0.53%)	5 of 1716 in all the Protein(0.29%)	0.305847	tr|A0A5F4CXJ9|A0A5F4CXJ9_CANLF,tr|A0A5F4C5D6|A0A5F4C5D6_CANLF
GO:0045822	negative regulation of heart contraction	2 of 379 in the list(0.53%)	5 of 1716 in all the Protein(0.29%)	0.305847	tr|A0A5F4C9C0|A0A5F4C9C0_CANLF,tr|A0A5F4CYQ8|A0A5F4CYQ8_CANLF
GO:0045838	positive regulation of membrane potential	2 of 379 in the list(0.53%)	5 of 1716 in all the Protein(0.29%)	0.305847	tr|Q45KI9|Q45KI9_CANLF,tr|F1Q039|F1Q039_CANLF
GO:0046717	acid secretion	2 of 379 in the list(0.53%)	5 of 1716 in all the Protein(0.29%)	0.305847	tr|E2RGF3|E2RGF3_CANLF,tr|F1PCV3|F1PCV3_CANLF
GO:0048016	inositol phosphate-mediated signaling	2 of 379 in the list(0.53%)	5 of 1716 in all the Protein(0.29%)	0.305847	tr|F1PW86|F1PW86_CANLF,tr|A0A5F4CNW6|A0A5F4CNW6_CANLF
GO:0048638	regulation of developmental growth	2 of 379 in the list(0.53%)	5 of 1716 in all the Protein(0.29%)	0.305847	tr|F1P874|F1P874_CANLF,sp|Q1HG70|MP2K2_CANLF
GO:0048701	embryonic cranial skeleton morphogenesis	2 of 379 in the list(0.53%)	5 of 1716 in all the Protein(0.29%)	0.305847	tr|J9NZL2|J9NZL2_CANLF,tr|J9PAD2|J9PAD2_CANLF
GO:0051172	negative regulation of nitrogen compound metabolic process	2 of 379 in the list(0.53%)	5 of 1716 in all the Protein(0.29%)	0.305847	tr|A0A5F4CSQ5|A0A5F4CSQ5_CANLF,sp|P33724|CAV1_CANLF
GO:0051290	protein heterotetramerization	2 of 379 in the list(0.53%)	5 of 1716 in all the Protein(0.29%)	0.305847	tr|J9PB22|J9PB22_CANLF,tr|A0A5F4C707|A0A5F4C707_CANLF
GO:0051453	regulation of intracellular pH	2 of 379 in the list(0.53%)	5 of 1716 in all the Protein(0.29%)	0.305847	tr|F1PID1|F1PID1_CANLF,tr|A0A5F4DJV1|A0A5F4DJV1_CANLF
GO:0060323	head morphogenesis	2 of 379 in the list(0.53%)	5 of 1716 in all the Protein(0.29%)	0.305847	tr|F1P874|F1P874_CANLF,tr|J9NZL2|J9NZL2_CANLF
GO:0060415	muscle tissue morphogenesis	2 of 379 in the list(0.53%)	5 of 1716 in all the Protein(0.29%)	0.305847	tr|E2RHY0|E2RHY0_CANLF,tr|F1PIF6|F1PIF6_CANLF
GO:0070534	protein K63-linked ubiquitination	2 of 379 in the list(0.53%)	5 of 1716 in all the Protein(0.29%)	0.305847	tr|A0A5F4DE03|A0A5F4DE03_CANLF,tr|F1PG13|F1PG13_CANLF
GO:0009890	negative regulation of biosynthetic process	39 of 379 in the list(10.29%)	163 of 1716 in all the Protein(9.50%)	0.306012	tr|A0A5F4D0Z3|A0A5F4D0Z3_CANLF,tr|E2QX15|E2QX15_CANLF,tr|A0A5F4CPF6|A0A5F4CPF6_CANLF,tr|F1PB30|F1PB30_CANLF,tr|A0A5F4CG76|A0A5F4CG76_CANLF,tr|A0A5F4CY98|A0A5F4CY98_CANLF,tr|F1PWW0|F1PWW0_CANLF,tr|A0A5F4CB52|A0A5F4CB52_CANLF,tr|A0A5F4BRT3|A0A5F4BRT3_CANLF,tr|J9PB22|J9PB22_CANLF,tr|A0A5F4DF94|A0A5F4DF94_CANLF,tr|J9P530|J9P530_CANLF,tr|F1PK81|F1PK81_CANLF,tr|F6XMI1|F6XMI1_CANLF,tr|A0A5F4C5D6|A0A5F4C…
GO:0032147	activation of protein kinase activity	19 of 379 in the list(5.01%)	76 of 1716 in all the Protein(4.43%)	0.307495	sp|Q1HG70|MP2K2_CANLF,tr|F1PBJ2|F1PBJ2_CANLF,tr|A0A5F4C4S3|A0A5F4C4S3_CANLF,tr|F1PIK5|F1PIK5_CANLF,tr|A0A5F4CJ79|A0A5F4CJ79_CANLF,tr|A0A5F4C280|A0A5F4C280_CANLF,tr|A0A5F4CT03|A0A5F4CT03_CANLF,tr|F1Q253|F1Q253_CANLF,tr|E2REH3|E2REH3_CANLF,tr|F1PXU1|F1PXU1_CANLF,tr|E2R1P6|E2R1P6_CANLF,tr|E2QZV5|E2QZV5_CANLF,tr|F1PF03|F1PF03_CANLF,tr|F1PAP5|F1PAP5_CANLF,tr|E2R3R9|E2R3R9_CANLF,tr|F1P874|F1P874_CANLF,…
GO:0010921	regulation of phosphatase activity	6 of 379 in the list(1.58%)	21 of 1716 in all the Protein(1.22%)	0.310831	tr|E2REU8|E2REU8_CANLF,tr|A0A5F4D653|A0A5F4D653_CANLF,tr|E2RI72|E2RI72_CANLF,tr|J9NWE6|J9NWE6_CANLF,tr|A0A5F4BR25|A0A5F4BR25_CANLF,tr|F1Q0F4|F1Q0F4_CANLF
GO:0031497	chromatin assembly	6 of 379 in the list(1.58%)	21 of 1716 in all the Protein(1.22%)	0.310831	tr|A0A5F4CPF6|A0A5F4CPF6_CANLF,tr|A0A5F4BU46|A0A5F4BU46_CANLF,tr|J9P937|J9P937_CANLF,tr|E2RCZ7|E2RCZ7_CANLF,tr|J9PB22|J9PB22_CANLF,tr|E2RDF9|E2RDF9_CANLF
GO:0034762	regulation of transmembrane transport	6 of 379 in the list(1.58%)	21 of 1716 in all the Protein(1.22%)	0.310831	tr|E2RGF3|E2RGF3_CANLF,tr|A0A5F4DE12|A0A5F4DE12_CANLF,tr|F6X9W7|F6X9W7_CANLF,tr|A0A5F4CYQ8|A0A5F4CYQ8_CANLF,tr|A0A5F4CJ79|A0A5F4CJ79_CANLF,tr|F1PEK5|F1PEK5_CANLF
GO:0043583	ear development	6 of 379 in the list(1.58%)	21 of 1716 in all the Protein(1.22%)	0.310831	tr|A0A5F4CMN1|A0A5F4CMN1_CANLF,tr|E2RGF3|E2RGF3_CANLF,tr|A0A5F4BXY6|A0A5F4BXY6_CANLF,tr|J9NZL2|J9NZL2_CANLF,tr|A0A5F4CFW2|A0A5F4CFW2_CANLF,tr|F1Q039|F1Q039_CANLF
GO:0051170	nuclear import	6 of 379 in the list(1.58%)	21 of 1716 in all the Protein(1.22%)	0.310831	tr|E2RQV7|E2RQV7_CANLF,tr|F1PCK7|F1PCK7_CANLF,tr|F1Q3G7|F1Q3G7_CANLF,tr|F1PV58|F1PV58_CANLF,tr|A0A5F4C5D6|A0A5F4C5D6_CANLF,tr|F1PXU1|F1PXU1_CANLF
GO:0070507	regulation of microtubule cytoskeleton organization	6 of 379 in the list(1.58%)	21 of 1716 in all the Protein(1.22%)	0.310831	tr|E2R417|E2R417_CANLF,tr|A0A5F4D0Z3|A0A5F4D0Z3_CANLF,tr|A0A5F4DAI4|A0A5F4DAI4_CANLF,sp|P33724|CAV1_CANLF,tr|J9NVP2|J9NVP2_CANLF,tr|E2RMC8|E2RMC8_CANLF
GO:0051128	regulation of cellular component organization	67 of 379 in the list(17.68%)	287 of 1716 in all the Protein(16.72%)	0.311143	tr|A0A5F4D8A5|A0A5F4D8A5_CANLF,tr|F1Q433|F1Q433_CANLF,tr|F1PVV7|F1PVV7_CANLF,tr|A0A5F4C0Y2|A0A5F4C0Y2_CANLF,tr|A0A5F4CL11|A0A5F4CL11_CANLF,tr|A0A5F4CKL1|A0A5F4CKL1_CANLF,tr|A0A5F4DJB2|A0A5F4DJB2_CANLF,tr|E2RJI7|E2RJI7_CANLF,tr|E2QUV3|E2QUV3_CANLF,tr|E2R1P6|E2R1P6_CANLF,tr|J9NS46|J9NS46_CANLF,tr|E2R1Q1|E2R1Q1_CANLF,tr|E2R174|E2R174_CANLF,sp|O46550|CAV2_CANLF,tr|F1PUT6|F1PUT6_CANLF,tr|F1PAP5|F1PAP5…
GO:0051603	proteolysis involved in cellular protein catabolic process	15 of 379 in the list(3.96%)	59 of 1716 in all the Protein(3.44%)	0.311929	tr|A0A5F4CB52|A0A5F4CB52_CANLF,tr|F1PUU5|F1PUU5_CANLF,sp|E2RG47|STT3B_CANLF,tr|J9NSV9|J9NSV9_CANLF,tr|A0A5F4C0N2|A0A5F4C0N2_CANLF,tr|E2RTE0|E2RTE0_CANLF,tr|A0A5F4C5D6|A0A5F4C5D6_CANLF,tr|J9NY42|J9NY42_CANLF,tr|J9NYU4|J9NYU4_CANLF,tr|A0A5F4CKL1|A0A5F4CKL1_CANLF,tr|A0A5F4DJB2|A0A5F4DJB2_CANLF,tr|F1PVE5|F1PVE5_CANLF,tr|E2RGH5|E2RGH5_CANLF,tr|A0A5F4CJJ1|A0A5F4CJJ1_CANLF,tr|E2RH35|E2RH35_CANLF
GO:0051656	establishment of organelle localization	15 of 379 in the list(3.96%)	59 of 1716 in all the Protein(3.44%)	0.311929	tr|A0A5F4D653|A0A5F4D653_CANLF,tr|F1PCX8|F1PCX8_CANLF,tr|F1PVV7|F1PVV7_CANLF,tr|A0A5F4CPM8|A0A5F4CPM8_CANLF,tr|J9NRG5|J9NRG5_CANLF,tr|E2R417|E2R417_CANLF,tr|A0A5F4CVJ1|A0A5F4CVJ1_CANLF,tr|A0A5F4BXY6|A0A5F4BXY6_CANLF,tr|E2RGF3|E2RGF3_CANLF,tr|A0A5F4D5G0|A0A5F4D5G0_CANLF,tr|A0A5F4C0Q0|A0A5F4C0Q0_CANLF,tr|A0A5F4CNZ3|A0A5F4CNZ3_CANLF,tr|E2RSI6|E2RSI6_CANLF,tr|F1PVE5|F1PVE5_CANLF,tr|J9P078|J9P078_CANLF
GO:0001525	angiogenesis	11 of 379 in the list(2.90%)	42 of 1716 in all the Protein(2.45%)	0.313259	tr|F1PGZ1|F1PGZ1_CANLF,tr|E2R174|E2R174_CANLF,tr|J9P565|J9P565_CANLF,tr|A0A5F4D0Z3|A0A5F4D0Z3_CANLF,tr|F1PI78|F1PI78_CANLF,tr|E2RRM5|E2RRM5_CANLF,tr|E2R3R9|E2R3R9_CANLF,tr|J9NRJ0|J9NRJ0_CANLF,sp|P33724|CAV1_CANLF,tr|A0A5F4DJV1|A0A5F4DJV1_CANLF,tr|A0A5F4C707|A0A5F4C707_CANLF
GO:0007517	muscle organ development	18 of 379 in the list(4.75%)	72 of 1716 in all the Protein(4.20%)	0.314592	tr|A0A5F4CXZ9|A0A5F4CXZ9_CANLF,tr|F1PID1|F1PID1_CANLF,tr|A0A5F4D0Z3|A0A5F4D0Z3_CANLF,tr|F1PVV7|F1PVV7_CANLF,tr|A0A5F4CT03|A0A5F4CT03_CANLF,tr|J9NRJ0|J9NRJ0_CANLF,tr|F1Q0N9|F1Q0N9_CANLF,tr|E2REH3|E2REH3_CANLF,tr|J9NSW5|J9NSW5_CANLF,tr|A0A5F4D5X8|A0A5F4D5X8_CANLF,tr|E2QZV5|E2QZV5_CANLF,sp|O46550|CAV2_CANLF,tr|F1P8F3|F1P8F3_CANLF,tr|F1PYS6|F1PYS6_CANLF,tr|J9P5S3|J9P5S3_CANLF,tr|A0A5F4DAI4|A0A5F4DAI4…
GO:0008277	regulation of G-protein coupled receptor protein signaling pathway	5 of 379 in the list(1.32%)	17 of 1716 in all the Protein(0.99%)	0.315447	tr|J9NY42|J9NY42_CANLF,sp|O46550|CAV2_CANLF,tr|F6X9W7|F6X9W7_CANLF,tr|E2R8Q3|E2R8Q3_CANLF,tr|A0A5F4CT03|A0A5F4CT03_CANLF
GO:0007034	vacuolar transport	3 of 379 in the list(0.79%)	9 of 1716 in all the Protein(0.52%)	0.317968	tr|E2R417|E2R417_CANLF,tr|E2R4C1|E2R4C1_CANLF,tr|A0A5F4DIW1|A0A5F4DIW1_CANLF
GO:0008629	induction of apoptosis by intracellular signals	3 of 379 in the list(0.79%)	9 of 1716 in all the Protein(0.52%)	0.317968	tr|Q45KI9|Q45KI9_CANLF,tr|J9NYU4|J9NYU4_CANLF,tr|A0A5F4C5D6|A0A5F4C5D6_CANLF
GO:0010970	microtubule-based transport	3 of 379 in the list(0.79%)	9 of 1716 in all the Protein(0.52%)	0.317968	tr|E2RAF0|E2RAF0_CANLF,tr|A0A5F4CNZ3|A0A5F4CNZ3_CANLF,tr|J9P078|J9P078_CANLF
GO:0021549	cerebellum development	3 of 379 in the list(0.79%)	9 of 1716 in all the Protein(0.52%)	0.317968	tr|F1Q3H5|F1Q3H5_CANLF,tr|F1PVV7|F1PVV7_CANLF,tr|F1PCK7|F1PCK7_CANLF
GO:0022037	metencephalon development	3 of 379 in the list(0.79%)	9 of 1716 in all the Protein(0.52%)	0.317968	tr|F1Q3H5|F1Q3H5_CANLF,tr|F1PVV7|F1PVV7_CANLF,tr|F1PCK7|F1PCK7_CANLF
GO:0030307	positive regulation of cell growth	3 of 379 in the list(0.79%)	9 of 1716 in all the Protein(0.52%)	0.317968	tr|F1Q4K4|F1Q4K4_CANLF,tr|A0A5F4CXJ9|A0A5F4CXJ9_CANLF,tr|F1PID1|F1PID1_CANLF
GO:0031113	regulation of microtubule polymerization	3 of 379 in the list(0.79%)	9 of 1716 in all the Protein(0.52%)	0.317968	tr|A0A5F4DAI4|A0A5F4DAI4_CANLF,sp|P33724|CAV1_CANLF,tr|J9NVP2|J9NVP2_CANLF
GO:0032091	negative regulation of protein binding	3 of 379 in the list(0.79%)	9 of 1716 in all the Protein(0.52%)	0.317968	sp|P33724|CAV1_CANLF,tr|A0A5F4CG76|A0A5F4CG76_CANLF,tr|A0A5F4CT03|A0A5F4CT03_CANLF
GO:0032392	DNA geometric change	3 of 379 in the list(0.79%)	9 of 1716 in all the Protein(0.52%)	0.317968	tr|A0A5F4CJL3|A0A5F4CJL3_CANLF,tr|E2RTI2|E2RTI2_CANLF,tr|J9P937|J9P937_CANLF
GO:0032410	negative regulation of transporter activity	3 of 379 in the list(0.79%)	9 of 1716 in all the Protein(0.52%)	0.317968	tr|E2RGF3|E2RGF3_CANLF,tr|A0A5F4DE12|A0A5F4DE12_CANLF,tr|F6X9W7|F6X9W7_CANLF
GO:0051258	protein polymerization	3 of 379 in the list(0.79%)	9 of 1716 in all the Protein(0.52%)	0.317968	tr|J9NRV7|J9NRV7_CANLF,tr|F1PS60|F1PS60_CANLF,tr|J9NYH4|J9NYH4_CANLF
GO:0051928	positive regulation of calcium ion transport	3 of 379 in the list(0.79%)	9 of 1716 in all the Protein(0.52%)	0.317968	tr|A0A5F4CB52|A0A5F4CB52_CANLF,tr|F1PIF6|F1PIF6_CANLF,sp|P33724|CAV1_CANLF
GO:0051973	positive regulation of telomerase activity	3 of 379 in the list(0.79%)	9 of 1716 in all the Protein(0.52%)	0.317968	tr|E2R0L9|E2R0L9_CANLF,tr|F6XRK3|F6XRK3_CANLF,tr|A0A5F4D0Z3|A0A5F4D0Z3_CANLF
GO:0090002	establishment of protein localization to plasma membrane	3 of 379 in the list(0.79%)	9 of 1716 in all the Protein(0.52%)	0.317968	tr|E2RGF3|E2RGF3_CANLF,tr|E2RHY0|E2RHY0_CANLF,tr|A0A140T8E6|A0A140T8E6_CANLF
GO:0002230	positive regulation of defense response to virus by host	4 of 379 in the list(1.06%)	13 of 1716 in all the Protein(0.76%)	0.318561	tr|A0A5F4C4T7|A0A5F4C4T7_CANLF,tr|J9PB22|J9PB22_CANLF,tr|F1PIF6|F1PIF6_CANLF,tr|A0A5F4C5D6|A0A5F4C5D6_CANLF
GO:0006944	membrane fusion	4 of 379 in the list(1.06%)	13 of 1716 in all the Protein(0.76%)	0.318561	tr|A0A5F4CVJ1|A0A5F4CVJ1_CANLF,tr|A0A5F4D5G0|A0A5F4D5G0_CANLF,tr|A0A5F4C0Q0|A0A5F4C0Q0_CANLF,sp|O46550|CAV2_CANLF
GO:0018108	peptidyl-tyrosine phosphorylation	4 of 379 in the list(1.06%)	13 of 1716 in all the Protein(0.76%)	0.318561	tr|J9PAU7|J9PAU7_CANLF,tr|E2R3S0|E2R3S0_CANLF,sp|Q1HG70|MP2K2_CANLF,tr|F1PUT6|F1PUT6_CANLF
GO:0018212	peptidyl-tyrosine modification	4 of 379 in the list(1.06%)	13 of 1716 in all the Protein(0.76%)	0.318561	tr|J9PAU7|J9PAU7_CANLF,tr|E2R3S0|E2R3S0_CANLF,sp|Q1HG70|MP2K2_CANLF,tr|F1PUT6|F1PUT6_CANLF
GO:0030879	mammary gland development	4 of 379 in the list(1.06%)	13 of 1716 in all the Protein(0.76%)	0.318561	tr|A0A5F4CMN1|A0A5F4CMN1_CANLF,tr|F1Q298|F1Q298_CANLF,sp|P33724|CAV1_CANLF,tr|A0A5F4C5D6|A0A5F4C5D6_CANLF
GO:0031330	negative regulation of cellular catabolic process	4 of 379 in the list(1.06%)	13 of 1716 in all the Protein(0.76%)	0.318561	tr|E2RSQ3|E2RSQ3_CANLF,tr|E2RLS3|E2RLS3_CANLF,tr|A0A5F4C707|A0A5F4C707_CANLF,tr|E2RRM5|E2RRM5_CANLF
GO:0032212	positive regulation of telomere maintenance via telomerase	4 of 379 in the list(1.06%)	13 of 1716 in all the Protein(0.76%)	0.318561	tr|E2R0L9|E2R0L9_CANLF,tr|F6XRK3|F6XRK3_CANLF,tr|A0A5F4D0Z3|A0A5F4D0Z3_CANLF,tr|F1Q3G7|F1Q3G7_CANLF
GO:0042307	positive regulation of protein import into nucleus	4 of 379 in the list(1.06%)	13 of 1716 in all the Protein(0.76%)	0.318561	tr|F1PID1|F1PID1_CANLF,tr|E2R3V7|E2R3V7_CANLF,tr|F1PWW0|F1PWW0_CANLF,tr|A0A140T8E6|A0A140T8E6_CANLF
GO:0043270	positive regulation of ion transport	4 of 379 in the list(1.06%)	13 of 1716 in all the Protein(0.76%)	0.318561	tr|A0A5F4CB52|A0A5F4CB52_CANLF,tr|E2RHY0|E2RHY0_CANLF,tr|F1PIF6|F1PIF6_CANLF,sp|P33724|CAV1_CANLF
GO:0045727	positive regulation of translation	4 of 379 in the list(1.06%)	13 of 1716 in all the Protein(0.76%)	0.318561	tr|E2RIX2|E2RIX2_CANLF,tr|J9NXH0|J9NXH0_CANLF,tr|J9NZV5|J9NZV5_CANLF,tr|F1PHT0|F1PHT0_CANLF
GO:0050691	regulation of defense response to virus by host	4 of 379 in the list(1.06%)	13 of 1716 in all the Protein(0.76%)	0.318561	tr|A0A5F4C4T7|A0A5F4C4T7_CANLF,tr|J9PB22|J9PB22_CANLF,tr|F1PIF6|F1PIF6_CANLF,tr|A0A5F4C5D6|A0A5F4C5D6_CANLF
GO:0022008	neurogenesis	63 of 379 in the list(16.62%)	270 of 1716 in all the Protein(15.73%)	0.320549	tr|A0A5F4CXZ9|A0A5F4CXZ9_CANLF,tr|A0A5F4D0Z3|A0A5F4D0Z3_CANLF,tr|F1PVV7|F1PVV7_CANLF,tr|E2QY27|E2QY27_CANLF,tr|F1PIK5|F1PIK5_CANLF,tr|A0A5F4CJ79|A0A5F4CJ79_CANLF,tr|E2QX15|E2QX15_CANLF,tr|A0A5F4CT03|A0A5F4CT03_CANLF,tr|F1PSC2|F1PSC2_CANLF,tr|A0A5F4C0Y2|A0A5F4C0Y2_CANLF,tr|A0A5F4CL11|A0A5F4CL11_CANLF,tr|F1PL36|F1PL36_CANLF,tr|A0A5F4CFW2|A0A5F4CFW2_CANLF,tr|J9P9P4|J9P9P4_CANLF,tr|J9NZR2|J9NZR2_CANL…
GO:0051301	cell division	17 of 379 in the list(4.49%)	68 of 1716 in all the Protein(3.96%)	0.322001	tr|F1PCX8|F1PCX8_CANLF,tr|F1PUU5|F1PUU5_CANLF,tr|F1PVV7|F1PVV7_CANLF,tr|A0A5F4C280|A0A5F4C280_CANLF,tr|A0A5F4DFT0|A0A5F4DFT0_CANLF,tr|J9NZL2|J9NZL2_CANLF,tr|F1PVE5|F1PVE5_CANLF,tr|F1PXU1|F1PXU1_CANLF,tr|A0A5F4C290|A0A5F4C290_CANLF,tr|E2RH35|E2RH35_CANLF,tr|L7MTN7|L7MTN7_CANLF,tr|A0A5F4CPM8|A0A5F4CPM8_CANLF,tr|J9NVP2|J9NVP2_CANLF,tr|F1PEK5|F1PEK5_CANLF,tr|E2R417|E2R417_CANLF,tr|A0A5F4D662|A0A5F4D6…
GO:0008361	regulation of cell size	13 of 379 in the list(3.43%)	51 of 1716 in all the Protein(2.97%)	0.327165	tr|A0A5F4CXJ9|A0A5F4CXJ9_CANLF,tr|E2R0X9|E2R0X9_CANLF,tr|E2R174|E2R174_CANLF,tr|F1PID1|F1PID1_CANLF,tr|A0A5F4C5D6|A0A5F4C5D6_CANLF,tr|F1PCR1|F1PCR1_CANLF,tr|F1Q4K4|F1Q4K4_CANLF,tr|F1PB11|F1PB11_CANLF,tr|E2RLS3|E2RLS3_CANLF,tr|E2RGF3|E2RGF3_CANLF,tr|E2RA21|E2RA21_CANLF,tr|E2RSI6|E2RSI6_CANLF,tr|E2RQV7|E2RQV7_CANLF
GO:0030005	cellular di-, tri-valent inorganic cation homeostasis	13 of 379 in the list(3.43%)	51 of 1716 in all the Protein(2.97%)	0.327165	tr|A0A5F4CB52|A0A5F4CB52_CANLF,tr|A0A5F4DKQ5|A0A5F4DKQ5_CANLF,tr|E2R2U4|E2R2U4_CANLF,tr|A0A5F4CJ79|A0A5F4CJ79_CANLF,tr|A0A5F4C5D6|A0A5F4C5D6_CANLF,tr|E2R886|E2R886_CANLF,tr|F1PW86|F1PW86_CANLF,tr|F6Y258|F6Y258_CANLF,sp|P30803|ADCY5_CANLF,tr|J9P4P2|J9P4P2_CANLF,tr|J9P922|J9P922_CANLF,tr|A0A5F4C9C0|A0A5F4C9C0_CANLF,tr|A0A5F4CNW6|A0A5F4CNW6_CANLF
GO:0051222	positive regulation of protein transport	9 of 379 in the list(2.37%)	34 of 1716 in all the Protein(1.98%)	0.328493	tr|F1PID1|F1PID1_CANLF,tr|E2R3V7|E2R3V7_CANLF,tr|A0A5F4CX99|A0A5F4CX99_CANLF,tr|E2RLS3|E2RLS3_CANLF,tr|J9NRV7|J9NRV7_CANLF,tr|A0A5F4DBI9|A0A5F4DBI9_CANLF,tr|E2RSI6|E2RSI6_CANLF,tr|F1PWW0|F1PWW0_CANLF,tr|A0A140T8E6|A0A140T8E6_CANLF
GO:0051129	negative regulation of cellular component organization	22 of 379 in the list(5.80%)	90 of 1716 in all the Protein(5.24%)	0.32958	tr|A0A5F4D8A5|A0A5F4D8A5_CANLF,tr|A0A5F4CW16|A0A5F4CW16_CANLF,tr|F1Q433|F1Q433_CANLF,tr|J9NYK7|J9NYK7_CANLF,tr|A0A5F4CWR5|A0A5F4CWR5_CANLF,tr|F1Q253|F1Q253_CANLF,tr|A0A5F4CG76|A0A5F4CG76_CANLF,tr|F1PXU1|F1PXU1_CANLF,tr|E2R1P6|E2R1P6_CANLF,tr|E2R174|E2R174_CANLF,tr|J9PB22|J9PB22_CANLF,tr|E2RSQ7|E2RSQ7_CANLF,tr|J9NVP2|J9NVP2_CANLF,tr|A0A5F4C5D6|A0A5F4C5D6_CANLF,tr|F1PAP5|F1PAP5_CANLF,tr|E2RCZ7|E2RC…
GO:0051246	regulation of protein metabolic process	58 of 379 in the list(15.30%)	249 of 1716 in all the Protein(14.51%)	0.336198	tr|A0A5F4D8A5|A0A5F4D8A5_CANLF,tr|J9P504|J9P504_CANLF,tr|A0A5F4D0Z3|A0A5F4D0Z3_CANLF,tr|F1Q433|F1Q433_CANLF,tr|F1PYE3|F1PYE3_CANLF,tr|A0A5F4CT03|A0A5F4CT03_CANLF,tr|F1PL36|F1PL36_CANLF,tr|J9P357|J9P357_CANLF,tr|E2RJI7|E2RJI7_CANLF,tr|A0A5F4CG76|A0A5F4CG76_CANLF,tr|F1PWW0|F1PWW0_CANLF,tr|A0A5F4CP79|A0A5F4CP79_CANLF,tr|J9NZV5|J9NZV5_CANLF,tr|E2R1P6|E2R1P6_CANLF,tr|A0A5F4CB52|A0A5F4CB52_CANLF,tr|E2R…
GO:0035295	tube development	15 of 379 in the list(3.96%)	60 of 1716 in all the Protein(3.50%)	0.337895	tr|A0A5F4CMN1|A0A5F4CMN1_CANLF,tr|F1Q298|F1Q298_CANLF,tr|F1PGZ1|F1PGZ1_CANLF,sp|Q1HG70|MP2K2_CANLF,tr|A0A5F4D5F1|A0A5F4D5F1_CANLF,tr|J9PAD2|J9PAD2_CANLF,tr|A0A5F4D0Z3|A0A5F4D0Z3_CANLF,tr|F1PUT6|F1PUT6_CANLF,tr|A0A5F4CPM8|A0A5F4CPM8_CANLF,tr|A0A5F4C5D6|A0A5F4C5D6_CANLF,tr|E2RRM5|E2RRM5_CANLF,tr|E2R3R9|E2R3R9_CANLF,tr|J9P9P4|J9P9P4_CANLF,tr|J9NZR2|J9NZR2_CANLF,tr|E2REH3|E2REH3_CANLF
GO:0032268	regulation of cellular protein metabolic process	55 of 379 in the list(14.51%)	236 of 1716 in all the Protein(13.75%)	0.34054	tr|A0A5F4D8A5|A0A5F4D8A5_CANLF,tr|J9P504|J9P504_CANLF,tr|A0A5F4D0Z3|A0A5F4D0Z3_CANLF,tr|F1Q433|F1Q433_CANLF,tr|F1PYE3|F1PYE3_CANLF,tr|A0A5F4CT03|A0A5F4CT03_CANLF,tr|F1PL36|F1PL36_CANLF,tr|J9P357|J9P357_CANLF,tr|E2RJI7|E2RJI7_CANLF,tr|A0A5F4CG76|A0A5F4CG76_CANLF,tr|A0A5F4CP79|A0A5F4CP79_CANLF,tr|J9NZV5|J9NZV5_CANLF,tr|E2R1P6|E2R1P6_CANLF,tr|A0A5F4CB52|A0A5F4CB52_CANLF,tr|E2R1Q1|E2R1Q1_CANLF,tr|E2R…
GO:0043933	macromolecular complex subunit organization	66 of 379 in the list(17.41%)	285 of 1716 in all the Protein(16.61%)	0.341833	tr|E2RJT7|E2RJT7_CANLF,tr|J9P1N8|J9P1N8_CANLF,tr|F1PS60|F1PS60_CANLF,tr|A0A5F4D8J3|A0A5F4D8J3_CANLF,tr|A0A5F4CJ79|A0A5F4CJ79_CANLF,tr|F6Y258|F6Y258_CANLF,tr|F1Q039|F1Q039_CANLF,tr|F1Q298|F1Q298_CANLF,tr|E2R174|E2R174_CANLF,sp|O46550|CAV2_CANLF,tr|F1PUT6|F1PUT6_CANLF,tr|E2R5F1|E2R5F1_CANLF,tr|E2RFM7|E2RFM7_CANLF,tr|A0A5F4CNW6|A0A5F4CNW6_CANLF,sp|P33724|CAV1_CANLF,tr|F1PID1|F1PID1_CANLF,tr|E2REJ7|E…
GO:0051493	regulation of cytoskeleton organization	23 of 379 in the list(6.07%)	95 of 1716 in all the Protein(5.54%)	0.343118	tr|A0A5F4D8A5|A0A5F4D8A5_CANLF,tr|F1PID1|F1PID1_CANLF,tr|A0A5F4D0Z3|A0A5F4D0Z3_CANLF,tr|A0A5F4CW16|A0A5F4CW16_CANLF,tr|J9P820|J9P820_CANLF,tr|J9NYK7|J9NYK7_CANLF,tr|E2RMC8|E2RMC8_CANLF,tr|F1PL36|F1PL36_CANLF,tr|F1Q253|F1Q253_CANLF,tr|E2RJI7|E2RJI7_CANLF,tr|E2RG15|E2RG15_CANLF,tr|E2REH3|E2REH3_CANLF,tr|F1PXU1|F1PXU1_CANLF,tr|E2R1P6|E2R1P6_CANLF,tr|E2R1Q1|E2R1Q1_CANLF,tr|J9NVP2|J9NVP2_CANLF,tr|F1PA…
GO:0048699	generation of neurons	59 of 379 in the list(15.57%)	254 of 1716 in all the Protein(14.80%)	0.343692	tr|A0A5F4CXZ9|A0A5F4CXZ9_CANLF,tr|A0A5F4D0Z3|A0A5F4D0Z3_CANLF,tr|F1PVV7|F1PVV7_CANLF,tr|E2QY27|E2QY27_CANLF,tr|F1PIK5|F1PIK5_CANLF,tr|A0A5F4CJ79|A0A5F4CJ79_CANLF,tr|E2QX15|E2QX15_CANLF,tr|A0A5F4CT03|A0A5F4CT03_CANLF,tr|F1PSC2|F1PSC2_CANLF,tr|A0A5F4C0Y2|A0A5F4C0Y2_CANLF,tr|A0A5F4CL11|A0A5F4CL11_CANLF,tr|F1PL36|F1PL36_CANLF,tr|A0A5F4CFW2|A0A5F4CFW2_CANLF,tr|J9P9P4|J9P9P4_CANLF,tr|J9NZR2|J9NZR2_CANL…
GO:0006875	cellular metal ion homeostasis	11 of 379 in the list(2.90%)	43 of 1716 in all the Protein(2.51%)	0.344103	tr|A0A5F4CB52|A0A5F4CB52_CANLF,tr|F1PID1|F1PID1_CANLF,tr|A0A5F4CJ79|A0A5F4CJ79_CANLF,tr|A0A5F4C5D6|A0A5F4C5D6_CANLF,tr|E2R886|E2R886_CANLF,tr|F1PW86|F1PW86_CANLF,tr|F6Y258|F6Y258_CANLF,sp|P30803|ADCY5_CANLF,tr|J9P4P2|J9P4P2_CANLF,tr|A0A5F4C9C0|A0A5F4C9C0_CANLF,tr|A0A5F4CNW6|A0A5F4CNW6_CANLF
GO:0007186	G-protein coupled receptor protein signaling pathway	11 of 379 in the list(2.90%)	43 of 1716 in all the Protein(2.51%)	0.344103	sp|P63091|GNAS_CANLF,tr|F1P7Q6|F1P7Q6_CANLF,tr|F1PI78|F1PI78_CANLF,tr|A0A5F4C280|A0A5F4C280_CANLF,tr|J9NY42|J9NY42_CANLF,tr|E2RGF3|E2RGF3_CANLF,sp|P30803|ADCY5_CANLF,tr|F1PHN5|F1PHN5_CANLF,tr|A0A5F4CNW6|A0A5F4CNW6_CANLF,tr|F1PWW0|F1PWW0_CANLF,tr|A0A5F4CKY1|A0A5F4CKY1_CANLF
GO:0055065	metal ion homeostasis	11 of 379 in the list(2.90%)	43 of 1716 in all the Protein(2.51%)	0.344103	tr|A0A5F4CB52|A0A5F4CB52_CANLF,tr|F1PID1|F1PID1_CANLF,tr|A0A5F4CJ79|A0A5F4CJ79_CANLF,tr|A0A5F4C5D6|A0A5F4C5D6_CANLF,tr|E2R886|E2R886_CANLF,tr|F1PW86|F1PW86_CANLF,tr|F6Y258|F6Y258_CANLF,sp|P30803|ADCY5_CANLF,tr|J9P4P2|J9P4P2_CANLF,tr|A0A5F4C9C0|A0A5F4C9C0_CANLF,tr|A0A5F4CNW6|A0A5F4CNW6_CANLF
GO:0010466	negative regulation of peptidase activity	7 of 379 in the list(1.85%)	26 of 1716 in all the Protein(1.52%)	0.345403	tr|J9NY42|J9NY42_CANLF,tr|E2R886|E2R886_CANLF,tr|A0A5F4CXJ9|A0A5F4CXJ9_CANLF,sp|Q9N2J4|AQP1_CANLF,tr|F1PB30|F1PB30_CANLF,tr|E2QUV3|E2QUV3_CANLF,tr|F1P699|F1P699_CANLF
GO:0033135	regulation of peptidyl-serine phosphorylation	7 of 379 in the list(1.85%)	26 of 1716 in all the Protein(1.52%)	0.345403	tr|F1P874|F1P874_CANLF,tr|J9NY42|J9NY42_CANLF,tr|A0A5F4CSQ5|A0A5F4CSQ5_CANLF,sp|P33724|CAV1_CANLF,tr|E2RSQ7|E2RSQ7_CANLF,tr|A0A5F4CYQ8|A0A5F4CYQ8_CANLF,tr|E2REH3|E2REH3_CANLF
GO:0043627	response to estrogen stimulus	7 of 379 in the list(1.85%)	26 of 1716 in all the Protein(1.52%)	0.345403	sp|Q9N2J4|AQP1_CANLF,tr|J9NRV7|J9NRV7_CANLF,tr|A0A5F4D0Z3|A0A5F4D0Z3_CANLF,sp|P33724|CAV1_CANLF,tr|E2R9S7|E2R9S7_CANLF,tr|F1Q0N9|F1Q0N9_CANLF,tr|E2RIX2|E2RIX2_CANLF
GO:0014706	striated muscle tissue development	14 of 379 in the list(3.69%)	56 of 1716 in all the Protein(3.26%)	0.346468	tr|E2QZV5|E2QZV5_CANLF,tr|A0A5F4D5X8|A0A5F4D5X8_CANLF,tr|A0A5F4CXZ9|A0A5F4CXZ9_CANLF,tr|F1PID1|F1PID1_CANLF,sp|O46550|CAV2_CANLF,tr|A0A5F4D0Z3|A0A5F4D0Z3_CANLF,tr|F1PVV7|F1PVV7_CANLF,tr|F1P8F3|F1P8F3_CANLF,tr|A0A5F4CT03|A0A5F4CT03_CANLF,tr|F1PYS6|F1PYS6_CANLF,tr|J9NRJ0|J9NRJ0_CANLF,sp|P33724|CAV1_CANLF,tr|F1Q0N9|F1Q0N9_CANLF,tr|E2REH3|E2REH3_CANLF
GO:0010646	regulation of cell communication	78 of 379 in the list(20.58%)	339 of 1716 in all the Protein(19.76%)	0.347905	tr|A0A5F4CNN3|A0A5F4CNN3_CANLF,tr|F1PYE3|F1PYE3_CANLF,tr|A0A5F4CJ79|A0A5F4CJ79_CANLF,tr|F1PCR1|F1PCR1_CANLF,tr|A0A5F4CFW2|A0A5F4CFW2_CANLF,tr|E2R0Z1|E2R0Z1_CANLF,tr|A0A5F4DJB2|A0A5F4DJB2_CANLF,tr|J9NYB2|J9NYB2_CANLF,tr|E2QUV3|E2QUV3_CANLF,tr|E2QZV5|E2QZV5_CANLF,tr|E2R174|E2R174_CANLF,sp|O46550|CAV2_CANLF,tr|F1PF03|F1PF03_CANLF,tr|J9P530|J9P530_CANLF,tr|J9NY42|J9NY42_CANLF,tr|E2RSI6|E2RSI6_CANLF,t…
GO:0031400	negative regulation of protein modification process	10 of 379 in the list(2.64%)	39 of 1716 in all the Protein(2.27%)	0.353378	tr|A0A5F4D0Z3|A0A5F4D0Z3_CANLF,tr|J9NYK7|J9NYK7_CANLF,tr|A0A5F4C280|A0A5F4C280_CANLF,tr|A0A5F4CT03|A0A5F4CT03_CANLF,tr|J9NY42|J9NY42_CANLF,tr|E2RCZ7|E2RCZ7_CANLF,sp|P33724|CAV1_CANLF,tr|A0A5F4CG76|A0A5F4CG76_CANLF,tr|A0A5F4CYQ8|A0A5F4CYQ8_CANLF,tr|J9NZV5|J9NZV5_CANLF
GO:0003008	system process	46 of 379 in the list(12.14%)	197 of 1716 in all the Protein(11.48%)	0.354009	tr|A0A5F4CXZ9|A0A5F4CXZ9_CANLF,tr|A0A5F4D0Z3|A0A5F4D0Z3_CANLF,tr|F1PVV7|F1PVV7_CANLF,tr|A0A5F4CJ79|A0A5F4CJ79_CANLF,tr|E2QX15|E2QX15_CANLF,tr|F1PSC2|F1PSC2_CANLF,tr|E2R886|E2R886_CANLF,tr|J9NRJ0|J9NRJ0_CANLF,tr|A0A5F4CFW2|A0A5F4CFW2_CANLF,tr|F1PIF6|F1PIF6_CANLF,tr|A0A5F4CB52|A0A5F4CB52_CANLF,tr|E2QZV5|E2QZV5_CANLF,tr|E2R174|E2R174_CANLF,tr|F1PF03|F1PF03_CANLF,tr|F1PUT6|F1PUT6_CANLF,tr|F1P8F3|F1P8…
GO:0007051	spindle organization	6 of 379 in the list(1.58%)	22 of 1716 in all the Protein(1.28%)	0.354624	tr|F1PCX8|F1PCX8_CANLF,tr|E2RTI2|E2RTI2_CANLF,tr|A0A5F4CXK1|A0A5F4CXK1_CANLF,tr|E2RSI6|E2RSI6_CANLF,tr|A0A5F4BQ76|A0A5F4BQ76_CANLF,tr|J9NVP2|J9NVP2_CANLF
GO:0007548	sex differentiation	6 of 379 in the list(1.58%)	22 of 1716 in all the Protein(1.28%)	0.354624	tr|J9NY42|J9NY42_CANLF,tr|F1PGZ1|F1PGZ1_CANLF,tr|J9NZL2|J9NZL2_CANLF,tr|A0A5F4CFW2|A0A5F4CFW2_CANLF,tr|A0A5F4D0Z3|A0A5F4D0Z3_CANLF,tr|E2R9S7|E2R9S7_CANLF
GO:0043244	regulation of protein complex disassembly	6 of 379 in the list(1.58%)	22 of 1716 in all the Protein(1.28%)	0.354624	tr|E2R1P6|E2R1P6_CANLF,tr|A0A5F4D8A5|A0A5F4D8A5_CANLF,tr|A0A5F4DAI4|A0A5F4DAI4_CANLF,tr|F1Q253|F1Q253_CANLF,tr|F1PXU1|F1PXU1_CANLF,tr|F1PAP5|F1PAP5_CANLF
GO:0048194	Golgi vesicle budding	6 of 379 in the list(1.58%)	22 of 1716 in all the Protein(1.28%)	0.354624	tr|J9NRG5|J9NRG5_CANLF,tr|A0A5F4D653|A0A5F4D653_CANLF,tr|A0A5F4CX99|A0A5F4CX99_CANLF,tr|A0A5F4CVJ1|A0A5F4CVJ1_CANLF,tr|A0A5F4D5G0|A0A5F4D5G0_CANLF,tr|A0A5F4C0Q0|A0A5F4C0Q0_CANLF
GO:0050708	regulation of protein secretion	6 of 379 in the list(1.58%)	22 of 1716 in all the Protein(1.28%)	0.354624	tr|A0A5F4CX99|A0A5F4CX99_CANLF,tr|J9NRV7|J9NRV7_CANLF,tr|E2RSI6|E2RSI6_CANLF,tr|A0A5F4DBI9|A0A5F4DBI9_CANLF,tr|A0A5F4CNN3|A0A5F4CNN3_CANLF,tr|A0A5F4C5D6|A0A5F4C5D6_CANLF
GO:0060541	respiratory system development	6 of 379 in the list(1.58%)	22 of 1716 in all the Protein(1.28%)	0.354624	sp|Q1HG70|MP2K2_CANLF,tr|A0A5F4CFW2|A0A5F4CFW2_CANLF,tr|J9P9P4|J9P9P4_CANLF,tr|A0A5F4D0Z3|A0A5F4D0Z3_CANLF,tr|J9NZR2|J9NZR2_CANLF,tr|A0A5F4CPM8|A0A5F4CPM8_CANLF
GO:0009966	regulation of signal transduction	68 of 379 in the list(17.94%)	295 of 1716 in all the Protein(17.19%)	0.355741	tr|A0A5F4CNN3|A0A5F4CNN3_CANLF,tr|F1PYE3|F1PYE3_CANLF,tr|A0A5F4CJ79|A0A5F4CJ79_CANLF,tr|F1PCR1|F1PCR1_CANLF,tr|E2R0Z1|E2R0Z1_CANLF,tr|A0A5F4DJB2|A0A5F4DJB2_CANLF,tr|J9NYB2|J9NYB2_CANLF,tr|E2QUV3|E2QUV3_CANLF,tr|E2R174|E2R174_CANLF,sp|O46550|CAV2_CANLF,tr|F1PF03|F1PF03_CANLF,tr|J9P530|J9P530_CANLF,tr|J9NY42|J9NY42_CANLF,tr|E2RSI6|E2RSI6_CANLF,sp|P33724|CAV1_CANLF,tr|J9NW32|J9NW32_CANLF,tr|F1PUA5|F…
GO:0051338	regulation of transferase activity	36 of 379 in the list(9.50%)	153 of 1716 in all the Protein(8.92%)	0.358546	tr|J9P1N8|J9P1N8_CANLF,tr|A0A5F4D0Z3|A0A5F4D0Z3_CANLF,tr|F1PIK5|F1PIK5_CANLF,tr|A0A5F4CJ79|A0A5F4CJ79_CANLF,tr|A0A5F4CT03|A0A5F4CT03_CANLF,tr|F1PHN5|F1PHN5_CANLF,tr|J9NYB2|J9NYB2_CANLF,tr|E2R1P6|E2R1P6_CANLF,tr|E2QZV5|E2QZV5_CANLF,tr|F1PF03|F1PF03_CANLF,tr|F1PUT6|F1PUT6_CANLF,tr|A0A5F4C5D6|A0A5F4C5D6_CANLF,tr|F1PAP5|F1PAP5_CANLF,tr|J9NY42|J9NY42_CANLF,sp|P33724|CAV1_CANLF,tr|A0A5F4DF90|A0A5F4DF90…
GO:0016477	cell migration	28 of 379 in the list(7.39%)	118 of 1716 in all the Protein(6.88%)	0.364298	tr|A0A5F4CMN1|A0A5F4CMN1_CANLF,tr|F1PUU5|F1PUU5_CANLF,tr|F1PID1|F1PID1_CANLF,tr|A0A5F4D0Z3|A0A5F4D0Z3_CANLF,tr|A0A5F4C4S3|A0A5F4C4S3_CANLF,tr|F1PVV7|F1PVV7_CANLF,tr|A0A5F4CNN3|A0A5F4CNN3_CANLF,tr|A0A5F4CT03|A0A5F4CT03_CANLF,tr|A0A5F4BXY6|A0A5F4BXY6_CANLF,tr|E2R049|E2R049_CANLF,tr|F1PGZ1|F1PGZ1_CANLF,tr|A0A5F4D5F1|A0A5F4D5F1_CANLF,tr|E2RKP7|E2RKP7_CANLF,tr|E2R174|E2R174_CANLF,tr|F1PCQ3|F1PCQ3_CANL…
GO:0044257	cellular protein catabolic process	15 of 379 in the list(3.96%)	61 of 1716 in all the Protein(3.55%)	0.364319	tr|A0A5F4CB52|A0A5F4CB52_CANLF,tr|F1PUU5|F1PUU5_CANLF,sp|E2RG47|STT3B_CANLF,tr|J9NSV9|J9NSV9_CANLF,tr|A0A5F4C0N2|A0A5F4C0N2_CANLF,tr|E2RTE0|E2RTE0_CANLF,tr|A0A5F4C5D6|A0A5F4C5D6_CANLF,tr|J9NY42|J9NY42_CANLF,tr|J9NYU4|J9NYU4_CANLF,tr|A0A5F4CKL1|A0A5F4CKL1_CANLF,tr|A0A5F4DJB2|A0A5F4DJB2_CANLF,tr|F1PVE5|F1PVE5_CANLF,tr|E2RGH5|E2RGH5_CANLF,tr|A0A5F4CJJ1|A0A5F4CJJ1_CANLF,tr|E2RH35|E2RH35_CANLF
GO:0055080	cation homeostasis	15 of 379 in the list(3.96%)	61 of 1716 in all the Protein(3.55%)	0.364319	tr|A0A5F4CB52|A0A5F4CB52_CANLF,tr|A0A5F4DKQ5|A0A5F4DKQ5_CANLF,tr|F1PID1|F1PID1_CANLF,tr|E2R2U4|E2R2U4_CANLF,tr|A0A5F4CJ79|A0A5F4CJ79_CANLF,tr|A0A5F4C5D6|A0A5F4C5D6_CANLF,tr|E2R886|E2R886_CANLF,tr|F1PW86|F1PW86_CANLF,tr|F6Y258|F6Y258_CANLF,sp|P30803|ADCY5_CANLF,tr|J9P4P2|J9P4P2_CANLF,tr|J9P922|J9P922_CANLF,tr|A0A5F4C9C0|A0A5F4C9C0_CANLF,tr|A0A5F4CNW6|A0A5F4CNW6_CANLF,tr|A0A5F4DJV1|A0A5F4DJV1_CANLF
GO:0065004	protein-DNA complex assembly	15 of 379 in the list(3.96%)	61 of 1716 in all the Protein(3.55%)	0.364319	tr|J9P1N8|J9P1N8_CANLF,tr|F1Q298|F1Q298_CANLF,tr|J9P937|J9P937_CANLF,tr|J9PAD2|J9PAD2_CANLF,tr|J9PB22|J9PB22_CANLF,tr|A0A5F4BQ76|A0A5F4BQ76_CANLF,tr|E2RDF9|E2RDF9_CANLF,tr|E2R7P6|E2R7P6_CANLF,tr|E2REI7|E2REI7_CANLF,tr|A0A5F4CPF6|A0A5F4CPF6_CANLF,tr|A0A5F4BU46|A0A5F4BU46_CANLF,tr|E2RCZ7|E2RCZ7_CANLF,tr|F6Y258|F6Y258_CANLF,tr|J9P923|J9P923_CANLF,tr|J9NZR2|J9NZR2_CANLF
GO:0017148	negative regulation of translation	5 of 379 in the list(1.32%)	18 of 1716 in all the Protein(1.05%)	0.364436	tr|E2RPA3|E2RPA3_CANLF,tr|J9NUK0|J9NUK0_CANLF,tr|A0A5F4DJZ3|A0A5F4DJZ3_CANLF,tr|J9P2G6|J9P2G6_CANLF,tr|A0A5F4C5D6|A0A5F4C5D6_CANLF
GO:0022407	regulation of cell-cell adhesion	5 of 379 in the list(1.32%)	18 of 1716 in all the Protein(1.05%)	0.364436	tr|J9NRV7|J9NRV7_CANLF,tr|A0A5F4D0Z3|A0A5F4D0Z3_CANLF,tr|E2QYL9|E2QYL9_CANLF,tr|J9NYK7|J9NYK7_CANLF,tr|J9NVU0|J9NVU0_CANLF
GO:0030278	regulation of ossification	5 of 379 in the list(1.32%)	18 of 1716 in all the Protein(1.05%)	0.364436	tr|J9NZL2|J9NZL2_CANLF,tr|A0A5F4D0Z3|A0A5F4D0Z3_CANLF,tr|E2RQV5|E2RQV5_CANLF,tr|F1PK81|F1PK81_CANLF,tr|E2QUV3|E2QUV3_CANLF
GO:0032210	regulation of telomere maintenance via telomerase	5 of 379 in the list(1.32%)	18 of 1716 in all the Protein(1.05%)	0.364436	tr|E2R0L9|E2R0L9_CANLF,tr|F6XRK3|F6XRK3_CANLF,tr|A0A5F4D0Z3|A0A5F4D0Z3_CANLF,tr|F1Q3G7|F1Q3G7_CANLF,tr|A0A5F4C5D6|A0A5F4C5D6_CANLF
GO:0032409	regulation of transporter activity	5 of 379 in the list(1.32%)	18 of 1716 in all the Protein(1.05%)	0.364436	tr|E2RGF3|E2RGF3_CANLF,tr|A0A5F4DE12|A0A5F4DE12_CANLF,tr|F6X9W7|F6X9W7_CANLF,tr|A0A5F4CYQ8|A0A5F4CYQ8_CANLF,tr|A0A5F4CJ79|A0A5F4CJ79_CANLF
GO:0043112	receptor metabolic process	5 of 379 in the list(1.32%)	18 of 1716 in all the Protein(1.05%)	0.364436	tr|J9NY42|J9NY42_CANLF,tr|E2RSI6|E2RSI6_CANLF,tr|F1PI78|F1PI78_CANLF,tr|F1PWW0|F1PWW0_CANLF,tr|E2REH3|E2REH3_CANLF
GO:0048592	eye morphogenesis	5 of 379 in the list(1.32%)	18 of 1716 in all the Protein(1.05%)	0.364436	tr|A0A5F4BXY6|A0A5F4BXY6_CANLF,sp|Q9N2J4|AQP1_CANLF,tr|J9NZL2|J9NZL2_CANLF,tr|F1PIA3|F1PIA3_CANLF,tr|A0A5F4D0Z3|A0A5F4D0Z3_CANLF
GO:0051480	cytosolic calcium ion homeostasis	5 of 379 in the list(1.32%)	18 of 1716 in all the Protein(1.05%)	0.364436	tr|E2R886|E2R886_CANLF,tr|F1PW86|F1PW86_CANLF,tr|F6Y258|F6Y258_CANLF,sp|P30803|ADCY5_CANLF,tr|A0A5F4CNW6|A0A5F4CNW6_CANLF
GO:0060537	muscle tissue development	14 of 379 in the list(3.69%)	57 of 1716 in all the Protein(3.32%)	0.374009	tr|E2QZV5|E2QZV5_CANLF,tr|A0A5F4D5X8|A0A5F4D5X8_CANLF,tr|A0A5F4CXZ9|A0A5F4CXZ9_CANLF,tr|F1PID1|F1PID1_CANLF,sp|O46550|CAV2_CANLF,tr|A0A5F4D0Z3|A0A5F4D0Z3_CANLF,tr|F1PVV7|F1PVV7_CANLF,tr|F1P8F3|F1P8F3_CANLF,tr|A0A5F4CT03|A0A5F4CT03_CANLF,tr|F1PYS6|F1PYS6_CANLF,tr|J9NRJ0|J9NRJ0_CANLF,sp|P33724|CAV1_CANLF,tr|F1Q0N9|F1Q0N9_CANLF,tr|E2REH3|E2REH3_CANLF
GO:0006900	membrane budding	8 of 379 in the list(2.11%)	31 of 1716 in all the Protein(1.81%)	0.374062	tr|A0A5F4D653|A0A5F4D653_CANLF,tr|J9NS46|J9NS46_CANLF,tr|A0A5F4CX99|A0A5F4CX99_CANLF,tr|J9NRG5|J9NRG5_CANLF,tr|A0A5F4CVJ1|A0A5F4CVJ1_CANLF,tr|A0A5F4C0Q0|A0A5F4C0Q0_CANLF,tr|A0A5F4D5G0|A0A5F4D5G0_CANLF,tr|A0A5F4C707|A0A5F4C707_CANLF
GO:0006997	nucleus organization	8 of 379 in the list(2.11%)	31 of 1716 in all the Protein(1.81%)	0.374062	tr|E2RKL5|E2RKL5_CANLF,tr|A0A5F4CPM8|A0A5F4CPM8_CANLF,tr|A0A5F4C5D6|A0A5F4C5D6_CANLF,tr|E2R417|E2R417_CANLF,tr|E2R4V6|E2R4V6_CANLF,tr|A0A5F4C4T7|A0A5F4C4T7_CANLF,tr|F1PVE5|F1PVE5_CANLF,tr|J9NSW5|J9NSW5_CANLF
GO:0010628	positive regulation of gene expression	43 of 379 in the list(11.35%)	185 of 1716 in all the Protein(10.78%)	0.374451	tr|A0A5F4D0Z3|A0A5F4D0Z3_CANLF,tr|J9P820|J9P820_CANLF,tr|E2R7P6|E2R7P6_CANLF,tr|A0A5F4CPF6|A0A5F4CPF6_CANLF,tr|J9PAU7|J9PAU7_CANLF,tr|A0A5F4DIQ5|A0A5F4DIQ5_CANLF,tr|J9P9P4|J9P9P4_CANLF,tr|A0A5F4DJB2|A0A5F4DJB2_CANLF,tr|J9NZR2|J9NZR2_CANLF,tr|A0A5F4CG76|A0A5F4CG76_CANLF,tr|A0A5F4CY98|A0A5F4CY98_CANLF,tr|F1Q298|F1Q298_CANLF,tr|E2R174|E2R174_CANLF,tr|J9PAD2|J9PAD2_CANLF,tr|J9PB22|J9PB22_CANLF,tr|F1P…
GO:0006986	response to unfolded protein	4 of 379 in the list(1.06%)	14 of 1716 in all the Protein(0.82%)	0.374865	sp|E2RG47|STT3B_CANLF,tr|E2RLS3|E2RLS3_CANLF,tr|F1PGY1|F1PGY1_CANLF,tr|F1PYE3|F1PYE3_CANLF
GO:0009411	response to UV	4 of 379 in the list(1.06%)	14 of 1716 in all the Protein(0.82%)	0.374865	sp|Q9N2J4|AQP1_CANLF,tr|F1PF03|F1PF03_CANLF,tr|A0A5F4CG76|A0A5F4CG76_CANLF,tr|A0A5F4C5D6|A0A5F4C5D6_CANLF
GO:0009582	detection of abiotic stimulus	4 of 379 in the list(1.06%)	14 of 1716 in all the Protein(0.82%)	0.374865	tr|J9NY42|J9NY42_CANLF,tr|J9NRJ0|J9NRJ0_CANLF,tr|J9NXR9|J9NXR9_CANLF,tr|A0A140T8E6|A0A140T8E6_CANLF
GO:0030193	regulation of blood coagulation	4 of 379 in the list(1.06%)	14 of 1716 in all the Protein(0.82%)	0.374865	tr|E2R886|E2R886_CANLF,tr|J9NRV7|J9NRV7_CANLF,sp|P33724|CAV1_CANLF,tr|A0A5F4C707|A0A5F4C707_CANLF
GO:0042752	regulation of circadian rhythm	4 of 379 in the list(1.06%)	14 of 1716 in all the Protein(0.82%)	0.374865	sp|P49822|ALBU_CANLF,tr|E2RIX2|E2RIX2_CANLF,tr|A0A5F4C5D6|A0A5F4C5D6_CANLF,tr|E2R7P6|E2R7P6_CANLF
GO:0048489	synaptic vesicle transport	4 of 379 in the list(1.06%)	14 of 1716 in all the Protein(0.82%)	0.374865	tr|A0A5F4CMN1|A0A5F4CMN1_CANLF,tr|F1P8B4|F1P8B4_CANLF,tr|A0A5F4D0Z3|A0A5F4D0Z3_CANLF,tr|A0A5F4DIW1|A0A5F4DIW1_CANLF
GO:0050714	positive regulation of protein secretion	4 of 379 in the list(1.06%)	14 of 1716 in all the Protein(0.82%)	0.374865	tr|A0A5F4CX99|A0A5F4CX99_CANLF,tr|J9NRV7|J9NRV7_CANLF,tr|E2RSI6|E2RSI6_CANLF,tr|A0A5F4DBI9|A0A5F4DBI9_CANLF
GO:0007155	cell adhesion	29 of 379 in the list(7.65%)	123 of 1716 in all the Protein(7.17%)	0.375577	tr|A0A5F4CMN1|A0A5F4CMN1_CANLF,tr|F1PUU5|F1PUU5_CANLF,tr|A0A5F4D0Z3|A0A5F4D0Z3_CANLF,tr|F1PVV7|F1PVV7_CANLF,tr|E2QY27|E2QY27_CANLF,sp|P79149|PININ_CANLF,tr|F1PYE3|F1PYE3_CANLF,tr|F1PSC2|F1PSC2_CANLF,tr|J9NRV7|J9NRV7_CANLF,tr|A0A5F4DBI9|A0A5F4DBI9_CANLF,tr|F1PB30|F1PB30_CANLF,tr|F1PWW0|F1PWW0_CANLF,tr|A0A5F4CA16|A0A5F4CA16_CANLF,sp|P63091|GNAS_CANLF,tr|F1PGZ1|F1PGZ1_CANLF,tr|E2R434|E2R434_CANLF,tr…
GO:0022610	biological adhesion	29 of 379 in the list(7.65%)	123 of 1716 in all the Protein(7.17%)	0.375577	tr|A0A5F4CMN1|A0A5F4CMN1_CANLF,tr|F1PUU5|F1PUU5_CANLF,tr|A0A5F4D0Z3|A0A5F4D0Z3_CANLF,tr|F1PVV7|F1PVV7_CANLF,tr|E2QY27|E2QY27_CANLF,sp|P79149|PININ_CANLF,tr|F1PYE3|F1PYE3_CANLF,tr|F1PSC2|F1PSC2_CANLF,tr|J9NRV7|J9NRV7_CANLF,tr|A0A5F4DBI9|A0A5F4DBI9_CANLF,tr|F1PB30|F1PB30_CANLF,tr|F1PWW0|F1PWW0_CANLF,tr|A0A5F4CA16|A0A5F4CA16_CANLF,sp|P63091|GNAS_CANLF,tr|F1PGZ1|F1PGZ1_CANLF,tr|E2R434|E2R434_CANLF,tr…
GO:0019220	regulation of phosphate metabolic process	49 of 379 in the list(12.93%)	212 of 1716 in all the Protein(12.35%)	0.379117	tr|J9P1N8|J9P1N8_CANLF,tr|F1PIK5|F1PIK5_CANLF,tr|A0A5F4CJ79|A0A5F4CJ79_CANLF,tr|A0A5F4CT03|A0A5F4CT03_CANLF,tr|E2RI72|E2RI72_CANLF,tr|J9NWE6|J9NWE6_CANLF,tr|F1PHN5|F1PHN5_CANLF,tr|J9NYB2|J9NYB2_CANLF,tr|J9NZV5|J9NZV5_CANLF,tr|E2QUV3|E2QUV3_CANLF,tr|A0A5F4D653|A0A5F4D653_CANLF,tr|E2R1P6|E2R1P6_CANLF,tr|E2QZV5|E2QZV5_CANLF,tr|E2R174|E2R174_CANLF,tr|F1PF03|F1PF03_CANLF,tr|F1PUT6|F1PUT6_CANLF,tr|E2RS…
GO:0051174	regulation of phosphorus metabolic process	49 of 379 in the list(12.93%)	212 of 1716 in all the Protein(12.35%)	0.379117	tr|J9P1N8|J9P1N8_CANLF,tr|F1PIK5|F1PIK5_CANLF,tr|A0A5F4CJ79|A0A5F4CJ79_CANLF,tr|A0A5F4CT03|A0A5F4CT03_CANLF,tr|E2RI72|E2RI72_CANLF,tr|J9NWE6|J9NWE6_CANLF,tr|F1PHN5|F1PHN5_CANLF,tr|J9NYB2|J9NYB2_CANLF,tr|J9NZV5|J9NZV5_CANLF,tr|E2QUV3|E2QUV3_CANLF,tr|A0A5F4D653|A0A5F4D653_CANLF,tr|E2R1P6|E2R1P6_CANLF,tr|E2QZV5|E2QZV5_CANLF,tr|E2R174|E2R174_CANLF,tr|F1PF03|F1PF03_CANLF,tr|F1PUT6|F1PUT6_CANLF,tr|E2RS…
GO:0009888	tissue development	40 of 379 in the list(10.55%)	172 of 1716 in all the Protein(10.02%)	0.379808	tr|A0A5F4CXZ9|A0A5F4CXZ9_CANLF,tr|A0A5F4D0Z3|A0A5F4D0Z3_CANLF,tr|E2RHY0|E2RHY0_CANLF,tr|F1PVV7|F1PVV7_CANLF,tr|A0A5F4CT03|A0A5F4CT03_CANLF,tr|J9NRJ0|J9NRJ0_CANLF,tr|A0A5F4CFW2|A0A5F4CFW2_CANLF,tr|J9P9P4|J9P9P4_CANLF,tr|F1PIF6|F1PIF6_CANLF,tr|J9NZR2|J9NZR2_CANLF,tr|F1PWW0|F1PWW0_CANLF,tr|J9NSW5|J9NSW5_CANLF,tr|F1Q298|F1Q298_CANLF,tr|E2QZV5|E2QZV5_CANLF,tr|A0A5F4D5X8|A0A5F4D5X8_CANLF,tr|J9PAD2|J9PA…
GO:0051336	regulation of hydrolase activity	51 of 379 in the list(13.46%)	221 of 1716 in all the Protein(12.88%)	0.380423	tr|J9P4M1|J9P4M1_CANLF,tr|J9NXR9|J9NXR9_CANLF,tr|A0A5F4CT03|A0A5F4CT03_CANLF,tr|E2RRM5|E2RRM5_CANLF,tr|F1PCR1|F1PCR1_CANLF,tr|E2R886|E2R886_CANLF,tr|A0A5F4DHK4|A0A5F4DHK4_CANLF,tr|E2R0Z1|E2R0Z1_CANLF,tr|E2RI72|E2RI72_CANLF,tr|J9NWE6|J9NWE6_CANLF,tr|F1PB30|F1PB30_CANLF,tr|E2RJI7|E2RJI7_CANLF,tr|J9NYB2|J9NYB2_CANLF,tr|E2R8Q3|E2R8Q3_CANLF,tr|E2QUV3|E2QUV3_CANLF,tr|A0A5F4D653|A0A5F4D653_CANLF,tr|J9NS…
GO:0006366	transcription from RNA polymerase II promoter	16 of 379 in the list(4.22%)	66 of 1716 in all the Protein(3.85%)	0.38092	tr|E2RJT7|E2RJT7_CANLF,tr|J9P1N8|J9P1N8_CANLF,tr|F1Q298|F1Q298_CANLF,tr|F1PDS0|F1PDS0_CANLF,tr|J9PAD2|J9PAD2_CANLF,tr|E2RK20|E2RK20_CANLF,tr|A0A5F4BQ76|A0A5F4BQ76_CANLF,tr|E2RTE0|E2RTE0_CANLF,tr|E2R7P6|E2R7P6_CANLF,tr|E2REI7|E2REI7_CANLF,tr|A0A5F4CEW2|A0A5F4CEW2_CANLF,tr|F6Y258|F6Y258_CANLF,tr|E2RFM7|E2RFM7_CANLF,tr|J9NZR2|J9NZR2_CANLF,tr|F1PWW0|F1PWW0_CANLF,tr|J9P2F0|J9P2F0_CANLF
GO:0006811	ion transport	16 of 379 in the list(4.22%)	66 of 1716 in all the Protein(3.85%)	0.38092	tr|J9P1N8|J9P1N8_CANLF,tr|J9P041|J9P041_CANLF,tr|J9NXR9|J9NXR9_CANLF,tr|F1PI78|F1PI78_CANLF,tr|F1Q362|F1Q362_CANLF,tr|F6Y2P4|F6Y2P4_CANLF,tr|E2RGF3|E2RGF3_CANLF,tr|F1PW86|F1PW86_CANLF,sp|Q9N2J4|AQP1_CANLF,sp|P49822|ALBU_CANLF,tr|F1PVE5|F1PVE5_CANLF,tr|A0A5F4C9C0|A0A5F4C9C0_CANLF,tr|A0A5F4CNW6|A0A5F4CNW6_CANLF,tr|A0A5F4DJV1|A0A5F4DJV1_CANLF,tr|A0A5F4C707|A0A5F4C707_CANLF,tr|J9NXL3|J9NXL3_CANLF
GO:0048869	cellular developmental process	105 of 379 in the list(27.70%)	463 of 1716 in all the Protein(26.98%)	0.382527	tr|A0A5F4CXZ9|A0A5F4CXZ9_CANLF,tr|F1PVV7|F1PVV7_CANLF,tr|A0A5F4CJ79|A0A5F4CJ79_CANLF,tr|E2RRM5|E2RRM5_CANLF,tr|F1PSC2|F1PSC2_CANLF,tr|A0A5F4C0Y2|A0A5F4C0Y2_CANLF,tr|J9NRJ0|J9NRJ0_CANLF,tr|A0A5F4CL11|A0A5F4CL11_CANLF,tr|A0A5F4CFW2|A0A5F4CFW2_CANLF,tr|J9NSW5|J9NSW5_CANLF,tr|E2R1P6|E2R1P6_CANLF,tr|J9NS46|J9NS46_CANLF,tr|E2QZV5|E2QZV5_CANLF,tr|E2R1Q1|E2R1Q1_CANLF,sp|O46550|CAV2_CANLF,tr|F1PF03|F1PF03…
GO:0006487	protein amino acid N-linked glycosylation	13 of 379 in the list(3.43%)	53 of 1716 in all the Protein(3.09%)	0.384301	tr|A0A5F4D653|A0A5F4D653_CANLF,tr|E2R1P6|E2R1P6_CANLF,tr|F1PGZ1|F1PGZ1_CANLF,sp|E2RG47|STT3B_CANLF,tr|F1PAP5|F1PAP5_CANLF,tr|J9NRG5|J9NRG5_CANLF,tr|A0A5F4CL11|A0A5F4CL11_CANLF,tr|A0A5F4CVJ1|A0A5F4CVJ1_CANLF,tr|F1P8B4|F1P8B4_CANLF,tr|A0A5F4D5G0|A0A5F4D5G0_CANLF,tr|A0A5F4C0Q0|A0A5F4C0Q0_CANLF,tr|F1Q253|F1Q253_CANLF,tr|F1PXU1|F1PXU1_CANLF
GO:0018196	peptidyl-asparagine modification	13 of 379 in the list(3.43%)	53 of 1716 in all the Protein(3.09%)	0.384301	tr|A0A5F4D653|A0A5F4D653_CANLF,tr|E2R1P6|E2R1P6_CANLF,tr|F1PGZ1|F1PGZ1_CANLF,sp|E2RG47|STT3B_CANLF,tr|F1PAP5|F1PAP5_CANLF,tr|J9NRG5|J9NRG5_CANLF,tr|A0A5F4CL11|A0A5F4CL11_CANLF,tr|A0A5F4CVJ1|A0A5F4CVJ1_CANLF,tr|F1P8B4|F1P8B4_CANLF,tr|A0A5F4D5G0|A0A5F4D5G0_CANLF,tr|A0A5F4C0Q0|A0A5F4C0Q0_CANLF,tr|F1Q253|F1Q253_CANLF,tr|F1PXU1|F1PXU1_CANLF
GO:0018279	protein amino acid N-linked glycosylation via asparagine	13 of 379 in the list(3.43%)	53 of 1716 in all the Protein(3.09%)	0.384301	tr|A0A5F4D653|A0A5F4D653_CANLF,tr|E2R1P6|E2R1P6_CANLF,tr|F1PGZ1|F1PGZ1_CANLF,sp|E2RG47|STT3B_CANLF,tr|F1PAP5|F1PAP5_CANLF,tr|J9NRG5|J9NRG5_CANLF,tr|A0A5F4CL11|A0A5F4CL11_CANLF,tr|A0A5F4CVJ1|A0A5F4CVJ1_CANLF,tr|F1P8B4|F1P8B4_CANLF,tr|A0A5F4D5G0|A0A5F4D5G0_CANLF,tr|A0A5F4C0Q0|A0A5F4C0Q0_CANLF,tr|F1Q253|F1Q253_CANLF,tr|F1PXU1|F1PXU1_CANLF
GO:0001892	embryonic placenta development	3 of 379 in the list(0.79%)	10 of 1716 in all the Protein(0.58%)	0.385748	tr|F1PF03|F1PF03_CANLF,tr|F1PB30|F1PB30_CANLF,tr|F1Q0N9|F1Q0N9_CANLF
GO:0006376	mRNA splice site selection	3 of 379 in the list(0.79%)	10 of 1716 in all the Protein(0.58%)	0.385748	tr|A0A5F4BZK6|A0A5F4BZK6_CANLF,tr|E2RK20|E2RK20_CANLF,tr|E2REJ7|E2REJ7_CANLF
GO:0008645	hexose transport	3 of 379 in the list(0.79%)	10 of 1716 in all the Protein(0.58%)	0.385748	tr|F1P874|F1P874_CANLF,tr|E2RSI6|E2RSI6_CANLF,tr|E2R4C1|E2R4C1_CANLF
GO:0010591	regulation of lamellipodium assembly	3 of 379 in the list(0.79%)	10 of 1716 in all the Protein(0.58%)	0.385748	sp|Q9N2J4|AQP1_CANLF,tr|E2R1Q1|E2R1Q1_CANLF,tr|A0A5F4DAI4|A0A5F4DAI4_CANLF
GO:0010882	regulation of cardiac muscle contraction by calcium ion signaling	3 of 379 in the list(0.79%)	10 of 1716 in all the Protein(0.58%)	0.385748	tr|F1PID1|F1PID1_CANLF,tr|A0A5F4C9C0|A0A5F4C9C0_CANLF,tr|A0A5F4CJ79|A0A5F4CJ79_CANLF
GO:0015749	monosaccharide transport	3 of 379 in the list(0.79%)	10 of 1716 in all the Protein(0.58%)	0.385748	tr|F1P874|F1P874_CANLF,tr|E2RSI6|E2RSI6_CANLF,tr|E2R4C1|E2R4C1_CANLF
GO:0019229	regulation of vasoconstriction	3 of 379 in the list(0.79%)	10 of 1716 in all the Protein(0.58%)	0.385748	tr|J9NRV7|J9NRV7_CANLF,tr|F1PCV3|F1PCV3_CANLF,sp|P33724|CAV1_CANLF
GO:0021761	limbic system development	3 of 379 in the list(0.79%)	10 of 1716 in all the Protein(0.58%)	0.385748	tr|A0A5F4CSQ5|A0A5F4CSQ5_CANLF,tr|A0A5F4D5F1|A0A5F4D5F1_CANLF,tr|E2REH3|E2REH3_CANLF
GO:0030195	negative regulation of blood coagulation	3 of 379 in the list(0.79%)	10 of 1716 in all the Protein(0.58%)	0.385748	tr|E2R886|E2R886_CANLF,tr|J9NRV7|J9NRV7_CANLF,tr|A0A5F4C707|A0A5F4C707_CANLF
GO:0030510	regulation of BMP signaling pathway	3 of 379 in the list(0.79%)	10 of 1716 in all the Protein(0.58%)	0.385748	tr|E2R174|E2R174_CANLF,sp|P33724|CAV1_CANLF,tr|F1PG13|F1PG13_CANLF
GO:0031110	regulation of microtubule polymerization or depolymerization	3 of 379 in the list(0.79%)	10 of 1716 in all the Protein(0.58%)	0.385748	tr|A0A5F4DAI4|A0A5F4DAI4_CANLF,sp|P33724|CAV1_CANLF,tr|J9NVP2|J9NVP2_CANLF
GO:0034134	toll-like receptor 2 signaling pathway	3 of 379 in the list(0.79%)	10 of 1716 in all the Protein(0.58%)	0.385748	tr|E2R3R9|E2R3R9_CANLF,sp|Q1HG70|MP2K2_CANLF,tr|A0A5F4CXJ9|A0A5F4CXJ9_CANLF
GO:0034142	toll-like receptor 4 signaling pathway	3 of 379 in the list(0.79%)	10 of 1716 in all the Protein(0.58%)	0.385748	tr|E2R3R9|E2R3R9_CANLF,sp|Q1HG70|MP2K2_CANLF,tr|A0A5F4CXJ9|A0A5F4CXJ9_CANLF
GO:0034146	toll-like receptor 5 signaling pathway	3 of 379 in the list(0.79%)	10 of 1716 in all the Protein(0.58%)	0.385748	tr|E2R3R9|E2R3R9_CANLF,sp|Q1HG70|MP2K2_CANLF,tr|A0A5F4CXJ9|A0A5F4CXJ9_CANLF
GO:0044003	modification by symbiont of host morphology or physiology	3 of 379 in the list(0.79%)	10 of 1716 in all the Protein(0.58%)	0.385748	tr|Q45KI9|Q45KI9_CANLF,sp|P49822|ALBU_CANLF,tr|F1PV58|F1PV58_CANLF
GO:0046545	development of primary female sexual characteristics	3 of 379 in the list(0.79%)	10 of 1716 in all the Protein(0.58%)	0.385748	tr|J9NY42|J9NY42_CANLF,tr|A0A5F4CFW2|A0A5F4CFW2_CANLF,tr|E2R9S7|E2R9S7_CANLF
GO:0046782	regulation of viral transcription	3 of 379 in the list(0.79%)	10 of 1716 in all the Protein(0.58%)	0.385748	tr|A0A5F4CPF6|A0A5F4CPF6_CANLF,tr|A0A5F4CEW2|A0A5F4CEW2_CANLF,tr|A0A5F4CNE0|A0A5F4CNE0_CANLF
GO:0048706	embryonic skeletal system development	3 of 379 in the list(0.79%)	10 of 1716 in all the Protein(0.58%)	0.385748	tr|J9NRJ0|J9NRJ0_CANLF,tr|J9NZL2|J9NZL2_CANLF,tr|J9PAD2|J9PAD2_CANLF
GO:0050819	negative regulation of coagulation	3 of 379 in the list(0.79%)	10 of 1716 in all the Protein(0.58%)	0.385748	tr|E2R886|E2R886_CANLF,tr|J9NRV7|J9NRV7_CANLF,tr|A0A5F4C707|A0A5F4C707_CANLF
GO:0070588	calcium ion transmembrane transport	3 of 379 in the list(0.79%)	10 of 1716 in all the Protein(0.58%)	0.385748	tr|J9NXR9|J9NXR9_CANLF,tr|A0A5F4C9C0|A0A5F4C9C0_CANLF,tr|A0A5F4C707|A0A5F4C707_CANLF
GO:0007162	negative regulation of cell adhesion	7 of 379 in the list(1.85%)	27 of 1716 in all the Protein(1.57%)	0.385802	tr|E2R886|E2R886_CANLF,tr|E2R174|E2R174_CANLF,tr|A0A5F4D0Z3|A0A5F4D0Z3_CANLF,tr|A0A5F4DJV1|A0A5F4DJV1_CANLF,tr|E2QUL4|E2QUL4_CANLF,tr|J9NYK7|J9NYK7_CANLF,tr|F1PCR1|F1PCR1_CANLF
GO:0009895	negative regulation of catabolic process	7 of 379 in the list(1.85%)	27 of 1716 in all the Protein(1.57%)	0.385802	tr|E2RSQ3|E2RSQ3_CANLF,tr|J9NYU4|J9NYU4_CANLF,tr|E2RLS3|E2RLS3_CANLF,tr|F1PF03|F1PF03_CANLF,tr|A0A5F4C707|A0A5F4C707_CANLF,tr|F1PWW0|F1PWW0_CANLF,tr|E2RRM5|E2RRM5_CANLF
GO:0043010	camera-type eye development	7 of 379 in the list(1.85%)	27 of 1716 in all the Protein(1.57%)	0.385802	tr|A0A5F4BXY6|A0A5F4BXY6_CANLF,sp|Q9N2J4|AQP1_CANLF,tr|A0A5F4CFW2|A0A5F4CFW2_CANLF,tr|F1PIA3|F1PIA3_CANLF,tr|A0A5F4D0Z3|A0A5F4D0Z3_CANLF,tr|F1PVV7|F1PVV7_CANLF,tr|A0A5F4CWR5|A0A5F4CWR5_CANLF
GO:0050804	regulation of synaptic transmission	7 of 379 in the list(1.85%)	27 of 1716 in all the Protein(1.57%)	0.385802	tr|F1P874|F1P874_CANLF,tr|F6Y429|F6Y429_CANLF,tr|E2RPA3|E2RPA3_CANLF,tr|F1PL36|F1PL36_CANLF,tr|A0A5F4CNW6|A0A5F4CNW6_CANLF,tr|F6UT09|F6UT09_CANLF,tr|A0A5F4CT03|A0A5F4CT03_CANLF
GO:0043085	positive regulation of catalytic activity	63 of 379 in the list(16.62%)	275 of 1716 in all the Protein(16.03%)	0.386362	tr|J9P4M1|J9P4M1_CANLF,tr|A0A5F4D0Z3|A0A5F4D0Z3_CANLF,tr|J9NXR9|J9NXR9_CANLF,tr|F1PIK5|F1PIK5_CANLF,tr|A0A5F4CJ79|A0A5F4CJ79_CANLF,tr|A0A5F4CT03|A0A5F4CT03_CANLF,tr|F1PCR1|F1PCR1_CANLF,tr|A0A5F4DHK4|A0A5F4DHK4_CANLF,tr|E2R0Z1|E2R0Z1_CANLF,tr|F1PB30|F1PB30_CANLF,tr|E2RJI7|E2RJI7_CANLF,tr|J9NYB2|J9NYB2_CANLF,tr|E2R8Q3|E2R8Q3_CANLF,tr|E2R1P6|E2R1P6_CANLF,tr|A0A5F4CB52|A0A5F4CB52_CANLF,tr|J9NS46|J9NS…
GO:0006874	cellular calcium ion homeostasis	10 of 379 in the list(2.64%)	40 of 1716 in all the Protein(2.33%)	0.386521	tr|A0A5F4CB52|A0A5F4CB52_CANLF,tr|A0A5F4CJ79|A0A5F4CJ79_CANLF,tr|A0A5F4C5D6|A0A5F4C5D6_CANLF,tr|E2R886|E2R886_CANLF,tr|F1PW86|F1PW86_CANLF,tr|F6Y258|F6Y258_CANLF,tr|J9P4P2|J9P4P2_CANLF,sp|P30803|ADCY5_CANLF,tr|A0A5F4C9C0|A0A5F4C9C0_CANLF,tr|A0A5F4CNW6|A0A5F4CNW6_CANLF
GO:0055074	calcium ion homeostasis	10 of 379 in the list(2.64%)	40 of 1716 in all the Protein(2.33%)	0.386521	tr|A0A5F4CB52|A0A5F4CB52_CANLF,tr|A0A5F4CJ79|A0A5F4CJ79_CANLF,tr|A0A5F4C5D6|A0A5F4C5D6_CANLF,tr|E2R886|E2R886_CANLF,tr|F1PW86|F1PW86_CANLF,tr|F6Y258|F6Y258_CANLF,tr|J9P4P2|J9P4P2_CANLF,sp|P30803|ADCY5_CANLF,tr|A0A5F4C9C0|A0A5F4C9C0_CANLF,tr|A0A5F4CNW6|A0A5F4CNW6_CANLF
GO:0040011	locomotion	34 of 379 in the list(8.97%)	146 of 1716 in all the Protein(8.51%)	0.391099	tr|F1PUU5|F1PUU5_CANLF,tr|E2RSQ3|E2RSQ3_CANLF,tr|A0A5F4D0Z3|A0A5F4D0Z3_CANLF,tr|F1PVV7|F1PVV7_CANLF,tr|A0A5F4CNN3|A0A5F4CNN3_CANLF,tr|A0A5F4CT03|A0A5F4CT03_CANLF,tr|F1PZH8|F1PZH8_CANLF,tr|E2R174|E2R174_CANLF,tr|F1PCQ3|F1PCQ3_CANLF,tr|F1PF03|F1PF03_CANLF,sp|O46550|CAV2_CANLF,tr|F1PV58|F1PV58_CANLF,tr|A0A5F4C5D6|A0A5F4C5D6_CANLF,tr|F6XA80|F6XA80_CANLF,tr|A0A5F4DF90|A0A5F4DF90_CANLF,sp|P33724|CAV1_C…
GO:0065009	regulation of molecular function	97 of 379 in the list(25.59%)	428 of 1716 in all the Protein(24.94%)	0.39325	tr|J9P4M1|J9P4M1_CANLF,tr|J9P1N8|J9P1N8_CANLF,tr|A0A5F4CJ79|A0A5F4CJ79_CANLF,tr|E2RRM5|E2RRM5_CANLF,tr|F1PCR1|F1PCR1_CANLF,tr|E2R0Z1|E2R0Z1_CANLF,tr|E2RI72|E2RI72_CANLF,tr|J9NWE6|J9NWE6_CANLF,tr|E2RJI7|E2RJI7_CANLF,tr|J9NYB2|J9NYB2_CANLF,tr|E2QUV3|E2QUV3_CANLF,tr|A0A5F4D653|A0A5F4D653_CANLF,tr|E2R1P6|E2R1P6_CANLF,tr|J9NS46|J9NS46_CANLF,tr|A0A5F4DE12|A0A5F4DE12_CANLF,tr|E2QZV5|E2QZV5_CANLF,sp|O465…
GO:0080135	regulation of cellular response to stress	12 of 379 in the list(3.17%)	49 of 1716 in all the Protein(2.86%)	0.39529	sp|Q1HG70|MP2K2_CANLF,tr|A0A5F4D5F1|A0A5F4D5F1_CANLF,tr|E2R334|E2R334_CANLF,tr|F1PF03|F1PF03_CANLF,tr|A0A5F4BQ76|A0A5F4BQ76_CANLF,tr|E2RSQ7|E2RSQ7_CANLF,tr|F1PHT0|F1PHT0_CANLF,tr|E2R3R9|E2R3R9_CANLF,tr|F1P874|F1P874_CANLF,tr|A0A5F4DJB2|A0A5F4DJB2_CANLF,tr|A0A5F4CG76|A0A5F4CG76_CANLF,tr|E2REH3|E2REH3_CANLF
GO:0000288	nuclear-transcribed mRNA catabolic process, deadenylation-dependent decay	2 of 379 in the list(0.53%)	6 of 1716 in all the Protein(0.35%)	0.395874	tr|J9P357|J9P357_CANLF,tr|E2R6L1|E2R6L1_CANLF
GO:0002260	lymphocyte homeostasis	2 of 379 in the list(0.53%)	6 of 1716 in all the Protein(0.35%)	0.395874	tr|E2R1P6|E2R1P6_CANLF,tr|A0A5F4C4S3|A0A5F4C4S3_CANLF
GO:0006513	protein monoubiquitination	2 of 379 in the list(0.53%)	6 of 1716 in all the Protein(0.35%)	0.395874	tr|A0A5F4C0N2|A0A5F4C0N2_CANLF,tr|F1PG13|F1PG13_CANLF
GO:0006884	cell volume homeostasis	2 of 379 in the list(0.53%)	6 of 1716 in all the Protein(0.35%)	0.395874	sp|Q9N2J4|AQP1_CANLF,tr|F1PA63|F1PA63_CANLF
GO:0006984	ER-nuclear signaling pathway	2 of 379 in the list(0.53%)	6 of 1716 in all the Protein(0.35%)	0.395874	tr|A0A5F4CB52|A0A5F4CB52_CANLF,tr|A0A5F4C9C0|A0A5F4C9C0_CANLF
GO:0007032	endosome organization	2 of 379 in the list(0.53%)	6 of 1716 in all the Protein(0.35%)	0.395874	tr|E2R5F1|E2R5F1_CANLF,tr|E2RH35|E2RH35_CANLF
GO:0007193	inhibition of adenylate cyclase activity by G-protein signaling	2 of 379 in the list(0.53%)	6 of 1716 in all the Protein(0.35%)	0.395874	sp|P30803|ADCY5_CANLF,tr|F1PWW0|F1PWW0_CANLF
GO:0007492	endoderm development	2 of 379 in the list(0.53%)	6 of 1716 in all the Protein(0.35%)	0.395874	tr|J9PAD2|J9PAD2_CANLF,tr|A0A5F4D0Z3|A0A5F4D0Z3_CANLF
GO:0008088	axon cargo transport	2 of 379 in the list(0.53%)	6 of 1716 in all the Protein(0.35%)	0.395874	tr|E2RAF0|E2RAF0_CANLF,tr|A0A5F4CNZ3|A0A5F4CNZ3_CANLF
GO:0009124	nucleoside monophosphate biosynthetic process	2 of 379 in the list(0.53%)	6 of 1716 in all the Protein(0.35%)	0.395874	sp|Q9N2J4|AQP1_CANLF,sp|P30803|ADCY5_CANLF
GO:0009913	epidermal cell differentiation	2 of 379 in the list(0.53%)	6 of 1716 in all the Protein(0.35%)	0.395874	tr|A0A5F4D0Z3|A0A5F4D0Z3_CANLF,tr|A0A5F4C054|A0A5F4C054_CANLF
GO:0010596	negative regulation of endothelial cell migration	2 of 379 in the list(0.53%)	6 of 1716 in all the Protein(0.35%)	0.395874	tr|A0A5F4CNE0|A0A5F4CNE0_CANLF,tr|E2R174|E2R174_CANLF
GO:0010613	positive regulation of cardiac muscle hypertrophy	2 of 379 in the list(0.53%)	6 of 1716 in all the Protein(0.35%)	0.395874	tr|F1PID1|F1PID1_CANLF,tr|A0A5F4CJ79|A0A5F4CJ79_CANLF
GO:0010615	positive regulation of cardiac muscle adaptation	2 of 379 in the list(0.53%)	6 of 1716 in all the Protein(0.35%)	0.395874	tr|F1PID1|F1PID1_CANLF,tr|A0A5F4CJ79|A0A5F4CJ79_CANLF
GO:0014742	positive regulation of muscle hypertrophy	2 of 379 in the list(0.53%)	6 of 1716 in all the Protein(0.35%)	0.395874	tr|F1PID1|F1PID1_CANLF,tr|A0A5F4CJ79|A0A5F4CJ79_CANLF
GO:0014744	positive regulation of muscle adaptation	2 of 379 in the list(0.53%)	6 of 1716 in all the Protein(0.35%)	0.395874	tr|F1PID1|F1PID1_CANLF,tr|A0A5F4CJ79|A0A5F4CJ79_CANLF
GO:0016239	positive regulation of macroautophagy	2 of 379 in the list(0.53%)	6 of 1716 in all the Protein(0.35%)	0.395874	tr|A0A5F4DJB2|A0A5F4DJB2_CANLF,tr|F1PHT0|F1PHT0_CANLF
GO:0016579	protein deubiquitination	2 of 379 in the list(0.53%)	6 of 1716 in all the Protein(0.35%)	0.395874	tr|E2RH35|E2RH35_CANLF,tr|A0A5F4CJJ1|A0A5F4CJJ1_CANLF
GO:0021695	cerebellar cortex development	2 of 379 in the list(0.53%)	6 of 1716 in all the Protein(0.35%)	0.395874	tr|F1Q3H5|F1Q3H5_CANLF,tr|F1PVV7|F1PVV7_CANLF
GO:0030513	positive regulation of BMP signaling pathway	2 of 379 in the list(0.53%)	6 of 1716 in all the Protein(0.35%)	0.395874	tr|E2R174|E2R174_CANLF,tr|F1PG13|F1PG13_CANLF
GO:0030804	positive regulation of cyclic nucleotide biosynthetic process	2 of 379 in the list(0.53%)	6 of 1716 in all the Protein(0.35%)	0.395874	tr|F1PI78|F1PI78_CANLF,tr|A0A5F4CKY1|A0A5F4CKY1_CANLF
GO:0030810	positive regulation of nucleotide biosynthetic process	2 of 379 in the list(0.53%)	6 of 1716 in all the Protein(0.35%)	0.395874	tr|F1PI78|F1PI78_CANLF,tr|A0A5F4CKY1|A0A5F4CKY1_CANLF
GO:0032211	negative regulation of telomere maintenance via telomerase	2 of 379 in the list(0.53%)	6 of 1716 in all the Protein(0.35%)	0.395874	tr|F1Q3G7|F1Q3G7_CANLF,tr|A0A5F4C5D6|A0A5F4C5D6_CANLF
GO:0034114	regulation of heterotypic cell-cell adhesion	2 of 379 in the list(0.53%)	6 of 1716 in all the Protein(0.35%)	0.395874	tr|J9NRV7|J9NRV7_CANLF,tr|J9NYK7|J9NYK7_CANLF
GO:0034199	activation of protein kinase A activity	2 of 379 in the list(0.53%)	6 of 1716 in all the Protein(0.35%)	0.395874	tr|E2QZV5|E2QZV5_CANLF,sp|P30803|ADCY5_CANLF
GO:0034394	protein localization at cell surface	2 of 379 in the list(0.53%)	6 of 1716 in all the Protein(0.35%)	0.395874	tr|F1PKR3|F1PKR3_CANLF,tr|F1PWW0|F1PWW0_CANLF
GO:0035282	segmentation	2 of 379 in the list(0.53%)	6 of 1716 in all the Protein(0.35%)	0.395874	tr|E2QVG1|E2QVG1_CANLF,tr|A0A5F4D5F1|A0A5F4D5F1_CANLF
GO:0040023	establishment of nucleus localization	2 of 379 in the list(0.53%)	6 of 1716 in all the Protein(0.35%)	0.395874	tr|E2RGF3|E2RGF3_CANLF,tr|F1PVV7|F1PVV7_CANLF
GO:0043001	Golgi to plasma membrane protein transport	2 of 379 in the list(0.53%)	6 of 1716 in all the Protein(0.35%)	0.395874	tr|A0A5F4DBI9|A0A5F4DBI9_CANLF,tr|F1PXU1|F1PXU1_CANLF
GO:0045665	negative regulation of neuron differentiation	2 of 379 in the list(0.53%)	6 of 1716 in all the Protein(0.35%)	0.395874	sp|P33724|CAV1_CANLF,tr|A0A5F4DJZ3|A0A5F4DJZ3_CANLF
GO:0045907	positive regulation of vasoconstriction	2 of 379 in the list(0.53%)	6 of 1716 in all the Protein(0.35%)	0.395874	tr|J9NRV7|J9NRV7_CANLF,sp|P33724|CAV1_CANLF
GO:0046579	positive regulation of Ras protein signal transduction	2 of 379 in the list(0.53%)	6 of 1716 in all the Protein(0.35%)	0.395874	tr|J9NY42|J9NY42_CANLF,tr|A0A5F4CJ79|A0A5F4CJ79_CANLF
GO:0050709	negative regulation of protein secretion	2 of 379 in the list(0.53%)	6 of 1716 in all the Protein(0.35%)	0.395874	tr|A0A5F4CNN3|A0A5F4CNN3_CANLF,tr|A0A5F4C5D6|A0A5F4C5D6_CANLF
GO:0051209	release of sequestered calcium ion into cytosol	2 of 379 in the list(0.53%)	6 of 1716 in all the Protein(0.35%)	0.395874	tr|F1PW86|F1PW86_CANLF,tr|A0A5F4CNW6|A0A5F4CNW6_CANLF
GO:0051294	establishment of spindle orientation	2 of 379 in the list(0.53%)	6 of 1716 in all the Protein(0.35%)	0.395874	tr|F1PCX8|F1PCX8_CANLF,tr|A0A5F4CPM8|A0A5F4CPM8_CANLF
GO:0051642	centrosome localization	2 of 379 in the list(0.53%)	6 of 1716 in all the Protein(0.35%)	0.395874	tr|E2RSI6|E2RSI6_CANLF,tr|A0A5F4C280|A0A5F4C280_CANLF
GO:0060117	auditory receptor cell development	2 of 379 in the list(0.53%)	6 of 1716 in all the Protein(0.35%)	0.395874	tr|A0A5F4CMN1|A0A5F4CMN1_CANLF,tr|E2RGF3|E2RGF3_CANLF
GO:0060333	interferon-gamma-mediated signaling pathway	2 of 379 in the list(0.53%)	6 of 1716 in all the Protein(0.35%)	0.395874	tr|A0A5F4CJ79|A0A5F4CJ79_CANLF,tr|A0A5F4C5D6|A0A5F4C5D6_CANLF
GO:0060425	lung morphogenesis	2 of 379 in the list(0.53%)	6 of 1716 in all the Protein(0.35%)	0.395874	sp|Q1HG70|MP2K2_CANLF,tr|J9NZR2|J9NZR2_CANLF
GO:0070059	apoptosis in response to endoplasmic reticulum stress	2 of 379 in the list(0.53%)	6 of 1716 in all the Protein(0.35%)	0.395874	tr|F1PW86|F1PW86_CANLF,tr|A0A5F4C5D6|A0A5F4C5D6_CANLF
GO:0070587	regulation of cell-cell adhesion involved in gastrulation	2 of 379 in the list(0.53%)	6 of 1716 in all the Protein(0.35%)	0.395874	tr|J9NRV7|J9NRV7_CANLF,tr|J9NYK7|J9NYK7_CANLF
GO:0001558	regulation of cell growth	9 of 379 in the list(2.37%)	36 of 1716 in all the Protein(2.10%)	0.398525	tr|A0A5F4CXJ9|A0A5F4CXJ9_CANLF,tr|E2R174|E2R174_CANLF,tr|F1PID1|F1PID1_CANLF,tr|A0A5F4CJ79|A0A5F4CJ79_CANLF,tr|F1PIE9|F1PIE9_CANLF,tr|A0A5F4C5D6|A0A5F4C5D6_CANLF,tr|F1PCR1|F1PCR1_CANLF,tr|F1Q4K4|F1Q4K4_CANLF,tr|E2RCZ7|E2RCZ7_CANLF
GO:0048024	regulation of nuclear mRNA splicing, via spliceosome	6 of 379 in the list(1.58%)	23 of 1716 in all the Protein(1.34%)	0.398819	tr|J9P9J1|J9P9J1_CANLF,tr|A0A5F4C4T7|A0A5F4C4T7_CANLF,tr|E2RK20|E2RK20_CANLF,tr|E2R068|E2R068_CANLF,tr|A0A5F4D764|A0A5F4D764_CANLF,tr|E2R7P6|E2R7P6_CANLF
GO:0051492	regulation of stress fiber formation	6 of 379 in the list(1.58%)	23 of 1716 in all the Protein(1.34%)	0.398819	tr|F1P874|F1P874_CANLF,tr|F1PID1|F1PID1_CANLF,tr|F1PND0|F1PND0_CANLF,tr|J9P820|J9P820_CANLF,tr|E2RG15|E2RG15_CANLF,tr|E2REH3|E2REH3_CANLF
GO:0030154	cell differentiation	102 of 379 in the list(26.91%)	451 of 1716 in all the Protein(26.28%)	0.399193	tr|A0A5F4CXZ9|A0A5F4CXZ9_CANLF,tr|F1PVV7|F1PVV7_CANLF,tr|A0A5F4CJ79|A0A5F4CJ79_CANLF,tr|E2RRM5|E2RRM5_CANLF,tr|F1PSC2|F1PSC2_CANLF,tr|A0A5F4C0Y2|A0A5F4C0Y2_CANLF,tr|J9NRJ0|J9NRJ0_CANLF,tr|A0A5F4CL11|A0A5F4CL11_CANLF,tr|A0A5F4CFW2|A0A5F4CFW2_CANLF,tr|J9NSW5|J9NSW5_CANLF,tr|E2R1P6|E2R1P6_CANLF,tr|J9NS46|J9NS46_CANLF,tr|E2QZV5|E2QZV5_CANLF,tr|E2R1Q1|E2R1Q1_CANLF,sp|O46550|CAV2_CANLF,tr|F1PF03|F1PF03…
GO:0048856	anatomical structure development	139 of 379 in the list(36.68%)	618 of 1716 in all the Protein(36.01%)	0.40275	tr|A0A5F4CXZ9|A0A5F4CXZ9_CANLF,tr|E2RHY0|E2RHY0_CANLF,tr|A0A5F4C0Y2|A0A5F4C0Y2_CANLF,tr|J9PAU7|J9PAU7_CANLF,tr|A0A5F4CL11|A0A5F4CL11_CANLF,tr|F1Q039|F1Q039_CANLF,tr|E2R1P6|E2R1P6_CANLF,tr|E2R1Q1|E2R1Q1_CANLF,tr|E2R174|E2R174_CANLF,tr|J9P565|J9P565_CANLF,tr|F1PF03|F1PF03_CANLF,tr|J9NY42|J9NY42_CANLF,tr|J9P5S3|J9P5S3_CANLF,tr|E2R068|E2R068_CANLF,tr|A0A5F4CWJ6|A0A5F4CWJ6_CANLF,sp|P33724|CAV1_CANLF,t…
GO:0055082	cellular chemical homeostasis	23 of 379 in the list(6.07%)	98 of 1716 in all the Protein(5.71%)	0.407439	tr|F1PID1|F1PID1_CANLF,tr|E2R2U4|E2R2U4_CANLF,tr|A0A5F4CJ79|A0A5F4CJ79_CANLF,tr|A0A5F4C280|A0A5F4C280_CANLF,tr|E2R886|E2R886_CANLF,tr|F1PW86|F1PW86_CANLF,tr|E2RGF3|E2RGF3_CANLF,tr|F6Y258|F6Y258_CANLF,tr|E2RA21|E2RA21_CANLF,tr|J9P4P2|J9P4P2_CANLF,tr|A0A5F4DIT8|A0A5F4DIT8_CANLF,tr|F1Q039|F1Q039_CANLF,tr|Q45KI9|Q45KI9_CANLF,tr|A0A5F4DKQ5|A0A5F4DKQ5_CANLF,tr|A0A5F4CB52|A0A5F4CB52_CANLF,tr|A0A5F4C5D6|…
GO:0007519	skeletal muscle tissue development	8 of 379 in the list(2.11%)	32 of 1716 in all the Protein(1.86%)	0.411682	tr|A0A5F4CXZ9|A0A5F4CXZ9_CANLF,sp|O46550|CAV2_CANLF,tr|A0A5F4D0Z3|A0A5F4D0Z3_CANLF,sp|P33724|CAV1_CANLF,tr|F1P8F3|F1P8F3_CANLF,tr|E2REH3|E2REH3_CANLF,tr|A0A5F4CT03|A0A5F4CT03_CANLF,tr|F1PYS6|F1PYS6_CANLF
GO:0006486	protein amino acid glycosylation	13 of 379 in the list(3.43%)	54 of 1716 in all the Protein(3.15%)	0.413304	tr|A0A5F4D653|A0A5F4D653_CANLF,tr|E2R1P6|E2R1P6_CANLF,tr|F1PGZ1|F1PGZ1_CANLF,sp|E2RG47|STT3B_CANLF,tr|F1PAP5|F1PAP5_CANLF,tr|J9NRG5|J9NRG5_CANLF,tr|A0A5F4CL11|A0A5F4CL11_CANLF,tr|A0A5F4CVJ1|A0A5F4CVJ1_CANLF,tr|F1P8B4|F1P8B4_CANLF,tr|A0A5F4D5G0|A0A5F4D5G0_CANLF,tr|A0A5F4C0Q0|A0A5F4C0Q0_CANLF,tr|F1Q253|F1Q253_CANLF,tr|F1PXU1|F1PXU1_CANLF
GO:0043413	biopolymer glycosylation	13 of 379 in the list(3.43%)	54 of 1716 in all the Protein(3.15%)	0.413304	tr|A0A5F4D653|A0A5F4D653_CANLF,tr|E2R1P6|E2R1P6_CANLF,tr|F1PGZ1|F1PGZ1_CANLF,sp|E2RG47|STT3B_CANLF,tr|F1PAP5|F1PAP5_CANLF,tr|J9NRG5|J9NRG5_CANLF,tr|A0A5F4CL11|A0A5F4CL11_CANLF,tr|A0A5F4CVJ1|A0A5F4CVJ1_CANLF,tr|F1P8B4|F1P8B4_CANLF,tr|A0A5F4D5G0|A0A5F4D5G0_CANLF,tr|A0A5F4C0Q0|A0A5F4C0Q0_CANLF,tr|F1Q253|F1Q253_CANLF,tr|F1PXU1|F1PXU1_CANLF
GO:0070085	glycosylation	13 of 379 in the list(3.43%)	54 of 1716 in all the Protein(3.15%)	0.413304	tr|A0A5F4D653|A0A5F4D653_CANLF,tr|E2R1P6|E2R1P6_CANLF,tr|F1PGZ1|F1PGZ1_CANLF,sp|E2RG47|STT3B_CANLF,tr|F1PAP5|F1PAP5_CANLF,tr|J9NRG5|J9NRG5_CANLF,tr|A0A5F4CL11|A0A5F4CL11_CANLF,tr|A0A5F4CVJ1|A0A5F4CVJ1_CANLF,tr|F1P8B4|F1P8B4_CANLF,tr|A0A5F4D5G0|A0A5F4D5G0_CANLF,tr|A0A5F4C0Q0|A0A5F4C0Q0_CANLF,tr|F1Q253|F1Q253_CANLF,tr|F1PXU1|F1PXU1_CANLF
GO:0007018	microtubule-based movement	5 of 379 in the list(1.32%)	19 of 1716 in all the Protein(1.11%)	0.41355	tr|F1PCX8|F1PCX8_CANLF,tr|E2RAF0|E2RAF0_CANLF,tr|E2RH71|E2RH71_CANLF,tr|A0A5F4CNZ3|A0A5F4CNZ3_CANLF,tr|J9P078|J9P078_CANLF
GO:0021987	cerebral cortex development	5 of 379 in the list(1.32%)	19 of 1716 in all the Protein(1.11%)	0.41355	tr|A0A5F4DFT0|A0A5F4DFT0_CANLF,tr|A0A5F4CXK1|A0A5F4CXK1_CANLF,tr|A0A5F4D0Z3|A0A5F4D0Z3_CANLF,tr|F1PF03|F1PF03_CANLF,tr|A0A5F4D764|A0A5F4D764_CANLF
GO:0030518	steroid hormone receptor signaling pathway	5 of 379 in the list(1.32%)	19 of 1716 in all the Protein(1.11%)	0.41355	tr|F1Q298|F1Q298_CANLF,tr|J9PAD2|J9PAD2_CANLF,tr|A0A5F4D0Z3|A0A5F4D0Z3_CANLF,tr|E2RTE0|E2RTE0_CANLF,tr|E2R7P6|E2R7P6_CANLF
GO:0045740	positive regulation of DNA replication	5 of 379 in the list(1.32%)	19 of 1716 in all the Protein(1.11%)	0.41355	tr|E2R0L9|E2R0L9_CANLF,tr|F6XRK3|F6XRK3_CANLF,tr|A0A5F4D0Z3|A0A5F4D0Z3_CANLF,tr|F1PF03|F1PF03_CANLF,tr|F1Q3G7|F1Q3G7_CANLF
GO:0006259	DNA metabolic process	22 of 379 in the list(5.80%)	94 of 1716 in all the Protein(5.48%)	0.4171	tr|J9P937|J9P937_CANLF,tr|A0A5F4C0N2|A0A5F4C0N2_CANLF,tr|J9P7T2|J9P7T2_CANLF,tr|J9PAU7|J9PAU7_CANLF,tr|A0A5F4CEW2|A0A5F4CEW2_CANLF,tr|F1PB11|F1PB11_CANLF,tr|E2RTI2|E2RTI2_CANLF,tr|J9P1R2|J9P1R2_CANLF,tr|J9P9P4|J9P9P4_CANLF,tr|A0A5F4CP79|A0A5F4CP79_CANLF,tr|A0A5F4CJL3|A0A5F4CJL3_CANLF,tr|A0A5F4CNE0|A0A5F4CNE0_CANLF,tr|J9PB22|J9PB22_CANLF,tr|E2RSQ7|E2RSQ7_CANLF,tr|A0A5F4DFW7|A0A5F4DFW7_CANLF,tr|A0A…
GO:0032844	regulation of homeostatic process	15 of 379 in the list(3.96%)	63 of 1716 in all the Protein(3.67%)	0.418022	tr|F6XRK3|F6XRK3_CANLF,tr|J9P041|J9P041_CANLF,tr|A0A5F4D0Z3|A0A5F4D0Z3_CANLF,tr|E2RSQ7|E2RSQ7_CANLF,tr|A0A5F4CJ79|A0A5F4CJ79_CANLF,tr|A0A5F4C280|A0A5F4C280_CANLF,tr|A0A5F4C5D6|A0A5F4C5D6_CANLF,tr|A0A5F4CT03|A0A5F4CT03_CANLF,tr|E2R0L9|E2R0L9_CANLF,tr|F1PW86|F1PW86_CANLF,sp|P33724|CAV1_CANLF,tr|A0A5F4CNW6|A0A5F4CNW6_CANLF,tr|F1Q3G7|F1Q3G7_CANLF,tr|A0A5F4CG76|A0A5F4CG76_CANLF,tr|A0A5F4CYQ8|A0A5F4CYQ…
GO:0033365	protein localization in organelle	10 of 379 in the list(2.64%)	41 of 1716 in all the Protein(2.39%)	0.41987	tr|A0A5F4CAQ6|A0A5F4CAQ6_CANLF,tr|J9P4M1|J9P4M1_CANLF,tr|F1PCK7|F1PCK7_CANLF,tr|F1PGY1|F1PGY1_CANLF,tr|F1PV58|F1PV58_CANLF,tr|A0A5F4C5D6|A0A5F4C5D6_CANLF,tr|F1PB30|F1PB30_CANLF,tr|E2RQV7|E2RQV7_CANLF,tr|J9NSW5|J9NSW5_CANLF,tr|F1PXU1|F1PXU1_CANLF
GO:0030855	epithelial cell differentiation	7 of 379 in the list(1.85%)	28 of 1716 in all the Protein(1.63%)	0.426303	tr|F1PGZ1|F1PGZ1_CANLF,tr|E2RGF3|E2RGF3_CANLF,tr|E2RSI6|E2RSI6_CANLF,tr|J9P9P4|J9P9P4_CANLF,tr|A0A5F4D0Z3|A0A5F4D0Z3_CANLF,tr|J9NZR2|J9NZR2_CANLF,tr|A0A5F4CPM8|A0A5F4CPM8_CANLF
GO:0048747	muscle fiber development	7 of 379 in the list(1.85%)	28 of 1716 in all the Protein(1.63%)	0.426303	tr|J9P5S3|J9P5S3_CANLF,sp|O46550|CAV2_CANLF,tr|A0A5F4D0Z3|A0A5F4D0Z3_CANLF,tr|A0A5F4DAI4|A0A5F4DAI4_CANLF,tr|F1P8F3|F1P8F3_CANLF,tr|E2REH3|E2REH3_CANLF,tr|A0A5F4CT03|A0A5F4CT03_CANLF
GO:0051028	mRNA transport	7 of 379 in the list(1.85%)	28 of 1716 in all the Protein(1.63%)	0.426303	tr|E2RJT7|E2RJT7_CANLF,tr|E2R4V6|E2R4V6_CANLF,tr|E2RK20|E2RK20_CANLF,tr|E2RFM7|E2RFM7_CANLF,tr|F1PLH5|F1PLH5_CANLF,tr|J9NUL0|J9NUL0_CANLF,tr|F1Q3G7|F1Q3G7_CANLF
GO:0000165	MAPKKK cascade	21 of 379 in the list(5.54%)	90 of 1716 in all the Protein(5.24%)	0.427173	tr|F1PUA5|F1PUA5_CANLF,sp|Q1HG70|MP2K2_CANLF,tr|A0A5F4C4S3|A0A5F4C4S3_CANLF,tr|F1PIK5|F1PIK5_CANLF,tr|A0A5F4CJ79|A0A5F4CJ79_CANLF,tr|A0A5F4CT03|A0A5F4CT03_CANLF,tr|E2R0Z1|E2R0Z1_CANLF,tr|F1Q253|F1Q253_CANLF,tr|E2REH3|E2REH3_CANLF,tr|F1PXU1|F1PXU1_CANLF,tr|E2R1P6|E2R1P6_CANLF,tr|A0A5F4CXJ9|A0A5F4CXJ9_CANLF,tr|E2R3S0|E2R3S0_CANLF,tr|F1PF03|F1PF03_CANLF,tr|F1PUT6|F1PUT6_CANLF,tr|F1PAP5|F1PAP5_CANLF,…
GO:0051099	positive regulation of binding	14 of 379 in the list(3.69%)	59 of 1716 in all the Protein(3.44%)	0.429808	tr|E2R1P6|E2R1P6_CANLF,tr|A0A5F4CNE0|A0A5F4CNE0_CANLF,tr|A0A5F4D0Z3|A0A5F4D0Z3_CANLF,tr|J9P530|J9P530_CANLF,tr|E2RSQ7|E2RSQ7_CANLF,tr|E2R3V7|E2R3V7_CANLF,tr|A0A5F4CT03|A0A5F4CT03_CANLF,tr|E2R3R9|E2R3R9_CANLF,tr|J9NY42|J9NY42_CANLF,tr|E2RLS3|E2RLS3_CANLF,sp|P33724|CAV1_CANLF,tr|A0A5F4C707|A0A5F4C707_CANLF,tr|A0A5F4CG76|A0A5F4CG76_CANLF,tr|A0A140T8E6|A0A140T8E6_CANLF
GO:0009123	nucleoside monophosphate metabolic process	4 of 379 in the list(1.06%)	15 of 1716 in all the Protein(0.87%)	0.430736	sp|Q9N2J4|AQP1_CANLF,tr|J9P749|J9P749_CANLF,sp|P30803|ADCY5_CANLF,tr|A0A5F4CYQ8|A0A5F4CYQ8_CANLF
GO:0022898	regulation of transmembrane transporter activity	4 of 379 in the list(1.06%)	15 of 1716 in all the Protein(0.87%)	0.430736	tr|E2RGF3|E2RGF3_CANLF,tr|F6X9W7|F6X9W7_CANLF,tr|A0A5F4CYQ8|A0A5F4CYQ8_CANLF,tr|A0A5F4CJ79|A0A5F4CJ79_CANLF
GO:0032273	positive regulation of protein polymerization	4 of 379 in the list(1.06%)	15 of 1716 in all the Protein(0.87%)	0.430736	tr|F1PL36|F1PL36_CANLF,tr|J9NYH4|J9NYH4_CANLF,sp|P33724|CAV1_CANLF,tr|E2RJI7|E2RJI7_CANLF
GO:0032412	regulation of ion transmembrane transporter activity	4 of 379 in the list(1.06%)	15 of 1716 in all the Protein(0.87%)	0.430736	tr|E2RGF3|E2RGF3_CANLF,tr|F6X9W7|F6X9W7_CANLF,tr|A0A5F4CYQ8|A0A5F4CYQ8_CANLF,tr|A0A5F4CJ79|A0A5F4CJ79_CANLF
GO:0050818	regulation of coagulation	4 of 379 in the list(1.06%)	15 of 1716 in all the Protein(0.87%)	0.430736	tr|E2R886|E2R886_CANLF,tr|J9NRV7|J9NRV7_CANLF,sp|P33724|CAV1_CANLF,tr|A0A5F4C707|A0A5F4C707_CANLF
GO:0051789	response to protein stimulus	4 of 379 in the list(1.06%)	15 of 1716 in all the Protein(0.87%)	0.430736	sp|E2RG47|STT3B_CANLF,tr|E2RLS3|E2RLS3_CANLF,tr|F1PGY1|F1PGY1_CANLF,tr|F1PYE3|F1PYE3_CANLF
GO:0070372	regulation of ERK1 and ERK2 cascade	9 of 379 in the list(2.37%)	37 of 1716 in all the Protein(2.16%)	0.433821	tr|F1PF03|F1PF03_CANLF,tr|A0A5F4CJ79|A0A5F4CJ79_CANLF,tr|A0A5F4D9J7|A0A5F4D9J7_CANLF,tr|J9NY42|J9NY42_CANLF,tr|F1P874|F1P874_CANLF,tr|E2RGF3|E2RGF3_CANLF,tr|J9NRV7|J9NRV7_CANLF,tr|E2RSI6|E2RSI6_CANLF,sp|P33724|CAV1_CANLF
GO:0009314	response to radiation	11 of 379 in the list(2.90%)	46 of 1716 in all the Protein(2.68%)	0.438818	tr|F1PF03|F1PF03_CANLF,tr|A0A5F4DJY1|A0A5F4DJY1_CANLF,tr|A0A5F4C5D6|A0A5F4C5D6_CANLF,tr|E2QX15|E2QX15_CANLF,tr|J9NY42|J9NY42_CANLF,tr|F1P874|F1P874_CANLF,tr|J9NRJ0|J9NRJ0_CANLF,tr|J9P1R2|J9P1R2_CANLF,sp|Q9N2J4|AQP1_CANLF,sp|P33724|CAV1_CANLF,tr|A0A5F4CG76|A0A5F4CG76_CANLF
GO:0006873	cellular ion homeostasis	22 of 379 in the list(5.80%)	95 of 1716 in all the Protein(5.54%)	0.439396	tr|F1PID1|F1PID1_CANLF,tr|E2R2U4|E2R2U4_CANLF,tr|A0A5F4CJ79|A0A5F4CJ79_CANLF,tr|A0A5F4C280|A0A5F4C280_CANLF,tr|E2R886|E2R886_CANLF,tr|F1PW86|F1PW86_CANLF,tr|E2RGF3|E2RGF3_CANLF,tr|F6Y258|F6Y258_CANLF,tr|J9P4P2|J9P4P2_CANLF,tr|A0A5F4DIT8|A0A5F4DIT8_CANLF,tr|F1Q039|F1Q039_CANLF,tr|Q45KI9|Q45KI9_CANLF,tr|A0A5F4DKQ5|A0A5F4DKQ5_CANLF,tr|A0A5F4CB52|A0A5F4CB52_CANLF,tr|A0A5F4C5D6|A0A5F4C5D6_CANLF,tr|F1P…
GO:0055066	di-, tri-valent inorganic cation homeostasis	13 of 379 in the list(3.43%)	55 of 1716 in all the Protein(3.21%)	0.442382	tr|A0A5F4CB52|A0A5F4CB52_CANLF,tr|A0A5F4DKQ5|A0A5F4DKQ5_CANLF,tr|E2R2U4|E2R2U4_CANLF,tr|A0A5F4CJ79|A0A5F4CJ79_CANLF,tr|A0A5F4C5D6|A0A5F4C5D6_CANLF,tr|E2R886|E2R886_CANLF,tr|F1PW86|F1PW86_CANLF,tr|F6Y258|F6Y258_CANLF,sp|P30803|ADCY5_CANLF,tr|J9P4P2|J9P4P2_CANLF,tr|J9P922|J9P922_CANLF,tr|A0A5F4C9C0|A0A5F4C9C0_CANLF,tr|A0A5F4CNW6|A0A5F4CNW6_CANLF
GO:0007163	establishment or maintenance of cell polarity	6 of 379 in the list(1.58%)	24 of 1716 in all the Protein(1.40%)	0.442848	tr|A0A5F4CMN1|A0A5F4CMN1_CANLF,tr|E2RGF3|E2RGF3_CANLF,tr|A0A5F4CL11|A0A5F4CL11_CANLF,tr|F1PID1|F1PID1_CANLF,tr|E2RSI6|E2RSI6_CANLF,tr|E2R9S7|E2R9S7_CANLF
GO:0030522	intracellular receptor-mediated signaling pathway	6 of 379 in the list(1.58%)	24 of 1716 in all the Protein(1.40%)	0.442848	tr|F1Q298|F1Q298_CANLF,tr|J9PAD2|J9PAD2_CANLF,tr|A0A5F4D0Z3|A0A5F4D0Z3_CANLF,tr|E2RTE0|E2RTE0_CANLF,tr|A0A5F4C5D6|A0A5F4C5D6_CANLF,tr|E2R7P6|E2R7P6_CANLF
GO:0009719	response to endogenous stimulus	32 of 379 in the list(8.44%)	140 of 1716 in all the Protein(8.16%)	0.444557	tr|J9P1N8|J9P1N8_CANLF,tr|A0A5F4D0Z3|A0A5F4D0Z3_CANLF,tr|F1PIK5|F1PIK5_CANLF,tr|A0A5F4CJ79|A0A5F4CJ79_CANLF,tr|F1PL36|F1PL36_CANLF,tr|J9P357|J9P357_CANLF,tr|E2R1P6|E2R1P6_CANLF,tr|F1PF03|F1PF03_CANLF,sp|O46550|CAV2_CANLF,tr|F1PUT6|F1PUT6_CANLF,tr|F1PAP5|F1PAP5_CANLF,sp|Q9N2J4|AQP1_CANLF,sp|P33724|CAV1_CANLF,tr|E2R0X9|E2R0X9_CANLF,sp|Q1HG70|MP2K2_CANLF,tr|F1PID1|F1PID1_CANLF,tr|A0A5F4C4S3|A0A5F4C4…
GO:0001654	eye development	8 of 379 in the list(2.11%)	33 of 1716 in all the Protein(1.92%)	0.449228	tr|A0A5F4BXY6|A0A5F4BXY6_CANLF,sp|Q9N2J4|AQP1_CANLF,tr|J9NZL2|J9NZL2_CANLF,tr|A0A5F4CFW2|A0A5F4CFW2_CANLF,tr|F1PIA3|F1PIA3_CANLF,tr|A0A5F4D0Z3|A0A5F4D0Z3_CANLF,tr|F1PVV7|F1PVV7_CANLF,tr|A0A5F4CWR5|A0A5F4CWR5_CANLF
GO:0010741	negative regulation of protein kinase cascade	8 of 379 in the list(2.11%)	33 of 1716 in all the Protein(1.92%)	0.449228	tr|E2RKL5|E2RKL5_CANLF,tr|A0A5F4BQ76|A0A5F4BQ76_CANLF,tr|J9NYK7|J9NYK7_CANLF,tr|A0A5F4D9J7|A0A5F4D9J7_CANLF,tr|J9NY42|J9NY42_CANLF,tr|E2RGF3|E2RGF3_CANLF,tr|E2RSI6|E2RSI6_CANLF,sp|P33724|CAV1_CANLF
GO:0043269	regulation of ion transport	8 of 379 in the list(2.11%)	33 of 1716 in all the Protein(1.92%)	0.449228	tr|A0A5F4CB52|A0A5F4CB52_CANLF,tr|E2RHY0|E2RHY0_CANLF,tr|F1Q433|F1Q433_CANLF,tr|A0A5F4CJ79|A0A5F4CJ79_CANLF,tr|A0A5F4C5D6|A0A5F4C5D6_CANLF,sp|P33724|CAV1_CANLF,tr|F1PIF6|F1PIF6_CANLF,tr|A0A5F4CYQ8|A0A5F4CYQ8_CANLF
GO:0043410	positive regulation of MAPKKK cascade	8 of 379 in the list(2.11%)	33 of 1716 in all the Protein(1.92%)	0.449228	sp|O46550|CAV2_CANLF,tr|A0A5F4D0Z3|A0A5F4D0Z3_CANLF,tr|F1PF03|F1PF03_CANLF,tr|A0A5F4CJ79|A0A5F4CJ79_CANLF,tr|J9NY42|J9NY42_CANLF,tr|F1P874|F1P874_CANLF,tr|J9NRV7|J9NRV7_CANLF,tr|F1PND0|F1PND0_CANLF
GO:0060538	skeletal muscle organ development	8 of 379 in the list(2.11%)	33 of 1716 in all the Protein(1.92%)	0.449228	tr|A0A5F4CXZ9|A0A5F4CXZ9_CANLF,sp|O46550|CAV2_CANLF,tr|A0A5F4D0Z3|A0A5F4D0Z3_CANLF,sp|P33724|CAV1_CANLF,tr|F1P8F3|F1P8F3_CANLF,tr|E2REH3|E2REH3_CANLF,tr|A0A5F4CT03|A0A5F4CT03_CANLF,tr|F1PYS6|F1PYS6_CANLF
GO:0000082	G1/S transition of mitotic cell cycle	3 of 379 in the list(0.79%)	11 of 1716 in all the Protein(0.64%)	0.4518	tr|J9P937|J9P937_CANLF,tr|F1PF03|F1PF03_CANLF,tr|A0A5F4CJ79|A0A5F4CJ79_CANLF
GO:0001738	morphogenesis of a polarized epithelium	3 of 379 in the list(0.79%)	11 of 1716 in all the Protein(0.64%)	0.4518	tr|E2RGF3|E2RGF3_CANLF,tr|J9PAD2|J9PAD2_CANLF,tr|E2RSI6|E2RSI6_CANLF
GO:0001937	negative regulation of endothelial cell proliferation	3 of 379 in the list(0.79%)	11 of 1716 in all the Protein(0.64%)	0.4518	tr|E2R174|E2R174_CANLF,sp|O46550|CAV2_CANLF,sp|P33724|CAV1_CANLF
GO:0001938	positive regulation of endothelial cell proliferation	3 of 379 in the list(0.79%)	11 of 1716 in all the Protein(0.64%)	0.4518	tr|E2R174|E2R174_CANLF,sp|O46550|CAV2_CANLF,sp|P33724|CAV1_CANLF
GO:0002755	MyD88-dependent toll-like receptor signaling pathway	3 of 379 in the list(0.79%)	11 of 1716 in all the Protein(0.64%)	0.4518	tr|E2R3R9|E2R3R9_CANLF,sp|Q1HG70|MP2K2_CANLF,tr|A0A5F4CXJ9|A0A5F4CXJ9_CANLF
GO:0003073	regulation of systemic arterial blood pressure	3 of 379 in the list(0.79%)	11 of 1716 in all the Protein(0.64%)	0.4518	tr|E2RGF3|E2RGF3_CANLF,sp|Q9N2J4|AQP1_CANLF,tr|F1PCV3|F1PCV3_CANLF
GO:0010212	response to ionizing radiation	3 of 379 in the list(0.79%)	11 of 1716 in all the Protein(0.64%)	0.4518	tr|J9P1R2|J9P1R2_CANLF,sp|P33724|CAV1_CANLF,tr|A0A5F4C5D6|A0A5F4C5D6_CANLF
GO:0015849	organic acid transport	3 of 379 in the list(0.79%)	11 of 1716 in all the Protein(0.64%)	0.4518	tr|J9P1N8|J9P1N8_CANLF,sp|P49822|ALBU_CANLF,tr|F1PCQ3|F1PCQ3_CANLF
GO:0021885	forebrain cell migration	3 of 379 in the list(0.79%)	11 of 1716 in all the Protein(0.64%)	0.4518	tr|A0A5F4D0Z3|A0A5F4D0Z3_CANLF,tr|F1PF03|F1PF03_CANLF,tr|A0A5F4CT03|A0A5F4CT03_CANLF
GO:0022029	telencephalon cell migration	3 of 379 in the list(0.79%)	11 of 1716 in all the Protein(0.64%)	0.4518	tr|A0A5F4D0Z3|A0A5F4D0Z3_CANLF,tr|F1PF03|F1PF03_CANLF,tr|A0A5F4CT03|A0A5F4CT03_CANLF
GO:0030010	establishment of cell polarity	3 of 379 in the list(0.79%)	11 of 1716 in all the Protein(0.64%)	0.4518	tr|A0A5F4CMN1|A0A5F4CMN1_CANLF,tr|E2RGF3|E2RGF3_CANLF,tr|E2RSI6|E2RSI6_CANLF
GO:0030511	positive regulation of transforming growth factor beta receptor signaling pathway	3 of 379 in the list(0.79%)	11 of 1716 in all the Protein(0.64%)	0.4518	tr|E2R174|E2R174_CANLF,tr|E2RTE0|E2RTE0_CANLF,tr|F1PG13|F1PG13_CANLF
GO:0031294	lymphocyte costimulation	3 of 379 in the list(0.79%)	11 of 1716 in all the Protein(0.64%)	0.4518	tr|A0A5F4DF90|A0A5F4DF90_CANLF,sp|P33724|CAV1_CANLF,tr|E2REH3|E2REH3_CANLF
GO:0031295	T cell costimulation	3 of 379 in the list(0.79%)	11 of 1716 in all the Protein(0.64%)	0.4518	tr|A0A5F4DF90|A0A5F4DF90_CANLF,sp|P33724|CAV1_CANLF,tr|E2REH3|E2REH3_CANLF
GO:0034097	response to cytokine stimulus	3 of 379 in the list(0.79%)	11 of 1716 in all the Protein(0.64%)	0.4518	tr|A0A5F4DE03|A0A5F4DE03_CANLF,tr|A0A5F4CNE0|A0A5F4CNE0_CANLF,tr|A0A5F4D0Z3|A0A5F4D0Z3_CANLF
GO:0046660	female sex differentiation	3 of 379 in the list(0.79%)	11 of 1716 in all the Protein(0.64%)	0.4518	tr|J9NY42|J9NY42_CANLF,tr|A0A5F4CFW2|A0A5F4CFW2_CANLF,tr|E2R9S7|E2R9S7_CANLF
GO:0046942	carboxylic acid transport	3 of 379 in the list(0.79%)	11 of 1716 in all the Protein(0.64%)	0.4518	tr|J9P1N8|J9P1N8_CANLF,sp|P49822|ALBU_CANLF,tr|F1PCQ3|F1PCQ3_CANLF
GO:0048538	thymus development	3 of 379 in the list(0.79%)	11 of 1716 in all the Protein(0.64%)	0.4518	tr|F1P874|F1P874_CANLF,sp|Q1HG70|MP2K2_CANLF,tr|A0A5F4D0Z3|A0A5F4D0Z3_CANLF
GO:0051216	cartilage development	3 of 379 in the list(0.79%)	11 of 1716 in all the Protein(0.64%)	0.4518	tr|J9NRJ0|J9NRJ0_CANLF,tr|J9P9P4|J9P9P4_CANLF,tr|A0A5F4D0Z3|A0A5F4D0Z3_CANLF
GO:0050863	regulation of T cell activation	10 of 379 in the list(2.64%)	42 of 1716 in all the Protein(2.45%)	0.453186	tr|Q45KI9|Q45KI9_CANLF,tr|E2R1P6|E2R1P6_CANLF,tr|E2QZV5|E2QZV5_CANLF,tr|A0A5F4D0Z3|A0A5F4D0Z3_CANLF,tr|A0A5F4C4S3|A0A5F4C4S3_CANLF,tr|E2R3R9|E2R3R9_CANLF,sp|P33724|CAV1_CANLF,tr|A0A5F4DF90|A0A5F4DF90_CANLF,tr|A0A5F4DIW1|A0A5F4DIW1_CANLF,tr|E2REH3|E2REH3_CANLF
GO:0044093	positive regulation of molecular function	71 of 379 in the list(18.73%)	316 of 1716 in all the Protein(18.41%)	0.454252	tr|J9P4M1|J9P4M1_CANLF,tr|A0A5F4CJ79|A0A5F4CJ79_CANLF,tr|F1PCR1|F1PCR1_CANLF,tr|E2R0Z1|E2R0Z1_CANLF,tr|E2RJI7|E2RJI7_CANLF,tr|J9NYB2|J9NYB2_CANLF,tr|E2R1P6|E2R1P6_CANLF,tr|J9NS46|J9NS46_CANLF,tr|E2QZV5|E2QZV5_CANLF,sp|O46550|CAV2_CANLF,tr|F1PF03|F1PF03_CANLF,tr|F1PUT6|F1PUT6_CANLF,tr|J9P530|J9P530_CANLF,tr|F1PAP5|F1PAP5_CANLF,tr|J9NY42|J9NY42_CANLF,tr|A0A5F4CNW6|A0A5F4CNW6_CANLF,sp|P33724|CAV1_CA…
GO:0007423	sensory organ development	12 of 379 in the list(3.17%)	51 of 1716 in all the Protein(2.97%)	0.455867	tr|A0A5F4CMN1|A0A5F4CMN1_CANLF,tr|F1PIA3|F1PIA3_CANLF,tr|A0A5F4D0Z3|A0A5F4D0Z3_CANLF,tr|A0A5F4DJY1|A0A5F4DJY1_CANLF,tr|F1PVV7|F1PVV7_CANLF,tr|A0A5F4CWR5|A0A5F4CWR5_CANLF,tr|A0A5F4BXY6|A0A5F4BXY6_CANLF,tr|E2RGF3|E2RGF3_CANLF,sp|Q9N2J4|AQP1_CANLF,tr|A0A5F4CFW2|A0A5F4CFW2_CANLF,tr|J9NZL2|J9NZL2_CANLF,tr|F1Q039|F1Q039_CANLF
GO:0051346	negative regulation of hydrolase activity	12 of 379 in the list(3.17%)	51 of 1716 in all the Protein(2.97%)	0.455867	tr|E2REU8|E2REU8_CANLF,tr|A0A5F4CXJ9|A0A5F4CXJ9_CANLF,tr|A0A5F4CT03|A0A5F4CT03_CANLF,tr|E2R886|E2R886_CANLF,tr|J9NY42|J9NY42_CANLF,sp|Q9N2J4|AQP1_CANLF,tr|E2RI72|E2RI72_CANLF,tr|F1PB30|F1PB30_CANLF,tr|F1Q0F4|F1Q0F4_CANLF,tr|A0A5F4BR25|A0A5F4BR25_CANLF,tr|E2QUV3|E2QUV3_CANLF,tr|F1P699|F1P699_CANLF
GO:0050790	regulation of catalytic activity	84 of 379 in the list(22.16%)	375 of 1716 in all the Protein(21.85%)	0.459151	tr|J9P4M1|J9P4M1_CANLF,tr|J9P1N8|J9P1N8_CANLF,tr|A0A5F4CJ79|A0A5F4CJ79_CANLF,tr|E2RRM5|E2RRM5_CANLF,tr|F1PCR1|F1PCR1_CANLF,tr|E2R0Z1|E2R0Z1_CANLF,tr|E2RI72|E2RI72_CANLF,tr|J9NWE6|J9NWE6_CANLF,tr|E2RJI7|E2RJI7_CANLF,tr|J9NYB2|J9NYB2_CANLF,tr|E2QUV3|E2QUV3_CANLF,tr|A0A5F4D653|A0A5F4D653_CANLF,tr|E2R1P6|E2R1P6_CANLF,tr|J9NS46|J9NS46_CANLF,tr|E2QZV5|E2QZV5_CANLF,sp|O46550|CAV2_CANLF,tr|F1PF03|F1PF03_…
GO:0055085	transmembrane transport	16 of 379 in the list(4.22%)	69 of 1716 in all the Protein(4.02%)	0.459196	tr|J9P1N8|J9P1N8_CANLF,tr|E2R872|E2R872_CANLF,tr|J9NXR9|J9NXR9_CANLF,tr|F1Q362|F1Q362_CANLF,tr|F6Y2P4|F6Y2P4_CANLF,sp|P49822|ALBU_CANLF,tr|J9NXH0|J9NXH0_CANLF,sp|P63091|GNAS_CANLF,tr|E2QZV5|E2QZV5_CANLF,tr|J9P041|J9P041_CANLF,tr|E2QX78|E2QX78_CANLF,tr|J9P922|J9P922_CANLF,sp|P30803|ADCY5_CANLF,tr|A0A5F4DJV1|A0A5F4DJV1_CANLF,tr|A0A5F4C9C0|A0A5F4C9C0_CANLF,tr|A0A5F4C707|A0A5F4C707_CANLF
GO:0006606	protein import into nucleus	5 of 379 in the list(1.32%)	20 of 1716 in all the Protein(1.17%)	0.462049	tr|E2RQV7|E2RQV7_CANLF,tr|F1PCK7|F1PCK7_CANLF,tr|F1PV58|F1PV58_CANLF,tr|A0A5F4C5D6|A0A5F4C5D6_CANLF,tr|F1PXU1|F1PXU1_CANLF
GO:0007266	Rho protein signal transduction	5 of 379 in the list(1.32%)	20 of 1716 in all the Protein(1.17%)	0.462049	tr|A4GT58|A4GT58_CANLF,tr|A0A5F4DF90|A0A5F4DF90_CANLF,tr|E2RRA9|E2RRA9_CANLF,tr|E2RJI7|E2RJI7_CANLF,tr|E2REH3|E2REH3_CANLF
GO:0007601	visual perception	5 of 379 in the list(1.32%)	20 of 1716 in all the Protein(1.17%)	0.462049	tr|J9NY42|J9NY42_CANLF,tr|A0A5F4CB52|A0A5F4CB52_CANLF,tr|J9NRJ0|J9NRJ0_CANLF,tr|F1PWQ6|F1PWQ6_CANLF,tr|J9P187|J9P187_CANLF
GO:0010506	regulation of autophagy	5 of 379 in the list(1.32%)	20 of 1716 in all the Protein(1.17%)	0.462049	tr|Q45KI9|Q45KI9_CANLF,tr|J9P530|J9P530_CANLF,tr|A0A5F4DJB2|A0A5F4DJB2_CANLF,tr|E2RRM5|E2RRM5_CANLF,tr|F1PHT0|F1PHT0_CANLF
GO:0042058	regulation of epidermal growth factor receptor signaling pathway	5 of 379 in the list(1.32%)	20 of 1716 in all the Protein(1.17%)	0.462049	tr|F1PF03|F1PF03_CANLF,tr|A0A5F4C4S3|A0A5F4C4S3_CANLF,tr|F1PHN5|F1PHN5_CANLF,tr|A0A5F4CK26|A0A5F4CK26_CANLF,tr|A0A5F4CNN3|A0A5F4CNN3_CANLF
GO:0048199	vesicle targeting, to, from or within Golgi	5 of 379 in the list(1.32%)	20 of 1716 in all the Protein(1.17%)	0.462049	tr|J9NRG5|J9NRG5_CANLF,tr|A0A5F4D653|A0A5F4D653_CANLF,tr|A0A5F4CVJ1|A0A5F4CVJ1_CANLF,tr|A0A5F4D5G0|A0A5F4D5G0_CANLF,tr|A0A5F4C0Q0|A0A5F4C0Q0_CANLF
GO:0048200	Golgi transport vesicle coating	5 of 379 in the list(1.32%)	20 of 1716 in all the Protein(1.17%)	0.462049	tr|J9NRG5|J9NRG5_CANLF,tr|A0A5F4D653|A0A5F4D653_CANLF,tr|A0A5F4CVJ1|A0A5F4CVJ1_CANLF,tr|A0A5F4D5G0|A0A5F4D5G0_CANLF,tr|A0A5F4C0Q0|A0A5F4C0Q0_CANLF
GO:0050953	sensory perception of light stimulus	5 of 379 in the list(1.32%)	20 of 1716 in all the Protein(1.17%)	0.462049	tr|J9NY42|J9NY42_CANLF,tr|A0A5F4CB52|A0A5F4CB52_CANLF,tr|J9NRJ0|J9NRJ0_CANLF,tr|F1PWQ6|F1PWQ6_CANLF,tr|J9P187|J9P187_CANLF
GO:0055001	muscle cell development	5 of 379 in the list(1.32%)	20 of 1716 in all the Protein(1.17%)	0.462049	tr|E2QZV5|E2QZV5_CANLF,tr|A0A5F4C9C0|A0A5F4C9C0_CANLF,tr|F1PVV7|F1PVV7_CANLF,tr|A0A5F4CG76|A0A5F4CG76_CANLF,tr|F1Q0N9|F1Q0N9_CANLF
GO:0046777	protein amino acid autophosphorylation	7 of 379 in the list(1.85%)	29 of 1716 in all the Protein(1.69%)	0.46649	tr|E2R3S0|E2R3S0_CANLF,tr|F1PBJ2|F1PBJ2_CANLF,tr|F1PF03|F1PF03_CANLF,tr|A0A5F4DF90|A0A5F4DF90_CANLF,tr|A0A5F4CJ79|A0A5F4CJ79_CANLF,tr|E2REH3|E2REH3_CANLF,tr|A0A5F4CT03|A0A5F4CT03_CANLF
GO:0048731	system development	131 of 379 in the list(34.56%)	588 of 1716 in all the Protein(34.27%)	0.467657	tr|A0A5F4CXZ9|A0A5F4CXZ9_CANLF,tr|E2RHY0|E2RHY0_CANLF,tr|A0A5F4C0Y2|A0A5F4C0Y2_CANLF,tr|J9PAU7|J9PAU7_CANLF,tr|A0A5F4CL11|A0A5F4CL11_CANLF,tr|F1Q039|F1Q039_CANLF,tr|E2R1P6|E2R1P6_CANLF,tr|E2R1Q1|E2R1Q1_CANLF,tr|E2R174|E2R174_CANLF,tr|J9P565|J9P565_CANLF,tr|F1PF03|F1PF03_CANLF,tr|J9NY42|J9NY42_CANLF,tr|J9P5S3|J9P5S3_CANLF,tr|E2R068|E2R068_CANLF,sp|P33724|CAV1_CANLF,tr|E2RRL7|E2RRL7_CANLF,sp|Q1HG70…
GO:0007242	intracellular signaling cascade	63 of 379 in the list(16.62%)	281 of 1716 in all the Protein(16.38%)	0.468669	tr|A0A5F4CXZ9|A0A5F4CXZ9_CANLF,tr|A0A5F4D0Z3|A0A5F4D0Z3_CANLF,tr|F1PVV7|F1PVV7_CANLF,tr|F1PIK5|F1PIK5_CANLF,tr|A0A5F4CJ79|A0A5F4CJ79_CANLF,tr|A0A5F4CT03|A0A5F4CT03_CANLF,tr|E2R7P6|E2R7P6_CANLF,tr|A0A5F4DHK4|A0A5F4DHK4_CANLF,tr|F1PW86|F1PW86_CANLF,tr|F1PL36|F1PL36_CANLF,tr|A0A5F4D8N3|A0A5F4D8N3_CANLF,tr|E2R0Z1|E2R0Z1_CANLF,tr|F1PIF6|F1PIF6_CANLF,tr|E2RJI7|E2RJI7_CANLF,tr|A0A5F4CG76|A0A5F4CG76_CANL…
GO:0001701	in utero embryonic development	11 of 379 in the list(2.90%)	47 of 1716 in all the Protein(2.74%)	0.47042	tr|E2R174|E2R174_CANLF,sp|O97758|ZO1_CANLF,tr|A0A5F4D0Z3|A0A5F4D0Z3_CANLF,tr|F1PF03|F1PF03_CANLF,tr|F1PVV7|F1PVV7_CANLF,tr|A0A5F4CWR5|A0A5F4CWR5_CANLF,tr|E2RA21|E2RA21_CANLF,tr|A0A5F4CFW2|A0A5F4CFW2_CANLF,tr|F1PB30|F1PB30_CANLF,tr|A0A5F4CG76|A0A5F4CG76_CANLF,tr|F1Q0N9|F1Q0N9_CANLF
GO:0007346	regulation of mitotic cell cycle	13 of 379 in the list(3.43%)	56 of 1716 in all the Protein(3.26%)	0.471379	tr|A0A5F4CMN1|A0A5F4CMN1_CANLF,sp|Q1HG70|MP2K2_CANLF,tr|F1PBJ2|F1PBJ2_CANLF,sp|O46550|CAV2_CANLF,tr|A0A5F4D0Z3|A0A5F4D0Z3_CANLF,tr|A0A5F4CJ79|A0A5F4CJ79_CANLF,tr|A0A5F4C5D6|A0A5F4C5D6_CANLF,tr|E2RGF3|E2RGF3_CANLF,tr|E2RCZ7|E2RCZ7_CANLF,tr|A0A5F4CKL1|A0A5F4CKL1_CANLF,tr|F1PVE5|F1PVE5_CANLF,tr|A0A5F4DF90|A0A5F4DF90_CANLF,tr|E2REH3|E2REH3_CANLF
GO:0043254	regulation of protein complex assembly	13 of 379 in the list(3.43%)	56 of 1716 in all the Protein(3.26%)	0.471379	tr|E2R1P6|E2R1P6_CANLF,tr|J9PB22|J9PB22_CANLF,tr|J9NYK7|J9NYK7_CANLF,tr|F1PGY1|F1PGY1_CANLF,tr|J9NVP2|J9NVP2_CANLF,tr|F1PAP5|F1PAP5_CANLF,tr|F1PL36|F1PL36_CANLF,tr|A0A5F4DAI4|A0A5F4DAI4_CANLF,tr|F1Q253|F1Q253_CANLF,sp|P33724|CAV1_CANLF,tr|J9NYH4|J9NYH4_CANLF,tr|E2RJI7|E2RJI7_CANLF,tr|F1PXU1|F1PXU1_CANLF
GO:0009100	glycoprotein metabolic process	15 of 379 in the list(3.96%)	65 of 1716 in all the Protein(3.79%)	0.472008	tr|A0A5F4D653|A0A5F4D653_CANLF,tr|E2R1P6|E2R1P6_CANLF,tr|F1PGZ1|F1PGZ1_CANLF,sp|E2RG47|STT3B_CANLF,tr|F1PCV3|F1PCV3_CANLF,tr|F1PAP5|F1PAP5_CANLF,tr|J9NRG5|J9NRG5_CANLF,tr|A0A5F4CL11|A0A5F4CL11_CANLF,tr|A0A5F4CVJ1|A0A5F4CVJ1_CANLF,tr|J9NRJ0|J9NRJ0_CANLF,tr|F1P8B4|F1P8B4_CANLF,tr|A0A5F4D5G0|A0A5F4D5G0_CANLF,tr|A0A5F4C0Q0|A0A5F4C0Q0_CANLF,tr|F1Q253|F1Q253_CANLF,tr|F1PXU1|F1PXU1_CANLF
GO:0051716	cellular response to stimulus	58 of 379 in the list(15.30%)	259 of 1716 in all the Protein(15.09%)	0.476571	tr|J9P1N8|J9P1N8_CANLF,tr|F1PIK5|F1PIK5_CANLF,tr|A0A5F4CJ79|A0A5F4CJ79_CANLF,tr|F1PCR1|F1PCR1_CANLF,tr|J9PAU7|J9PAU7_CANLF,tr|F1PRK0|F1PRK0_CANLF,tr|F1PL36|F1PL36_CANLF,tr|E2R0Z1|E2R0Z1_CANLF,tr|J9P357|J9P357_CANLF,tr|A0A5F4CG76|A0A5F4CG76_CANLF,tr|A0A5F4CP79|A0A5F4CP79_CANLF,tr|J9NZV5|J9NZV5_CANLF,tr|E2R1P6|E2R1P6_CANLF,tr|A0A5F4CB52|A0A5F4CB52_CANLF,tr|F1PZH8|F1PZH8_CANLF,tr|F1PF03|F1PF03_CANLF…
GO:0042325	regulation of phosphorylation	44 of 379 in the list(11.61%)	196 of 1716 in all the Protein(11.42%)	0.47937	tr|J9P1N8|J9P1N8_CANLF,tr|F1PIK5|F1PIK5_CANLF,tr|A0A5F4CJ79|A0A5F4CJ79_CANLF,tr|A0A5F4CT03|A0A5F4CT03_CANLF,tr|F1PHN5|F1PHN5_CANLF,tr|J9NYB2|J9NYB2_CANLF,tr|J9NZV5|J9NZV5_CANLF,tr|E2QUV3|E2QUV3_CANLF,tr|E2R1P6|E2R1P6_CANLF,tr|E2QZV5|E2QZV5_CANLF,tr|E2R174|E2R174_CANLF,tr|F1PF03|F1PF03_CANLF,tr|F1PUT6|F1PUT6_CANLF,tr|E2RSQ7|E2RSQ7_CANLF,tr|A0A5F4C5D6|A0A5F4C5D6_CANLF,tr|F1PAP5|F1PAP5_CANLF,tr|J9NY…
GO:0006303	double-strand break repair via nonhomologous end joining	2 of 379 in the list(0.53%)	7 of 1716 in all the Protein(0.41%)	0.480089	tr|J9P1R2|J9P1R2_CANLF,tr|A0A5F4CYT8|A0A5F4CYT8_CANLF
GO:0006515	misfolded or incompletely synthesized protein catabolic process	2 of 379 in the list(0.53%)	7 of 1716 in all the Protein(0.41%)	0.480089	tr|A0A5F4CB52|A0A5F4CB52_CANLF,sp|E2RG47|STT3B_CANLF
GO:0006607	NLS-bearing substrate import into nucleus	2 of 379 in the list(0.53%)	7 of 1716 in all the Protein(0.41%)	0.480089	tr|F1PCK7|F1PCK7_CANLF,tr|F1PV58|F1PV58_CANLF
GO:0006778	porphyrin metabolic process	2 of 379 in the list(0.53%)	7 of 1716 in all the Protein(0.41%)	0.480089	tr|E2R1P6|E2R1P6_CANLF,tr|F1Q253|F1Q253_CANLF
GO:0006893	Golgi to plasma membrane transport	2 of 379 in the list(0.53%)	7 of 1716 in all the Protein(0.41%)	0.480089	tr|A0A5F4DBI9|A0A5F4DBI9_CANLF,tr|F1PXU1|F1PXU1_CANLF
GO:0006940	regulation of smooth muscle contraction	2 of 379 in the list(0.53%)	7 of 1716 in all the Protein(0.41%)	0.480089	tr|F1PI78|F1PI78_CANLF,sp|P33724|CAV1_CANLF
GO:0007041	lysosomal transport	2 of 379 in the list(0.53%)	7 of 1716 in all the Protein(0.41%)	0.480089	tr|E2R4C1|E2R4C1_CANLF,tr|A0A5F4DIW1|A0A5F4DIW1_CANLF
GO:0007080	mitotic metaphase plate congression	2 of 379 in the list(0.53%)	7 of 1716 in all the Protein(0.41%)	0.480089	tr|E2R417|E2R417_CANLF,tr|F1PVE5|F1PVE5_CANLF
GO:0007194	negative regulation of adenylate cyclase activity	2 of 379 in the list(0.53%)	7 of 1716 in all the Protein(0.41%)	0.480089	sp|P30803|ADCY5_CANLF,tr|F1PWW0|F1PWW0_CANLF
GO:0007339	binding of sperm to zona pellucida	2 of 379 in the list(0.53%)	7 of 1716 in all the Protein(0.41%)	0.480089	tr|F1PGZ1|F1PGZ1_CANLF,tr|E2R0L9|E2R0L9_CANLF
GO:0009135	purine nucleoside diphosphate metabolic process	2 of 379 in the list(0.53%)	7 of 1716 in all the Protein(0.41%)	0.480089	tr|Q45KI9|Q45KI9_CANLF,tr|J9P749|J9P749_CANLF
GO:0009179	purine ribonucleoside diphosphate metabolic process	2 of 379 in the list(0.53%)	7 of 1716 in all the Protein(0.41%)	0.480089	tr|Q45KI9|Q45KI9_CANLF,tr|J9P749|J9P749_CANLF
GO:0009185	ribonucleoside diphosphate metabolic process	2 of 379 in the list(0.53%)	7 of 1716 in all the Protein(0.41%)	0.480089	tr|Q45KI9|Q45KI9_CANLF,tr|J9P749|J9P749_CANLF
GO:0009953	dorsal/ventral pattern formation	2 of 379 in the list(0.53%)	7 of 1716 in all the Protein(0.41%)	0.480089	tr|E2QVG1|E2QVG1_CANLF,tr|A0A5F4D0Z3|A0A5F4D0Z3_CANLF
GO:0014044	Schwann cell development	2 of 379 in the list(0.53%)	7 of 1716 in all the Protein(0.41%)	0.480089	tr|J9PAD2|J9PAD2_CANLF,tr|A0A5F4C280|A0A5F4C280_CANLF
GO:0016241	regulation of macroautophagy	2 of 379 in the list(0.53%)	7 of 1716 in all the Protein(0.41%)	0.480089	tr|A0A5F4DJB2|A0A5F4DJB2_CANLF,tr|F1PHT0|F1PHT0_CANLF
GO:0018107	peptidyl-threonine phosphorylation	2 of 379 in the list(0.53%)	7 of 1716 in all the Protein(0.41%)	0.480089	tr|A0A5F4BR25|A0A5F4BR25_CANLF,tr|A0A5F4CJ79|A0A5F4CJ79_CANLF
GO:0018210	peptidyl-threonine modification	2 of 379 in the list(0.53%)	7 of 1716 in all the Protein(0.41%)	0.480089	tr|A0A5F4BR25|A0A5F4BR25_CANLF,tr|A0A5F4CJ79|A0A5F4CJ79_CANLF
GO:0019054	modulation by virus of host cellular process	2 of 379 in the list(0.53%)	7 of 1716 in all the Protein(0.41%)	0.480089	tr|Q45KI9|Q45KI9_CANLF,tr|F1PV58|F1PV58_CANLF
GO:0019730	antimicrobial humoral response	2 of 379 in the list(0.53%)	7 of 1716 in all the Protein(0.41%)	0.480089	tr|A0A5F4BU46|A0A5F4BU46_CANLF,tr|J9NRV7|J9NRV7_CANLF
GO:0019731	antibacterial humoral response	2 of 379 in the list(0.53%)	7 of 1716 in all the Protein(0.41%)	0.480089	tr|A0A5F4BU46|A0A5F4BU46_CANLF,tr|J9NRV7|J9NRV7_CANLF
GO:0022602	ovulation cycle process	2 of 379 in the list(0.53%)	7 of 1716 in all the Protein(0.41%)	0.480089	tr|J9NY42|J9NY42_CANLF,tr|E2R9S7|E2R9S7_CANLF
GO:0030216	keratinocyte differentiation	2 of 379 in the list(0.53%)	7 of 1716 in all the Protein(0.41%)	0.480089	tr|E2RNM8|E2RNM8_CANLF,tr|J9NZR2|J9NZR2_CANLF
GO:0030301	cholesterol transport	2 of 379 in the list(0.53%)	7 of 1716 in all the Protein(0.41%)	0.480089	tr|F1PVE5|F1PVE5_CANLF,sp|P33724|CAV1_CANLF
GO:0030433	ER-associated protein catabolic process	2 of 379 in the list(0.53%)	7 of 1716 in all the Protein(0.41%)	0.480089	tr|A0A5F4CB52|A0A5F4CB52_CANLF,sp|E2RG47|STT3B_CANLF
GO:0030801	positive regulation of cyclic nucleotide metabolic process	2 of 379 in the list(0.53%)	7 of 1716 in all the Protein(0.41%)	0.480089	tr|F1PI78|F1PI78_CANLF,tr|A0A5F4CKY1|A0A5F4CKY1_CANLF
GO:0031397	negative regulation of protein ubiquitination	2 of 379 in the list(0.53%)	7 of 1716 in all the Protein(0.41%)	0.480089	tr|J9NY42|J9NY42_CANLF,sp|P33724|CAV1_CANLF
GO:0032106	positive regulation of response to extracellular stimulus	2 of 379 in the list(0.53%)	7 of 1716 in all the Protein(0.41%)	0.480089	tr|A0A5F4DJB2|A0A5F4DJB2_CANLF,tr|F1PHT0|F1PHT0_CANLF
GO:0032109	positive regulation of response to nutrient levels	2 of 379 in the list(0.53%)	7 of 1716 in all the Protein(0.41%)	0.480089	tr|A0A5F4DJB2|A0A5F4DJB2_CANLF,tr|F1PHT0|F1PHT0_CANLF
GO:0032413	negative regulation of ion transmembrane transporter activity	2 of 379 in the list(0.53%)	7 of 1716 in all the Protein(0.41%)	0.480089	tr|E2RGF3|E2RGF3_CANLF,tr|F6X9W7|F6X9W7_CANLF
GO:0033013	tetrapyrrole metabolic process	2 of 379 in the list(0.53%)	7 of 1716 in all the Protein(0.41%)	0.480089	tr|E2R1P6|E2R1P6_CANLF,tr|F1Q253|F1Q253_CANLF
GO:0042491	auditory receptor cell differentiation	2 of 379 in the list(0.53%)	7 of 1716 in all the Protein(0.41%)	0.480089	tr|A0A5F4CMN1|A0A5F4CMN1_CANLF,tr|E2RGF3|E2RGF3_CANLF
GO:0042698	ovulation cycle	2 of 379 in the list(0.53%)	7 of 1716 in all the Protein(0.41%)	0.480089	tr|J9NY42|J9NY42_CANLF,tr|E2R9S7|E2R9S7_CANLF
GO:0043255	regulation of carbohydrate biosynthetic process	2 of 379 in the list(0.53%)	7 of 1716 in all the Protein(0.41%)	0.480089	tr|F1Q298|F1Q298_CANLF,tr|A0A5F4D0Z3|A0A5F4D0Z3_CANLF
GO:0043588	skin development	2 of 379 in the list(0.53%)	7 of 1716 in all the Protein(0.41%)	0.480089	tr|J9NVU0|J9NVU0_CANLF,tr|A0A140T8E6|A0A140T8E6_CANLF
GO:0045070	positive regulation of viral genome replication	2 of 379 in the list(0.53%)	7 of 1716 in all the Protein(0.41%)	0.480089	tr|A0A5F4CP79|A0A5F4CP79_CANLF,tr|F1PHT0|F1PHT0_CANLF
GO:0045981	positive regulation of nucleotide metabolic process	2 of 379 in the list(0.53%)	7 of 1716 in all the Protein(0.41%)	0.480089	tr|F1PI78|F1PI78_CANLF,tr|A0A5F4CKY1|A0A5F4CKY1_CANLF
GO:0048562	embryonic organ morphogenesis	2 of 379 in the list(0.53%)	7 of 1716 in all the Protein(0.41%)	0.480089	tr|J9NZL2|J9NZL2_CANLF,tr|F1PIA3|F1PIA3_CANLF
GO:0048661	positive regulation of smooth muscle cell proliferation	2 of 379 in the list(0.53%)	7 of 1716 in all the Protein(0.41%)	0.480089	tr|F1PI78|F1PI78_CANLF,tr|A0A5F4CJ79|A0A5F4CJ79_CANLF
GO:0050806	positive regulation of synaptic transmission	2 of 379 in the list(0.53%)	7 of 1716 in all the Protein(0.41%)	0.480089	tr|F1P874|F1P874_CANLF,tr|A0A5F4CNW6|A0A5F4CNW6_CANLF
GO:0050885	neuromuscular process controlling balance	2 of 379 in the list(0.53%)	7 of 1716 in all the Protein(0.41%)	0.480089	sp|P30803|ADCY5_CANLF,tr|F1PVV7|F1PVV7_CANLF
GO:0051282	regulation of sequestering of calcium ion	2 of 379 in the list(0.53%)	7 of 1716 in all the Protein(0.41%)	0.480089	tr|F1PW86|F1PW86_CANLF,tr|A0A5F4CNW6|A0A5F4CNW6_CANLF
GO:0051283	negative regulation of sequestering of calcium ion	2 of 379 in the list(0.53%)	7 of 1716 in all the Protein(0.41%)	0.480089	tr|F1PW86|F1PW86_CANLF,tr|A0A5F4CNW6|A0A5F4CNW6_CANLF
GO:0051310	metaphase plate congression	2 of 379 in the list(0.53%)	7 of 1716 in all the Protein(0.41%)	0.480089	tr|E2R417|E2R417_CANLF,tr|F1PVE5|F1PVE5_CANLF
GO:0051971	positive regulation of transmission of nerve impulse	2 of 379 in the list(0.53%)	7 of 1716 in all the Protein(0.41%)	0.480089	tr|F1P874|F1P874_CANLF,tr|A0A5F4CNW6|A0A5F4CNW6_CANLF
GO:0051983	regulation of chromosome segregation	2 of 379 in the list(0.53%)	7 of 1716 in all the Protein(0.41%)	0.480089	tr|E2RCZ7|E2RCZ7_CANLF,tr|A0A5F4D0Z3|A0A5F4D0Z3_CANLF
GO:0060041	retina development in camera-type eye	2 of 379 in the list(0.53%)	7 of 1716 in all the Protein(0.41%)	0.480089	tr|A0A5F4CFW2|A0A5F4CFW2_CANLF,tr|F1PVV7|F1PVV7_CANLF
GO:0060119	inner ear receptor cell development	2 of 379 in the list(0.53%)	7 of 1716 in all the Protein(0.41%)	0.480089	tr|A0A5F4CMN1|A0A5F4CMN1_CANLF,tr|E2RGF3|E2RGF3_CANLF
GO:0060401	cytosolic calcium ion transport	2 of 379 in the list(0.53%)	7 of 1716 in all the Protein(0.41%)	0.480089	tr|F1PW86|F1PW86_CANLF,tr|A0A5F4CNW6|A0A5F4CNW6_CANLF
GO:0060402	calcium ion transport into cytosol	2 of 379 in the list(0.53%)	7 of 1716 in all the Protein(0.41%)	0.480089	tr|F1PW86|F1PW86_CANLF,tr|A0A5F4CNW6|A0A5F4CNW6_CANLF
GO:0070646	protein modification by small protein removal	2 of 379 in the list(0.53%)	7 of 1716 in all the Protein(0.41%)	0.480089	tr|E2RH35|E2RH35_CANLF,tr|A0A5F4CJJ1|A0A5F4CJJ1_CANLF
GO:0009628	response to abiotic stimulus	20 of 379 in the list(5.28%)	88 of 1716 in all the Protein(5.13%)	0.484412	tr|J9NXR9|J9NXR9_CANLF,tr|A0A5F4DJY1|A0A5F4DJY1_CANLF,tr|F1PGY1|F1PGY1_CANLF,tr|E2QX15|E2QX15_CANLF,tr|E2REJ7|E2REJ7_CANLF,tr|F1PCR1|F1PCR1_CANLF,tr|J9NRJ0|J9NRJ0_CANLF,tr|E2RLS3|E2RLS3_CANLF,tr|J9P1R2|J9P1R2_CANLF,tr|A0A5F4CG76|A0A5F4CG76_CANLF,tr|J9P041|J9P041_CANLF,tr|F1PF03|F1PF03_CANLF,tr|E2RTE0|E2RTE0_CANLF,tr|A0A5F4C5D6|A0A5F4C5D6_CANLF,tr|F1P874|F1P874_CANLF,tr|J9NY42|J9NY42_CANLF,tr|A0A5…
GO:0006369	termination of RNA polymerase II transcription	4 of 379 in the list(1.06%)	16 of 1716 in all the Protein(0.93%)	0.485177	tr|E2RJT7|E2RJT7_CANLF,tr|F1PDS0|F1PDS0_CANLF,tr|E2RK20|E2RK20_CANLF,tr|E2RFM7|E2RFM7_CANLF
GO:0009199	ribonucleoside triphosphate metabolic process	4 of 379 in the list(1.06%)	16 of 1716 in all the Protein(0.93%)	0.485177	tr|Q45KI9|Q45KI9_CANLF,tr|J9P7A6|J9P7A6_CANLF,tr|A0A5F4DJV1|A0A5F4DJV1_CANLF,tr|A0A5F4CT03|A0A5F4CT03_CANLF
GO:0009205	purine ribonucleoside triphosphate metabolic process	4 of 379 in the list(1.06%)	16 of 1716 in all the Protein(0.93%)	0.485177	tr|Q45KI9|Q45KI9_CANLF,tr|J9P7A6|J9P7A6_CANLF,tr|A0A5F4DJV1|A0A5F4DJV1_CANLF,tr|A0A5F4CT03|A0A5F4CT03_CANLF
GO:0009581	detection of external stimulus	4 of 379 in the list(1.06%)	16 of 1716 in all the Protein(0.93%)	0.485177	tr|J9NY42|J9NY42_CANLF,tr|J9NRJ0|J9NRJ0_CANLF,tr|J9NXR9|J9NXR9_CANLF,tr|A0A140T8E6|A0A140T8E6_CANLF
GO:0045766	positive regulation of angiogenesis	4 of 379 in the list(1.06%)	16 of 1716 in all the Protein(0.93%)	0.485177	sp|Q9N2J4|AQP1_CANLF,tr|E2R174|E2R174_CANLF,tr|J9P530|J9P530_CANLF,tr|F1PYE3|F1PYE3_CANLF
GO:0048839	inner ear development	4 of 379 in the list(1.06%)	16 of 1716 in all the Protein(0.93%)	0.485177	tr|A0A5F4CMN1|A0A5F4CMN1_CANLF,tr|E2RGF3|E2RGF3_CANLF,tr|A0A5F4CFW2|A0A5F4CFW2_CANLF,tr|F1Q039|F1Q039_CANLF
GO:0048193	Golgi vesicle transport	16 of 379 in the list(4.22%)	70 of 1716 in all the Protein(4.08%)	0.485237	tr|A0A5F4D653|A0A5F4D653_CANLF,tr|E2R1P6|E2R1P6_CANLF,tr|F1PAP5|F1PAP5_CANLF,tr|E2REI7|E2REI7_CANLF,tr|J9NRG5|J9NRG5_CANLF,tr|A0A5F4CX99|A0A5F4CX99_CANLF,tr|J9NY42|J9NY42_CANLF,tr|J9P1I0|J9P1I0_CANLF,tr|A0A5F4CL11|A0A5F4CL11_CANLF,tr|A0A5F4CVJ1|A0A5F4CVJ1_CANLF,tr|A0A5F4D5G0|A0A5F4D5G0_CANLF,tr|A0A5F4C0Q0|A0A5F4C0Q0_CANLF,tr|J9NYN4|J9NYN4_CANLF,tr|A0A5F4DBI9|A0A5F4DBI9_CANLF,tr|F1Q253|F1Q253_CANL…
GO:0006913	nucleocytoplasmic transport	12 of 379 in the list(3.17%)	52 of 1716 in all the Protein(3.03%)	0.485967	tr|E2RJT7|E2RJT7_CANLF,tr|E2RK20|E2RK20_CANLF,tr|F1PCK7|F1PCK7_CANLF,tr|A0A5F4CK91|A0A5F4CK91_CANLF,tr|F1PV58|F1PV58_CANLF,tr|A0A5F4C5D6|A0A5F4C5D6_CANLF,tr|E2RFM7|E2RFM7_CANLF,tr|F1PLH5|F1PLH5_CANLF,tr|E2RQV7|E2RQV7_CANLF,tr|F1Q3G7|F1Q3G7_CANLF,tr|J9NYB2|J9NYB2_CANLF,tr|F1PXU1|F1PXU1_CANLF
GO:0051169	nuclear transport	12 of 379 in the list(3.17%)	52 of 1716 in all the Protein(3.03%)	0.485967	tr|E2RJT7|E2RJT7_CANLF,tr|E2RK20|E2RK20_CANLF,tr|F1PCK7|F1PCK7_CANLF,tr|A0A5F4CK91|A0A5F4CK91_CANLF,tr|F1PV58|F1PV58_CANLF,tr|A0A5F4C5D6|A0A5F4C5D6_CANLF,tr|E2RFM7|E2RFM7_CANLF,tr|F1PLH5|F1PLH5_CANLF,tr|E2RQV7|E2RQV7_CANLF,tr|F1Q3G7|F1Q3G7_CANLF,tr|J9NYB2|J9NYB2_CANLF,tr|F1PXU1|F1PXU1_CANLF
GO:0006816	calcium ion transport	6 of 379 in the list(1.58%)	25 of 1716 in all the Protein(1.46%)	0.486203	tr|F1PW86|F1PW86_CANLF,tr|J9NXR9|J9NXR9_CANLF,tr|F1PI78|F1PI78_CANLF,tr|A0A5F4CNW6|A0A5F4CNW6_CANLF,tr|A0A5F4C9C0|A0A5F4C9C0_CANLF,tr|A0A5F4C707|A0A5F4C707_CANLF
GO:0006888	ER to Golgi vesicle-mediated transport	6 of 379 in the list(1.58%)	25 of 1716 in all the Protein(1.46%)	0.486203	tr|E2R1P6|E2R1P6_CANLF,tr|A0A5F4CL11|A0A5F4CL11_CANLF,tr|F1Q253|F1Q253_CANLF,tr|F1PXU1|F1PXU1_CANLF,tr|F1PAP5|F1PAP5_CANLF,tr|E2REI7|E2REI7_CANLF
GO:0010001	glial cell differentiation	6 of 379 in the list(1.58%)	25 of 1716 in all the Protein(1.46%)	0.486203	tr|J9PAD2|J9PAD2_CANLF,tr|F1Q3H5|F1Q3H5_CANLF,tr|J9P9P4|J9P9P4_CANLF,tr|A0A5F4D0Z3|A0A5F4D0Z3_CANLF,tr|A0A5F4C280|A0A5F4C280_CANLF,tr|A0A5F4CWR5|A0A5F4CWR5_CANLF
GO:0010518	positive regulation of phospholipase activity	6 of 379 in the list(1.58%)	25 of 1716 in all the Protein(1.46%)	0.486203	tr|E2RGF3|E2RGF3_CANLF,tr|A0A5F4DDG2|A0A5F4DDG2_CANLF,tr|E2QZV5|E2QZV5_CANLF,sp|P30803|ADCY5_CANLF,tr|F1PF03|F1PF03_CANLF,tr|A0A5F4CNW6|A0A5F4CNW6_CANLF
GO:0031032	actomyosin structure organization	6 of 379 in the list(1.58%)	25 of 1716 in all the Protein(1.46%)	0.486203	tr|A0A5F4CX99|A0A5F4CX99_CANLF,tr|F1PHJ6|F1PHJ6_CANLF,tr|E2QZV5|E2QZV5_CANLF,tr|F1PVV7|F1PVV7_CANLF,tr|F1Q0N9|F1Q0N9_CANLF,tr|F1PYS6|F1PYS6_CANLF
GO:0032231	regulation of actin filament bundle formation	6 of 379 in the list(1.58%)	25 of 1716 in all the Protein(1.46%)	0.486203	tr|F1P874|F1P874_CANLF,tr|F1PID1|F1PID1_CANLF,tr|F1PND0|F1PND0_CANLF,tr|J9P820|J9P820_CANLF,tr|E2RG15|E2RG15_CANLF,tr|E2REH3|E2REH3_CANLF
GO:0032846	positive regulation of homeostatic process	6 of 379 in the list(1.58%)	25 of 1716 in all the Protein(1.46%)	0.486203	tr|E2R0L9|E2R0L9_CANLF,tr|F6XRK3|F6XRK3_CANLF,tr|A0A5F4D0Z3|A0A5F4D0Z3_CANLF,sp|P33724|CAV1_CANLF,tr|F1Q3G7|F1Q3G7_CANLF,tr|A0A5F4C5D6|A0A5F4C5D6_CANLF
GO:0035303	regulation of dephosphorylation	6 of 379 in the list(1.58%)	25 of 1716 in all the Protein(1.46%)	0.486203	tr|E2REU8|E2REU8_CANLF,tr|A0A5F4D653|A0A5F4D653_CANLF,tr|E2RI72|E2RI72_CANLF,tr|J9NWE6|J9NWE6_CANLF,tr|A0A5F4BR25|A0A5F4BR25_CANLF,tr|F1Q0F4|F1Q0F4_CANLF
GO:0070838	divalent metal ion transport	6 of 379 in the list(1.58%)	25 of 1716 in all the Protein(1.46%)	0.486203	tr|F1PW86|F1PW86_CANLF,tr|J9NXR9|J9NXR9_CANLF,tr|F1PI78|F1PI78_CANLF,tr|A0A5F4CNW6|A0A5F4CNW6_CANLF,tr|A0A5F4C9C0|A0A5F4C9C0_CANLF,tr|A0A5F4C707|A0A5F4C707_CANLF
GO:0006352	transcription initiation	10 of 379 in the list(2.64%)	43 of 1716 in all the Protein(2.51%)	0.486242	tr|J9P1N8|J9P1N8_CANLF,tr|F1Q298|F1Q298_CANLF,tr|J9PAD2|J9PAD2_CANLF,tr|A0A5F4BQ76|A0A5F4BQ76_CANLF,tr|E2R7P6|E2R7P6_CANLF,tr|E2REI7|E2REI7_CANLF,tr|A0A5F4CPF6|A0A5F4CPF6_CANLF,tr|F6Y258|F6Y258_CANLF,tr|J9NZR2|J9NZR2_CANLF,tr|J9P923|J9P923_CANLF
GO:0060562	epithelial tube morphogenesis	8 of 379 in the list(2.11%)	34 of 1716 in all the Protein(1.98%)	0.486377	tr|A0A5F4CMN1|A0A5F4CMN1_CANLF,tr|F1Q298|F1Q298_CANLF,tr|A0A5F4D5F1|A0A5F4D5F1_CANLF,tr|J9PAD2|J9PAD2_CANLF,tr|A0A5F4D0Z3|A0A5F4D0Z3_CANLF,tr|A0A5F4C5D6|A0A5F4C5D6_CANLF,tr|E2R3R9|E2R3R9_CANLF,tr|J9NZR2|J9NZR2_CANLF
GO:0042060	wound healing	33 of 379 in the list(8.71%)	147 of 1716 in all the Protein(8.57%)	0.490821	tr|A0A5F4D0Z3|A0A5F4D0Z3_CANLF,tr|A0A5F4CW16|A0A5F4CW16_CANLF,tr|F1PVV7|F1PVV7_CANLF,tr|F1PYE3|F1PYE3_CANLF,tr|F1PSC2|F1PSC2_CANLF,tr|E2R886|E2R886_CANLF,tr|A0A5F4DHK4|A0A5F4DHK4_CANLF,tr|A0A5F4CG76|A0A5F4CG76_CANLF,tr|F1PWW0|F1PWW0_CANLF,tr|E2QZV5|E2QZV5_CANLF,tr|E2R174|E2R174_CANLF,tr|F1PCQ3|F1PCQ3_CANLF,tr|J9PB22|J9PB22_CANLF,tr|A0A5F4DEU0|A0A5F4DEU0_CANLF,tr|J9NY42|J9NY42_CANLF,tr|F6XA80|F6XA…
GO:0019725	cellular homeostasis	27 of 379 in the list(7.12%)	120 of 1716 in all the Protein(6.99%)	0.492991	tr|F1PID1|F1PID1_CANLF,tr|E2R2U4|E2R2U4_CANLF,tr|A0A5F4CJ79|A0A5F4CJ79_CANLF,tr|A0A5F4C280|A0A5F4C280_CANLF,tr|E2R886|E2R886_CANLF,tr|F1PW86|F1PW86_CANLF,tr|E2RGF3|E2RGF3_CANLF,tr|F6Y258|F6Y258_CANLF,tr|E2RA21|E2RA21_CANLF,tr|J9P4P2|J9P4P2_CANLF,tr|J9P7A6|J9P7A6_CANLF,tr|A0A5F4DIT8|A0A5F4DIT8_CANLF,tr|F1Q039|F1Q039_CANLF,tr|F1PA63|F1PA63_CANLF,tr|Q45KI9|Q45KI9_CANLF,tr|A0A5F4CB52|A0A5F4CB52_CANLF…
GO:0007596	blood coagulation	26 of 379 in the list(6.86%)	116 of 1716 in all the Protein(6.76%)	0.503609	tr|A0A5F4C4S3|A0A5F4C4S3_CANLF,tr|F1PYE3|F1PYE3_CANLF,tr|F1PSC2|F1PSC2_CANLF,tr|E2R886|E2R886_CANLF,tr|A0A5F4DHK4|A0A5F4DHK4_CANLF,tr|E2R049|E2R049_CANLF,tr|J9NRV7|J9NRV7_CANLF,sp|P49822|ALBU_CANLF,tr|J9P7A6|J9P7A6_CANLF,tr|A0A5F4CG76|A0A5F4CG76_CANLF,tr|F1PWW0|F1PWW0_CANLF,sp|P63091|GNAS_CANLF,tr|E2QZV5|E2QZV5_CANLF,tr|J9PB22|J9PB22_CANLF,tr|F1PCQ3|F1PCQ3_CANLF,tr|J9NVU0|J9NVU0_CANLF,tr|A0A5F4DE…
GO:0050817	coagulation	26 of 379 in the list(6.86%)	116 of 1716 in all the Protein(6.76%)	0.503609	tr|A0A5F4C4S3|A0A5F4C4S3_CANLF,tr|F1PYE3|F1PYE3_CANLF,tr|F1PSC2|F1PSC2_CANLF,tr|E2R886|E2R886_CANLF,tr|A0A5F4DHK4|A0A5F4DHK4_CANLF,tr|E2R049|E2R049_CANLF,tr|J9NRV7|J9NRV7_CANLF,sp|P49822|ALBU_CANLF,tr|J9P7A6|J9P7A6_CANLF,tr|A0A5F4CG76|A0A5F4CG76_CANLF,tr|F1PWW0|F1PWW0_CANLF,sp|P63091|GNAS_CANLF,tr|E2QZV5|E2QZV5_CANLF,tr|J9PB22|J9PB22_CANLF,tr|F1PCQ3|F1PCQ3_CANLF,tr|J9NVU0|J9NVU0_CANLF,tr|A0A5F4DE…
GO:0016310	phosphorylation	35 of 379 in the list(9.23%)	157 of 1716 in all the Protein(9.15%)	0.507972	tr|F1Q433|F1Q433_CANLF,tr|F1PIK5|F1PIK5_CANLF,tr|A0A5F4CJ79|A0A5F4CJ79_CANLF,tr|A0A5F4BQ52|A0A5F4BQ52_CANLF,tr|A0A5F4CT03|A0A5F4CT03_CANLF,tr|E2REI7|E2REI7_CANLF,tr|J9PAU7|J9PAU7_CANLF,tr|A0A5F4CCM0|A0A5F4CCM0_CANLF,tr|F1PIF6|F1PIF6_CANLF,tr|A0A5F4DJB2|A0A5F4DJB2_CANLF,tr|E2R8Q3|E2R8Q3_CANLF,tr|E2R1P6|E2R1P6_CANLF,tr|F1PF03|F1PF03_CANLF,tr|F1PUT6|F1PUT6_CANLF,tr|A0A5F4C5D6|A0A5F4C5D6_CANLF,tr|F1P…
GO:0007275	multicellular organismal development	139 of 379 in the list(36.68%)	628 of 1716 in all the Protein(36.60%)	0.508512	tr|A0A5F4CXZ9|A0A5F4CXZ9_CANLF,tr|E2RHY0|E2RHY0_CANLF,tr|A0A5F4C0Y2|A0A5F4C0Y2_CANLF,tr|J9PAU7|J9PAU7_CANLF,tr|A0A5F4CL11|A0A5F4CL11_CANLF,tr|F1Q039|F1Q039_CANLF,tr|E2R1P6|E2R1P6_CANLF,tr|E2R1Q1|E2R1Q1_CANLF,tr|E2R174|E2R174_CANLF,tr|J9P565|J9P565_CANLF,tr|F1PF03|F1PF03_CANLF,tr|J9NY42|J9NY42_CANLF,tr|J9P5S3|J9P5S3_CANLF,tr|E2R068|E2R068_CANLF,sp|P33724|CAV1_CANLF,tr|E2RRL7|E2RRL7_CANLF,sp|Q1HG70…
GO:0007202	activation of phospholipase C activity	5 of 379 in the list(1.32%)	21 of 1716 in all the Protein(1.22%)	0.509305	tr|E2RGF3|E2RGF3_CANLF,tr|E2QZV5|E2QZV5_CANLF,sp|P30803|ADCY5_CANLF,tr|F1PF03|F1PF03_CANLF,tr|A0A5F4CNW6|A0A5F4CNW6_CANLF
GO:0010863	positive regulation of phospholipase C activity	5 of 379 in the list(1.32%)	21 of 1716 in all the Protein(1.22%)	0.509305	tr|E2RGF3|E2RGF3_CANLF,tr|E2QZV5|E2QZV5_CANLF,sp|P30803|ADCY5_CANLF,tr|F1PF03|F1PF03_CANLF,tr|A0A5F4CNW6|A0A5F4CNW6_CANLF
GO:0030323	respiratory tube development	5 of 379 in the list(1.32%)	21 of 1716 in all the Protein(1.22%)	0.509305	sp|Q1HG70|MP2K2_CANLF,tr|J9P9P4|J9P9P4_CANLF,tr|A0A5F4D0Z3|A0A5F4D0Z3_CANLF,tr|J9NZR2|J9NZR2_CANLF,tr|A0A5F4CPM8|A0A5F4CPM8_CANLF
GO:0030324	lung development	5 of 379 in the list(1.32%)	21 of 1716 in all the Protein(1.22%)	0.509305	sp|Q1HG70|MP2K2_CANLF,tr|J9P9P4|J9P9P4_CANLF,tr|A0A5F4D0Z3|A0A5F4D0Z3_CANLF,tr|J9NZR2|J9NZR2_CANLF,tr|A0A5F4CPM8|A0A5F4CPM8_CANLF
GO:0032233	positive regulation of actin filament bundle formation	5 of 379 in the list(1.32%)	21 of 1716 in all the Protein(1.22%)	0.509305	tr|F1P874|F1P874_CANLF,tr|F1PND0|F1PND0_CANLF,tr|J9P820|J9P820_CANLF,tr|E2RG15|E2RG15_CANLF,tr|E2REH3|E2REH3_CANLF
GO:0046850	regulation of bone remodeling	5 of 379 in the list(1.32%)	21 of 1716 in all the Protein(1.22%)	0.509305	tr|J9NZL2|J9NZL2_CANLF,tr|A0A5F4D0Z3|A0A5F4D0Z3_CANLF,tr|E2RQV5|E2RQV5_CANLF,tr|F1PK81|F1PK81_CANLF,tr|E2QUV3|E2QUV3_CANLF
GO:0048524	positive regulation of viral reproduction	5 of 379 in the list(1.32%)	21 of 1716 in all the Protein(1.22%)	0.509305	tr|A0A5F4CPF6|A0A5F4CPF6_CANLF,tr|A0A5F4CEW2|A0A5F4CEW2_CANLF,tr|A0A5F4CNE0|A0A5F4CNE0_CANLF,tr|A0A5F4CP79|A0A5F4CP79_CANLF,tr|F1PHT0|F1PHT0_CANLF
GO:0001568	blood vessel development	16 of 379 in the list(4.22%)	71 of 1716 in all the Protein(4.14%)	0.51107	tr|F1PGZ1|F1PGZ1_CANLF,tr|E2R174|E2R174_CANLF,tr|J9P565|J9P565_CANLF,tr|A0A5F4D0Z3|A0A5F4D0Z3_CANLF,tr|F1PCV3|F1PCV3_CANLF,tr|F1PI78|F1PI78_CANLF,tr|F1PK81|F1PK81_CANLF,tr|E2RRM5|E2RRM5_CANLF,tr|E2R3R9|E2R3R9_CANLF,tr|J9NRJ0|J9NRJ0_CANLF,tr|A0A5F4CFW2|A0A5F4CFW2_CANLF,tr|F1PIF6|F1PIF6_CANLF,sp|P33724|CAV1_CANLF,tr|A0A5F4DJV1|A0A5F4DJV1_CANLF,tr|A0A5F4C707|A0A5F4C707_CANLF,tr|J9NZR2|J9NZR2_CANLF
GO:0009893	positive regulation of metabolic process	74 of 379 in the list(19.53%)	334 of 1716 in all the Protein(19.46%)	0.512377	tr|F1Q433|F1Q433_CANLF,tr|F1PYE3|F1PYE3_CANLF,tr|J9PAU7|J9PAU7_CANLF,tr|A0A5F4DJB2|A0A5F4DJB2_CANLF,tr|E2RJI7|E2RJI7_CANLF,tr|F1Q298|F1Q298_CANLF,tr|E2R174|E2R174_CANLF,tr|F1PF03|F1PF03_CANLF,tr|F1Q0S9|F1Q0S9_CANLF,tr|J9P530|J9P530_CANLF,tr|J9NY42|J9NY42_CANLF,tr|E2RSI6|E2RSI6_CANLF,tr|E2R068|E2R068_CANLF,sp|P33724|CAV1_CANLF,tr|F1Q3G7|F1Q3G7_CANLF,tr|F1PUA5|F1PUA5_CANLF,tr|F1PID1|F1PID1_CANLF,tr…
GO:0000381	regulation of alternative nuclear mRNA splicing, via spliceosome	3 of 379 in the list(0.79%)	12 of 1716 in all the Protein(0.70%)	0.514726	tr|E2R068|E2R068_CANLF,tr|A0A5F4D764|A0A5F4D764_CANLF,tr|E2R7P6|E2R7P6_CANLF
GO:0001656	metanephros development	3 of 379 in the list(0.79%)	12 of 1716 in all the Protein(0.70%)	0.514726	tr|J9NZL2|J9NZL2_CANLF,tr|F1PIA3|F1PIA3_CANLF,tr|A0A5F4D0Z3|A0A5F4D0Z3_CANLF
GO:0007338	single fertilization	3 of 379 in the list(0.79%)	12 of 1716 in all the Protein(0.70%)	0.514726	tr|F1PGZ1|F1PGZ1_CANLF,tr|E2R0L9|E2R0L9_CANLF,tr|E2RSQ3|E2RSQ3_CANLF
GO:0030326	embryonic limb morphogenesis	3 of 379 in the list(0.79%)	12 of 1716 in all the Protein(0.70%)	0.514726	tr|J9NZL2|J9NZL2_CANLF,tr|A0A5F4CFW2|A0A5F4CFW2_CANLF,tr|A0A5F4D0Z3|A0A5F4D0Z3_CANLF
GO:0035113	embryonic appendage morphogenesis	3 of 379 in the list(0.79%)	12 of 1716 in all the Protein(0.70%)	0.514726	tr|J9NZL2|J9NZL2_CANLF,tr|A0A5F4CFW2|A0A5F4CFW2_CANLF,tr|A0A5F4D0Z3|A0A5F4D0Z3_CANLF
GO:0040014	regulation of multicellular organism growth	3 of 379 in the list(0.79%)	12 of 1716 in all the Protein(0.70%)	0.514726	tr|J9NZL2|J9NZL2_CANLF,tr|A0A5F4CFW2|A0A5F4CFW2_CANLF,tr|E2RSI6|E2RSI6_CANLF
GO:0045103	intermediate filament-based process	3 of 379 in the list(0.79%)	12 of 1716 in all the Protein(0.70%)	0.514726	tr|E2RHY0|E2RHY0_CANLF,tr|F1PB30|F1PB30_CANLF,tr|A0A5F4CWR5|A0A5F4CWR5_CANLF
GO:0045104	intermediate filament cytoskeleton organization	3 of 379 in the list(0.79%)	12 of 1716 in all the Protein(0.70%)	0.514726	tr|E2RHY0|E2RHY0_CANLF,tr|F1PB30|F1PB30_CANLF,tr|A0A5F4CWR5|A0A5F4CWR5_CANLF
GO:0045165	cell fate commitment	3 of 379 in the list(0.79%)	12 of 1716 in all the Protein(0.70%)	0.514726	tr|A0A5F4D0Z3|A0A5F4D0Z3_CANLF,tr|A0A5F4CY98|A0A5F4CY98_CANLF,tr|A0A5F4C5D6|A0A5F4C5D6_CANLF
GO:0048593	camera-type eye morphogenesis	3 of 379 in the list(0.79%)	12 of 1716 in all the Protein(0.70%)	0.514726	tr|A0A5F4BXY6|A0A5F4BXY6_CANLF,sp|Q9N2J4|AQP1_CANLF,tr|A0A5F4D0Z3|A0A5F4D0Z3_CANLF
GO:0051053	negative regulation of DNA metabolic process	3 of 379 in the list(0.79%)	12 of 1716 in all the Protein(0.70%)	0.514726	tr|E2RSQ7|E2RSQ7_CANLF,tr|F1Q3G7|F1Q3G7_CANLF,tr|A0A5F4C5D6|A0A5F4C5D6_CANLF
GO:0051607	defense response to virus	3 of 379 in the list(0.79%)	12 of 1716 in all the Protein(0.70%)	0.514726	tr|A0A5F4DE03|A0A5F4DE03_CANLF,tr|F6XA80|F6XA80_CANLF,tr|E2R3V7|E2R3V7_CANLF
GO:0055117	regulation of cardiac muscle contraction	3 of 379 in the list(0.79%)	12 of 1716 in all the Protein(0.70%)	0.514726	tr|F1PID1|F1PID1_CANLF,tr|A0A5F4C9C0|A0A5F4C9C0_CANLF,tr|A0A5F4CJ79|A0A5F4CJ79_CANLF
GO:0051641	cellular localization	83 of 379 in the list(21.90%)	375 of 1716 in all the Protein(21.85%)	0.515218	tr|J9P4M1|J9P4M1_CANLF,tr|E2RJT7|E2RJT7_CANLF,tr|J9P1N8|J9P1N8_CANLF,tr|A0A5F4CXZ9|A0A5F4CXZ9_CANLF,tr|F1PVV7|F1PVV7_CANLF,tr|A0A5F4CK91|A0A5F4CK91_CANLF,tr|F1PSC2|F1PSC2_CANLF,tr|A0A5F4CL11|A0A5F4CL11_CANLF,tr|A0A5F4DJB2|A0A5F4DJB2_CANLF,tr|J9NYB2|J9NYB2_CANLF,tr|J9NSW5|J9NSW5_CANLF,tr|A0A5F4D653|A0A5F4D653_CANLF,tr|E2R1P6|E2R1P6_CANLF,tr|J9NS46|J9NS46_CANLF,tr|F1PF03|F1PF03_CANLF,tr|E2R5F1|E2R5…
GO:0007243	protein kinase cascade	23 of 379 in the list(6.07%)	103 of 1716 in all the Protein(6.00%)	0.51626	tr|F1PUA5|F1PUA5_CANLF,sp|Q1HG70|MP2K2_CANLF,tr|A0A5F4C4S3|A0A5F4C4S3_CANLF,tr|F1PIK5|F1PIK5_CANLF,tr|A0A5F4CJ79|A0A5F4CJ79_CANLF,tr|A0A5F4CT03|A0A5F4CT03_CANLF,tr|A0A5F4D8N3|A0A5F4D8N3_CANLF,tr|E2R0Z1|E2R0Z1_CANLF,tr|F1Q253|F1Q253_CANLF,tr|E2REH3|E2REH3_CANLF,tr|F1PXU1|F1PXU1_CANLF,tr|E2R1P6|E2R1P6_CANLF,tr|A0A5F4CXJ9|A0A5F4CXJ9_CANLF,tr|E2R3S0|E2R3S0_CANLF,tr|F1PF03|F1PF03_CANLF,tr|F1PUT6|F1PUT…
GO:0043549	regulation of kinase activity	32 of 379 in the list(8.44%)	144 of 1716 in all the Protein(8.39%)	0.518953	tr|J9P1N8|J9P1N8_CANLF,sp|Q1HG70|MP2K2_CANLF,tr|E2R0X9|E2R0X9_CANLF,tr|F1PBJ2|F1PBJ2_CANLF,tr|E2R334|E2R334_CANLF,tr|A0A5F4C4S3|A0A5F4C4S3_CANLF,tr|F1PIK5|F1PIK5_CANLF,tr|A0A5F4CJ79|A0A5F4CJ79_CANLF,tr|A0A5F4C280|A0A5F4C280_CANLF,tr|A0A5F4CT03|A0A5F4CT03_CANLF,tr|E2RGF3|E2RGF3_CANLF,tr|F1Q253|F1Q253_CANLF,tr|F1PHN5|F1PHN5_CANLF,tr|J9NYB2|J9NYB2_CANLF,tr|E2REH3|E2REH3_CANLF,tr|F1PXU1|F1PXU1_CANLF,…
GO:0051098	regulation of binding	19 of 379 in the list(5.01%)	85 of 1716 in all the Protein(4.95%)	0.520196	tr|A0A5F4D0Z3|A0A5F4D0Z3_CANLF,tr|E2R3V7|E2R3V7_CANLF,tr|A0A5F4CT03|A0A5F4CT03_CANLF,tr|A0A5F4CPF6|A0A5F4CPF6_CANLF,tr|E2RLS3|E2RLS3_CANLF,tr|J9P9P4|J9P9P4_CANLF,tr|A0A5F4CG76|A0A5F4CG76_CANLF,tr|F1PWW0|F1PWW0_CANLF,tr|A0A5F4CB52|A0A5F4CB52_CANLF,tr|E2R1P6|E2R1P6_CANLF,tr|E2QVG1|E2QVG1_CANLF,tr|A0A5F4CNE0|A0A5F4CNE0_CANLF,tr|J9P530|J9P530_CANLF,tr|E2RSQ7|E2RSQ7_CANLF,tr|E2R3R9|E2R3R9_CANLF,tr|J9N…
GO:0051046	regulation of secretion	15 of 379 in the list(3.96%)	67 of 1716 in all the Protein(3.90%)	0.525301	sp|P63091|GNAS_CANLF,tr|F1PGZ1|F1PGZ1_CANLF,tr|E2QZV5|E2QZV5_CANLF,tr|F1PCQ3|F1PCQ3_CANLF,tr|A0A5F4CNN3|A0A5F4CNN3_CANLF,tr|A0A5F4C5D6|A0A5F4C5D6_CANLF,tr|A0A5F4CX99|A0A5F4CX99_CANLF,tr|A0A5F4DDG2|A0A5F4DDG2_CANLF,tr|E2RGF3|E2RGF3_CANLF,sp|Q9N2J4|AQP1_CANLF,tr|J9NRV7|J9NRV7_CANLF,tr|A0A5F4CFW2|A0A5F4CFW2_CANLF,tr|A0A5F4DBI9|A0A5F4DBI9_CANLF,tr|E2RSI6|E2RSI6_CANLF,tr|A0A5F4CNW6|A0A5F4CNW6_CANLF
GO:0002791	regulation of peptide secretion	6 of 379 in the list(1.58%)	26 of 1716 in all the Protein(1.52%)	0.528443	sp|P63091|GNAS_CANLF,tr|A0A5F4DDG2|A0A5F4DDG2_CANLF,tr|E2QZV5|E2QZV5_CANLF,tr|A0A5F4CFW2|A0A5F4CFW2_CANLF,tr|F1PCQ3|F1PCQ3_CANLF,tr|A0A5F4CNW6|A0A5F4CNW6_CANLF
GO:0003006	reproductive developmental process	6 of 379 in the list(1.58%)	26 of 1716 in all the Protein(1.52%)	0.528443	tr|J9NY42|J9NY42_CANLF,tr|F1PGZ1|F1PGZ1_CANLF,tr|J9NZL2|J9NZL2_CANLF,tr|A0A5F4CFW2|A0A5F4CFW2_CANLF,tr|A0A5F4D0Z3|A0A5F4D0Z3_CANLF,tr|E2R9S7|E2R9S7_CANLF
GO:0009615	response to virus	6 of 379 in the list(1.58%)	26 of 1716 in all the Protein(1.52%)	0.528443	tr|Q45KI9|Q45KI9_CANLF,tr|A0A5F4DE03|A0A5F4DE03_CANLF,tr|F6XA80|F6XA80_CANLF,tr|E2R3V7|E2R3V7_CANLF,tr|F1PYE3|F1PYE3_CANLF,tr|J9NVP2|J9NVP2_CANLF
GO:0050688	regulation of defense response to virus	6 of 379 in the list(1.58%)	26 of 1716 in all the Protein(1.52%)	0.528443	tr|J9P1I0|J9P1I0_CANLF,tr|A0A5F4C4T7|A0A5F4C4T7_CANLF,tr|J9PB22|J9PB22_CANLF,tr|F1PIF6|F1PIF6_CANLF,tr|A0A5F4DF90|A0A5F4DF90_CANLF,tr|A0A5F4C5D6|A0A5F4C5D6_CANLF
GO:0009101	glycoprotein biosynthetic process	13 of 379 in the list(3.43%)	58 of 1716 in all the Protein(3.38%)	0.528548	tr|A0A5F4D653|A0A5F4D653_CANLF,tr|E2R1P6|E2R1P6_CANLF,tr|F1PGZ1|F1PGZ1_CANLF,sp|E2RG47|STT3B_CANLF,tr|F1PAP5|F1PAP5_CANLF,tr|J9NRG5|J9NRG5_CANLF,tr|A0A5F4CL11|A0A5F4CL11_CANLF,tr|A0A5F4CVJ1|A0A5F4CVJ1_CANLF,tr|F1P8B4|F1P8B4_CANLF,tr|A0A5F4D5G0|A0A5F4D5G0_CANLF,tr|A0A5F4C0Q0|A0A5F4C0Q0_CANLF,tr|F1Q253|F1Q253_CANLF,tr|F1PXU1|F1PXU1_CANLF
GO:0010627	regulation of protein kinase cascade	29 of 379 in the list(7.65%)	131 of 1716 in all the Protein(7.63%)	0.530921	sp|Q1HG70|MP2K2_CANLF,tr|E2R334|E2R334_CANLF,tr|A0A5F4D0Z3|A0A5F4D0Z3_CANLF,tr|A0A5F4BQ76|A0A5F4BQ76_CANLF,tr|J9NYK7|J9NYK7_CANLF,tr|F1PYE3|F1PYE3_CANLF,tr|A0A5F4CJ79|A0A5F4CJ79_CANLF,tr|A0A5F4CT03|A0A5F4CT03_CANLF,tr|E2RGF3|E2RGF3_CANLF,tr|J9NRV7|J9NRV7_CANLF,tr|A0A5F4DJB2|A0A5F4DJB2_CANLF,tr|F1PWW0|F1PWW0_CANLF,tr|A0A5F4CKY1|A0A5F4CKY1_CANLF,tr|E2REH3|E2REH3_CANLF,tr|E2RKL5|E2RKL5_CANLF,tr|A0A5…
GO:0051241	negative regulation of multicellular organismal process	11 of 379 in the list(2.90%)	49 of 1716 in all the Protein(2.86%)	0.532519	tr|F1PUU5|F1PUU5_CANLF,tr|F1PI78|F1PI78_CANLF,tr|F1PK81|F1PK81_CANLF,tr|A0A5F4D9J7|A0A5F4D9J7_CANLF,tr|E2R886|E2R886_CANLF,tr|J9NY42|J9NY42_CANLF,tr|J9NRV7|J9NRV7_CANLF,tr|A0A5F4C9C0|A0A5F4C9C0_CANLF,tr|A0A5F4C707|A0A5F4C707_CANLF,tr|A0A5F4CYQ8|A0A5F4CYQ8_CANLF,tr|E2QUV3|E2QUV3_CANLF
GO:0051249	regulation of lymphocyte activation	11 of 379 in the list(2.90%)	49 of 1716 in all the Protein(2.86%)	0.532519	tr|Q45KI9|Q45KI9_CANLF,tr|E2R1P6|E2R1P6_CANLF,tr|E2QZV5|E2QZV5_CANLF,tr|A0A5F4D0Z3|A0A5F4D0Z3_CANLF,tr|A0A5F4C4S3|A0A5F4C4S3_CANLF,tr|E2R3R9|E2R3R9_CANLF,tr|F6XA80|F6XA80_CANLF,sp|P33724|CAV1_CANLF,tr|A0A5F4DF90|A0A5F4DF90_CANLF,tr|A0A5F4DIW1|A0A5F4DIW1_CANLF,tr|E2REH3|E2REH3_CANLF
GO:0032270	positive regulation of cellular protein metabolic process	25 of 379 in the list(6.60%)	113 of 1716 in all the Protein(6.59%)	0.535205	tr|A0A5F4CMN1|A0A5F4CMN1_CANLF,tr|A0A5F4D0Z3|A0A5F4D0Z3_CANLF,tr|F1Q433|F1Q433_CANLF,tr|E2RIX2|E2RIX2_CANLF,tr|A0A5F4CT03|A0A5F4CT03_CANLF,tr|F1PL36|F1PL36_CANLF,tr|J9NZL2|J9NZL2_CANLF,tr|A0A5F4DBI9|A0A5F4DBI9_CANLF,tr|E2RJI7|E2RJI7_CANLF,tr|A0A5F4CG76|A0A5F4CG76_CANLF,tr|J9NXH0|J9NXH0_CANLF,tr|J9NZV5|J9NZV5_CANLF,tr|E2REH3|E2REH3_CANLF,tr|A0A5F4CB52|A0A5F4CB52_CANLF,tr|E2R174|E2R174_CANLF,tr|E2Q…
GO:0010604	positive regulation of macromolecule metabolic process	67 of 379 in the list(17.68%)	304 of 1716 in all the Protein(17.72%)	0.535361	tr|F1Q433|F1Q433_CANLF,tr|F1PYE3|F1PYE3_CANLF,tr|J9PAU7|J9PAU7_CANLF,tr|A0A5F4DJB2|A0A5F4DJB2_CANLF,tr|E2RJI7|E2RJI7_CANLF,tr|F1Q298|F1Q298_CANLF,tr|E2R174|E2R174_CANLF,tr|F1PF03|F1PF03_CANLF,tr|F1Q0S9|F1Q0S9_CANLF,tr|J9NY42|J9NY42_CANLF,tr|E2RSI6|E2RSI6_CANLF,tr|E2R068|E2R068_CANLF,sp|P33724|CAV1_CANLF,tr|F1Q3G7|F1Q3G7_CANLF,tr|F1PID1|F1PID1_CANLF,tr|J9NUL0|J9NUL0_CANLF,tr|E2R3V7|E2R3V7_CANLF,tr…
GO:0001508	regulation of action potential	4 of 379 in the list(1.06%)	17 of 1716 in all the Protein(0.99%)	0.537402	tr|F1PID1|F1PID1_CANLF,tr|A0A5F4DIT8|A0A5F4DIT8_CANLF,tr|A0A5F4C280|A0A5F4C280_CANLF,tr|F1PYS6|F1PYS6_CANLF
GO:0007204	elevation of cytosolic calcium ion concentration	4 of 379 in the list(1.06%)	17 of 1716 in all the Protein(0.99%)	0.537402	tr|E2R886|E2R886_CANLF,tr|F1PW86|F1PW86_CANLF,sp|P30803|ADCY5_CANLF,tr|A0A5F4CNW6|A0A5F4CNW6_CANLF
GO:0009141	nucleoside triphosphate metabolic process	4 of 379 in the list(1.06%)	17 of 1716 in all the Protein(0.99%)	0.537402	tr|Q45KI9|Q45KI9_CANLF,tr|J9P7A6|J9P7A6_CANLF,tr|A0A5F4DJV1|A0A5F4DJV1_CANLF,tr|A0A5F4CT03|A0A5F4CT03_CANLF
GO:0009144	purine nucleoside triphosphate metabolic process	4 of 379 in the list(1.06%)	17 of 1716 in all the Protein(0.99%)	0.537402	tr|Q45KI9|Q45KI9_CANLF,tr|J9P7A6|J9P7A6_CANLF,tr|A0A5F4DJV1|A0A5F4DJV1_CANLF,tr|A0A5F4CT03|A0A5F4CT03_CANLF
GO:0030048	actin filament-based movement	4 of 379 in the list(1.06%)	17 of 1716 in all the Protein(0.99%)	0.537402	tr|J9NS46|J9NS46_CANLF,tr|A0A5F4CXZ9|A0A5F4CXZ9_CANLF,tr|F1PVV7|F1PVV7_CANLF,tr|A0A5F4CWR5|A0A5F4CWR5_CANLF
GO:0031124	mRNA 3'-end processing	4 of 379 in the list(1.06%)	17 of 1716 in all the Protein(0.99%)	0.537402	tr|E2RJT7|E2RJT7_CANLF,tr|F1PDS0|F1PDS0_CANLF,tr|E2RK20|E2RK20_CANLF,tr|E2RFM7|E2RFM7_CANLF
GO:0042177	negative regulation of protein catabolic process	4 of 379 in the list(1.06%)	17 of 1716 in all the Protein(0.99%)	0.537402	tr|J9NYU4|J9NYU4_CANLF,tr|E2RLS3|E2RLS3_CANLF,tr|F1PF03|F1PF03_CANLF,tr|F1PWW0|F1PWW0_CANLF
GO:0046824	positive regulation of nucleocytoplasmic transport	4 of 379 in the list(1.06%)	17 of 1716 in all the Protein(0.99%)	0.537402	tr|F1PID1|F1PID1_CANLF,tr|E2R3V7|E2R3V7_CANLF,tr|F1PWW0|F1PWW0_CANLF,tr|A0A140T8E6|A0A140T8E6_CANLF
GO:0048705	skeletal system morphogenesis	4 of 379 in the list(1.06%)	17 of 1716 in all the Protein(0.99%)	0.537402	tr|J9NRJ0|J9NRJ0_CANLF,tr|J9NZL2|J9NZL2_CANLF,tr|J9PAD2|J9PAD2_CANLF,tr|A0A5F4D0Z3|A0A5F4D0Z3_CANLF
GO:0045859	regulation of protein kinase activity	30 of 379 in the list(7.92%)	136 of 1716 in all the Protein(7.93%)	0.539396	tr|J9P1N8|J9P1N8_CANLF,sp|Q1HG70|MP2K2_CANLF,tr|E2R0X9|E2R0X9_CANLF,tr|F1PBJ2|F1PBJ2_CANLF,tr|E2R334|E2R334_CANLF,tr|A0A5F4C4S3|A0A5F4C4S3_CANLF,tr|F1PIK5|F1PIK5_CANLF,tr|A0A5F4CJ79|A0A5F4CJ79_CANLF,tr|A0A5F4C280|A0A5F4C280_CANLF,tr|A0A5F4CT03|A0A5F4CT03_CANLF,tr|E2RGF3|E2RGF3_CANLF,tr|F1Q253|F1Q253_CANLF,tr|F1PHN5|F1PHN5_CANLF,tr|J9NYB2|J9NYB2_CANLF,tr|E2REH3|E2REH3_CANLF,tr|F1PXU1|F1PXU1_CANLF,…
GO:0007411	axon guidance	26 of 379 in the list(6.86%)	118 of 1716 in all the Protein(6.88%)	0.544111	sp|Q1HG70|MP2K2_CANLF,tr|A0A5F4CXZ9|A0A5F4CXZ9_CANLF,tr|F1P9U4|F1P9U4_CANLF,tr|A0A5F4C4S3|A0A5F4C4S3_CANLF,tr|F1PVV7|F1PVV7_CANLF,tr|F1PGY1|F1PGY1_CANLF,tr|E2QY27|E2QY27_CANLF,tr|F1PIK5|F1PIK5_CANLF,tr|A0A5F4CJ79|A0A5F4CJ79_CANLF,tr|F1PSC2|F1PSC2_CANLF,tr|A0A5F4CL11|A0A5F4CL11_CANLF,tr|E2RLS3|E2RLS3_CANLF,tr|F1Q253|F1Q253_CANLF,tr|E2REH3|E2REH3_CANLF,tr|F1PXU1|F1PXU1_CANLF,tr|E2R1P6|E2R1P6_CANLF,…
GO:0007599	hemostasis	26 of 379 in the list(6.86%)	118 of 1716 in all the Protein(6.88%)	0.544111	tr|A0A5F4C4S3|A0A5F4C4S3_CANLF,tr|F1PYE3|F1PYE3_CANLF,tr|F1PSC2|F1PSC2_CANLF,tr|E2R886|E2R886_CANLF,tr|A0A5F4DHK4|A0A5F4DHK4_CANLF,tr|E2R049|E2R049_CANLF,tr|J9NRV7|J9NRV7_CANLF,sp|P49822|ALBU_CANLF,tr|J9P7A6|J9P7A6_CANLF,tr|A0A5F4CG76|A0A5F4CG76_CANLF,tr|F1PWW0|F1PWW0_CANLF,sp|P63091|GNAS_CANLF,tr|E2QZV5|E2QZV5_CANLF,tr|J9PB22|J9PB22_CANLF,tr|F1PCQ3|F1PCQ3_CANLF,tr|J9NVU0|J9NVU0_CANLF,tr|A0A5F4DE…
GO:0030336	negative regulation of cell migration	7 of 379 in the list(1.85%)	31 of 1716 in all the Protein(1.81%)	0.544466	tr|F1P874|F1P874_CANLF,tr|A0A5F4CNE0|A0A5F4CNE0_CANLF,tr|E2RGF3|E2RGF3_CANLF,tr|E2R174|E2R174_CANLF,tr|A0A5F4D0Z3|A0A5F4D0Z3_CANLF,tr|E2RHY0|E2RHY0_CANLF,tr|F1PKR3|F1PKR3_CANLF
GO:0044092	negative regulation of molecular function	33 of 379 in the list(8.71%)	150 of 1716 in all the Protein(8.74%)	0.545358	tr|E2R0X9|E2R0X9_CANLF,tr|E2R334|E2R334_CANLF,tr|A0A5F4D0Z3|A0A5F4D0Z3_CANLF,tr|A0A5F4CT03|A0A5F4CT03_CANLF,tr|A0A5F4CPF6|A0A5F4CPF6_CANLF,tr|E2R886|E2R886_CANLF,tr|E2RGF3|E2RGF3_CANLF,tr|E2RA21|E2RA21_CANLF,tr|E2RI72|E2RI72_CANLF,tr|J9P9P4|J9P9P4_CANLF,tr|J9NWE6|J9NWE6_CANLF,tr|F1PB30|F1PB30_CANLF,tr|F1PHN5|F1PHN5_CANLF,tr|A0A5F4CG76|A0A5F4CG76_CANLF,tr|F1PWW0|F1PWW0_CANLF,tr|E2QUV3|E2QUV3_CANLF…
GO:0060341	regulation of cellular localization	24 of 379 in the list(6.33%)	109 of 1716 in all the Protein(6.35%)	0.546832	tr|F1PID1|F1PID1_CANLF,tr|A0A5F4D4Q1|A0A5F4D4Q1_CANLF,tr|E2R3V7|E2R3V7_CANLF,tr|A0A5F4CNN3|A0A5F4CNN3_CANLF,tr|A0A5F4CJ79|A0A5F4CJ79_CANLF,tr|A0A5F4C280|A0A5F4C280_CANLF,tr|E2RLS3|E2RLS3_CANLF,tr|A0A5F4D8N3|A0A5F4D8N3_CANLF,tr|A0A5F4CFW2|A0A5F4CFW2_CANLF,tr|J9NRV7|J9NRV7_CANLF,tr|A0A5F4DBI9|A0A5F4DBI9_CANLF,tr|F1PWW0|F1PWW0_CANLF,sp|P63091|GNAS_CANLF,tr|F1PGZ1|F1PGZ1_CANLF,tr|A0A5F4CNE0|A0A5F4CNE…
GO:0050801	ion homeostasis	22 of 379 in the list(5.80%)	100 of 1716 in all the Protein(5.83%)	0.549865	tr|F1PID1|F1PID1_CANLF,tr|E2R2U4|E2R2U4_CANLF,tr|A0A5F4CJ79|A0A5F4CJ79_CANLF,tr|A0A5F4C280|A0A5F4C280_CANLF,tr|E2R886|E2R886_CANLF,tr|F1PW86|F1PW86_CANLF,tr|E2RGF3|E2RGF3_CANLF,tr|F6Y258|F6Y258_CANLF,tr|J9P4P2|J9P4P2_CANLF,tr|A0A5F4DIT8|A0A5F4DIT8_CANLF,tr|F1Q039|F1Q039_CANLF,tr|Q45KI9|Q45KI9_CANLF,tr|A0A5F4DKQ5|A0A5F4DKQ5_CANLF,tr|A0A5F4CB52|A0A5F4CB52_CANLF,tr|A0A5F4C5D6|A0A5F4C5D6_CANLF,tr|F1P…
GO:0016197	endosome transport	10 of 379 in the list(2.64%)	45 of 1716 in all the Protein(2.62%)	0.55075	tr|E2R417|E2R417_CANLF,tr|F6XA80|F6XA80_CANLF,tr|A0A5F4DBI9|A0A5F4DBI9_CANLF,tr|J9NYN4|J9NYN4_CANLF,tr|J9NXR9|J9NXR9_CANLF,tr|E2R4C1|E2R4C1_CANLF,tr|F1PVE5|F1PVE5_CANLF,tr|A0A5F4DJB2|A0A5F4DJB2_CANLF,tr|F1PWW0|F1PWW0_CANLF,tr|F1PG13|F1PG13_CANLF
GO:0001890	placenta development	5 of 379 in the list(1.32%)	22 of 1716 in all the Protein(1.28%)	0.5548	tr|E2RRL7|E2RRL7_CANLF,tr|E2RLS3|E2RLS3_CANLF,tr|F1PF03|F1PF03_CANLF,tr|F1PB30|F1PB30_CANLF,tr|F1Q0N9|F1Q0N9_CANLF
GO:0006903	vesicle targeting	5 of 379 in the list(1.32%)	22 of 1716 in all the Protein(1.28%)	0.5548	tr|J9NRG5|J9NRG5_CANLF,tr|A0A5F4D653|A0A5F4D653_CANLF,tr|A0A5F4CVJ1|A0A5F4CVJ1_CANLF,tr|A0A5F4D5G0|A0A5F4D5G0_CANLF,tr|A0A5F4C0Q0|A0A5F4C0Q0_CANLF
GO:0031123	RNA 3'-end processing	5 of 379 in the list(1.32%)	22 of 1716 in all the Protein(1.28%)	0.5548	tr|E2RJT7|E2RJT7_CANLF,tr|F6XRK3|F6XRK3_CANLF,tr|F1PDS0|F1PDS0_CANLF,tr|E2RK20|E2RK20_CANLF,tr|E2RFM7|E2RFM7_CANLF
GO:0032388	positive regulation of intracellular transport	5 of 379 in the list(1.32%)	22 of 1716 in all the Protein(1.28%)	0.5548	tr|E2RLS3|E2RLS3_CANLF,tr|F1PID1|F1PID1_CANLF,tr|E2R3V7|E2R3V7_CANLF,tr|F1PWW0|F1PWW0_CANLF,tr|A0A140T8E6|A0A140T8E6_CANLF
GO:0060491	regulation of cell projection assembly	5 of 379 in the list(1.32%)	22 of 1716 in all the Protein(1.28%)	0.5548	tr|J9NS46|J9NS46_CANLF,sp|Q9N2J4|AQP1_CANLF,tr|E2R1Q1|E2R1Q1_CANLF,tr|A0A5F4DAI4|A0A5F4DAI4_CANLF,tr|E2RJI7|E2RJI7_CANLF
GO:0000726	non-recombinational repair	2 of 379 in the list(0.53%)	8 of 1716 in all the Protein(0.47%)	0.556666	tr|J9P1R2|J9P1R2_CANLF,tr|A0A5F4CYT8|A0A5F4CYT8_CANLF
GO:0001776	leukocyte homeostasis	2 of 379 in the list(0.53%)	8 of 1716 in all the Protein(0.47%)	0.556666	tr|E2R1P6|E2R1P6_CANLF,tr|A0A5F4C4S3|A0A5F4C4S3_CANLF
GO:0006879	cellular iron ion homeostasis	2 of 379 in the list(0.53%)	8 of 1716 in all the Protein(0.47%)	0.556666	tr|J9P922|J9P922_CANLF,tr|E2R2U4|E2R2U4_CANLF
GO:0006941	striated muscle contraction	2 of 379 in the list(0.53%)	8 of 1716 in all the Protein(0.47%)	0.556666	tr|J9P7A6|J9P7A6_CANLF,tr|F1PYS6|F1PYS6_CANLF
GO:0006968	cellular defense response	2 of 379 in the list(0.53%)	8 of 1716 in all the Protein(0.47%)	0.556666	tr|E2RIJ7|E2RIJ7_CANLF,tr|F1PBZ1|F1PBZ1_CANLF
GO:0007422	peripheral nervous system development	2 of 379 in the list(0.53%)	8 of 1716 in all the Protein(0.47%)	0.556666	tr|J9PAD2|J9PAD2_CANLF,tr|A0A5F4C280|A0A5F4C280_CANLF
GO:0007613	memory	2 of 379 in the list(0.53%)	8 of 1716 in all the Protein(0.47%)	0.556666	tr|E2RPA3|E2RPA3_CANLF,tr|A0A5F4CNW6|A0A5F4CNW6_CANLF
GO:0008585	female gonad development	2 of 379 in the list(0.53%)	8 of 1716 in all the Protein(0.47%)	0.556666	tr|J9NY42|J9NY42_CANLF,tr|E2R9S7|E2R9S7_CANLF
GO:0009132	nucleoside diphosphate metabolic process	2 of 379 in the list(0.53%)	8 of 1716 in all the Protein(0.47%)	0.556666	tr|Q45KI9|Q45KI9_CANLF,tr|J9P749|J9P749_CANLF
GO:0009306	protein secretion	2 of 379 in the list(0.53%)	8 of 1716 in all the Protein(0.47%)	0.556666	tr|F6XA80|F6XA80_CANLF,tr|F1P8B4|F1P8B4_CANLF
GO:0009451	RNA modification	2 of 379 in the list(0.53%)	8 of 1716 in all the Protein(0.47%)	0.556666	tr|F6XRK3|F6XRK3_CANLF,tr|E2RQV7|E2RQV7_CANLF
GO:0014037	Schwann cell differentiation	2 of 379 in the list(0.53%)	8 of 1716 in all the Protein(0.47%)	0.556666	tr|J9PAD2|J9PAD2_CANLF,tr|A0A5F4C280|A0A5F4C280_CANLF
GO:0015758	glucose transport	2 of 379 in the list(0.53%)	8 of 1716 in all the Protein(0.47%)	0.556666	tr|F1P874|F1P874_CANLF,tr|E2RSI6|E2RSI6_CANLF
GO:0015918	sterol transport	2 of 379 in the list(0.53%)	8 of 1716 in all the Protein(0.47%)	0.556666	tr|F1PVE5|F1PVE5_CANLF,sp|P33724|CAV1_CANLF
GO:0021766	hippocampus development	2 of 379 in the list(0.53%)	8 of 1716 in all the Protein(0.47%)	0.556666	tr|A0A5F4CSQ5|A0A5F4CSQ5_CANLF,tr|A0A5F4D5F1|A0A5F4D5F1_CANLF
GO:0031280	negative regulation of cyclase activity	2 of 379 in the list(0.53%)	8 of 1716 in all the Protein(0.47%)	0.556666	sp|P30803|ADCY5_CANLF,tr|F1PWW0|F1PWW0_CANLF
GO:0034162	toll-like receptor 9 signaling pathway	2 of 379 in the list(0.53%)	8 of 1716 in all the Protein(0.47%)	0.556666	tr|E2R3R9|E2R3R9_CANLF,tr|A0A5F4CXJ9|A0A5F4CXJ9_CANLF
GO:0034166	toll-like receptor 10 signaling pathway	2 of 379 in the list(0.53%)	8 of 1716 in all the Protein(0.47%)	0.556666	tr|E2R3R9|E2R3R9_CANLF,tr|A0A5F4CXJ9|A0A5F4CXJ9_CANLF
GO:0035036	sperm-egg recognition	2 of 379 in the list(0.53%)	8 of 1716 in all the Protein(0.47%)	0.556666	tr|F1PGZ1|F1PGZ1_CANLF,tr|E2R0L9|E2R0L9_CANLF
GO:0042490	mechanoreceptor differentiation	2 of 379 in the list(0.53%)	8 of 1716 in all the Protein(0.47%)	0.556666	tr|A0A5F4CMN1|A0A5F4CMN1_CANLF,tr|E2RGF3|E2RGF3_CANLF
GO:0042993	positive regulation of transcription factor import into nucleus	2 of 379 in the list(0.53%)	8 of 1716 in all the Protein(0.47%)	0.556666	tr|F1PID1|F1PID1_CANLF,tr|F1PWW0|F1PWW0_CANLF
GO:0043535	regulation of blood vessel endothelial cell migration	2 of 379 in the list(0.53%)	8 of 1716 in all the Protein(0.47%)	0.556666	tr|E2R174|E2R174_CANLF,tr|F1PYE3|F1PYE3_CANLF
GO:0044068	modulation by symbiont of host cellular process	2 of 379 in the list(0.53%)	8 of 1716 in all the Protein(0.47%)	0.556666	tr|Q45KI9|Q45KI9_CANLF,tr|F1PV58|F1PV58_CANLF
GO:0046546	development of primary male sexual characteristics	2 of 379 in the list(0.53%)	8 of 1716 in all the Protein(0.47%)	0.556666	tr|A0A5F4D0Z3|A0A5F4D0Z3_CANLF,tr|E2R9S7|E2R9S7_CANLF
GO:0046620	regulation of organ growth	2 of 379 in the list(0.53%)	8 of 1716 in all the Protein(0.47%)	0.556666	tr|F1Q2K7|F1Q2K7_CANLF,tr|J9NZR2|J9NZR2_CANLF
GO:0051350	negative regulation of lyase activity	2 of 379 in the list(0.53%)	8 of 1716 in all the Protein(0.47%)	0.556666	sp|P30803|ADCY5_CANLF,tr|F1PWW0|F1PWW0_CANLF
GO:0051898	negative regulation of protein kinase B signaling cascade	2 of 379 in the list(0.53%)	8 of 1716 in all the Protein(0.47%)	0.556666	tr|E2RKL5|E2RKL5_CANLF,tr|E2RGF3|E2RGF3_CANLF
GO:0060113	inner ear receptor cell differentiation	2 of 379 in the list(0.53%)	8 of 1716 in all the Protein(0.47%)	0.556666	tr|A0A5F4CMN1|A0A5F4CMN1_CANLF,tr|E2RGF3|E2RGF3_CANLF
GO:0009792	embryonic development ending in birth or egg hatching	18 of 379 in the list(4.75%)	82 of 1716 in all the Protein(4.78%)	0.557187	tr|A0A5F4CMN1|A0A5F4CMN1_CANLF,tr|A0A5F4D0Z3|A0A5F4D0Z3_CANLF,tr|F1PVV7|F1PVV7_CANLF,tr|A0A5F4CWR5|A0A5F4CWR5_CANLF,tr|J9NRJ0|J9NRJ0_CANLF,tr|J9NZL2|J9NZL2_CANLF,tr|A0A5F4CFW2|A0A5F4CFW2_CANLF,tr|E2RA21|E2RA21_CANLF,tr|F1PB30|F1PB30_CANLF,tr|A0A5F4CG76|A0A5F4CG76_CANLF,tr|F1Q0N9|F1Q0N9_CANLF,tr|A0A5F4D5F1|A0A5F4D5F1_CANLF,tr|E2QVG1|E2QVG1_CANLF,tr|E2R174|E2R174_CANLF,tr|J9PAD2|J9PAD2_CANLF,tr|F1P…
GO:0043009	chordate embryonic development	18 of 379 in the list(4.75%)	82 of 1716 in all the Protein(4.78%)	0.557187	tr|A0A5F4CMN1|A0A5F4CMN1_CANLF,tr|A0A5F4D0Z3|A0A5F4D0Z3_CANLF,tr|F1PVV7|F1PVV7_CANLF,tr|A0A5F4CWR5|A0A5F4CWR5_CANLF,tr|J9NRJ0|J9NRJ0_CANLF,tr|J9NZL2|J9NZL2_CANLF,tr|A0A5F4CFW2|A0A5F4CFW2_CANLF,tr|E2RA21|E2RA21_CANLF,tr|F1PB30|F1PB30_CANLF,tr|A0A5F4CG76|A0A5F4CG76_CANLF,tr|F1Q0N9|F1Q0N9_CANLF,tr|A0A5F4D5F1|A0A5F4D5F1_CANLF,tr|E2QVG1|E2QVG1_CANLF,tr|E2R174|E2R174_CANLF,tr|J9PAD2|J9PAD2_CANLF,tr|F1P…
GO:0030001	metal ion transport	8 of 379 in the list(2.11%)	36 of 1716 in all the Protein(2.10%)	0.558357	tr|F1PW86|F1PW86_CANLF,tr|E2RGF3|E2RGF3_CANLF,tr|J9NXR9|J9NXR9_CANLF,tr|F1PI78|F1PI78_CANLF,tr|A0A5F4CNW6|A0A5F4CNW6_CANLF,tr|A0A5F4C9C0|A0A5F4C9C0_CANLF,tr|F1PVE5|F1PVE5_CANLF,tr|A0A5F4C707|A0A5F4C707_CANLF
GO:0044087	regulation of cellular component biogenesis	23 of 379 in the list(6.07%)	105 of 1716 in all the Protein(6.12%)	0.558856	tr|F1PID1|F1PID1_CANLF,tr|J9P820|J9P820_CANLF,tr|J9NYK7|J9NYK7_CANLF,tr|F1PGY1|F1PGY1_CANLF,tr|F1PL36|F1PL36_CANLF,tr|F1Q253|F1Q253_CANLF,tr|E2RJI7|E2RJI7_CANLF,tr|E2RG15|E2RG15_CANLF,tr|E2REH3|E2REH3_CANLF,tr|F1PXU1|F1PXU1_CANLF,tr|E2R1P6|E2R1P6_CANLF,tr|J9NS46|J9NS46_CANLF,tr|E2R1Q1|E2R1Q1_CANLF,tr|E2R174|E2R174_CANLF,tr|J9PB22|J9PB22_CANLF,tr|J9NVP2|J9NVP2_CANLF,tr|F1PAP5|F1PAP5_CANLF,tr|F1P87…
GO:0002694	regulation of leukocyte activation	11 of 379 in the list(2.90%)	50 of 1716 in all the Protein(2.91%)	0.56268	tr|Q45KI9|Q45KI9_CANLF,tr|E2R1P6|E2R1P6_CANLF,tr|E2QZV5|E2QZV5_CANLF,tr|A0A5F4D0Z3|A0A5F4D0Z3_CANLF,tr|A0A5F4C4S3|A0A5F4C4S3_CANLF,tr|E2R3R9|E2R3R9_CANLF,tr|F6XA80|F6XA80_CANLF,sp|P33724|CAV1_CANLF,tr|A0A5F4DF90|A0A5F4DF90_CANLF,tr|A0A5F4DIW1|A0A5F4DIW1_CANLF,tr|E2REH3|E2REH3_CANLF
GO:0031329	regulation of cellular catabolic process	11 of 379 in the list(2.90%)	50 of 1716 in all the Protein(2.91%)	0.56268	tr|Q45KI9|Q45KI9_CANLF,tr|E2RSQ3|E2RSQ3_CANLF,tr|J9NUK0|J9NUK0_CANLF,tr|J9P530|J9P530_CANLF,tr|A0A5F4CT03|A0A5F4CT03_CANLF,tr|E2RRM5|E2RRM5_CANLF,tr|F1PHT0|F1PHT0_CANLF,tr|E2RLS3|E2RLS3_CANLF,tr|A0A5F4DJB2|A0A5F4DJB2_CANLF,tr|A0A5F4C707|A0A5F4C707_CANLF,tr|A0A5F4CP79|A0A5F4CP79_CANLF
GO:0006468	protein amino acid phosphorylation	26 of 379 in the list(6.86%)	119 of 1716 in all the Protein(6.93%)	0.564039	sp|Q1HG70|MP2K2_CANLF,tr|F1PBJ2|F1PBJ2_CANLF,tr|A0A5F4C4S3|A0A5F4C4S3_CANLF,tr|F1PIK5|F1PIK5_CANLF,tr|A0A5F4CJ79|A0A5F4CJ79_CANLF,tr|A0A5F4CT03|A0A5F4CT03_CANLF,tr|E2REI7|E2REI7_CANLF,tr|J9PAU7|J9PAU7_CANLF,tr|F1Q253|F1Q253_CANLF,tr|F1PIF6|F1PIF6_CANLF,tr|A0A5F4DJB2|A0A5F4DJB2_CANLF,tr|E2REH3|E2REH3_CANLF,tr|F1PXU1|F1PXU1_CANLF,tr|E2R1P6|E2R1P6_CANLF,tr|E2R3S0|E2R3S0_CANLF,tr|F1PF03|F1PF03_CANLF,…
GO:0030155	regulation of cell adhesion	14 of 379 in the list(3.69%)	64 of 1716 in all the Protein(3.73%)	0.567089	tr|E2R174|E2R174_CANLF,tr|F1PID1|F1PID1_CANLF,tr|J9P565|J9P565_CANLF,tr|A0A5F4D0Z3|A0A5F4D0Z3_CANLF,tr|E2QYL9|E2QYL9_CANLF,tr|E2QUL4|E2QUL4_CANLF,tr|J9NYK7|J9NYK7_CANLF,tr|J9NVU0|J9NVU0_CANLF,tr|F1P8F3|F1P8F3_CANLF,tr|A0A5F4C5D6|A0A5F4C5D6_CANLF,tr|F1PCR1|F1PCR1_CANLF,tr|E2R886|E2R886_CANLF,tr|J9NRV7|J9NRV7_CANLF,tr|A0A5F4DJV1|A0A5F4DJV1_CANLF
GO:0010517	regulation of phospholipase activity	6 of 379 in the list(1.58%)	27 of 1716 in all the Protein(1.57%)	0.569198	tr|E2RGF3|E2RGF3_CANLF,tr|A0A5F4DDG2|A0A5F4DDG2_CANLF,tr|E2QZV5|E2QZV5_CANLF,sp|P30803|ADCY5_CANLF,tr|F1PF03|F1PF03_CANLF,tr|A0A5F4CNW6|A0A5F4CNW6_CANLF
GO:0031331	positive regulation of cellular catabolic process	6 of 379 in the list(1.58%)	27 of 1716 in all the Protein(1.57%)	0.569198	tr|Q45KI9|Q45KI9_CANLF,tr|J9NUK0|J9NUK0_CANLF,tr|J9P530|J9P530_CANLF,tr|A0A5F4DJB2|A0A5F4DJB2_CANLF,tr|A0A5F4CT03|A0A5F4CT03_CANLF,tr|F1PHT0|F1PHT0_CANLF
GO:0060193	positive regulation of lipase activity	6 of 379 in the list(1.58%)	27 of 1716 in all the Protein(1.57%)	0.569198	tr|E2RGF3|E2RGF3_CANLF,tr|A0A5F4DDG2|A0A5F4DDG2_CANLF,tr|E2QZV5|E2QZV5_CANLF,sp|P30803|ADCY5_CANLF,tr|F1PF03|F1PF03_CANLF,tr|A0A5F4CNW6|A0A5F4CNW6_CANLF
GO:0048545	response to steroid hormone stimulus	9 of 379 in the list(2.37%)	41 of 1716 in all the Protein(2.39%)	0.570693	tr|Q45KI9|Q45KI9_CANLF,tr|A0A5F4D0Z3|A0A5F4D0Z3_CANLF,tr|E2RIX2|E2RIX2_CANLF,tr|F6Y429|F6Y429_CANLF,tr|J9NRV7|J9NRV7_CANLF,sp|Q9N2J4|AQP1_CANLF,sp|P33724|CAV1_CANLF,tr|F1Q0N9|F1Q0N9_CANLF,tr|E2R9S7|E2R9S7_CANLF
GO:0050877	neurological system process	27 of 379 in the list(7.12%)	124 of 1716 in all the Protein(7.23%)	0.572159	tr|A0A5F4D0Z3|A0A5F4D0Z3_CANLF,tr|F1PVV7|F1PVV7_CANLF,tr|A0A5F4CJ79|A0A5F4CJ79_CANLF,tr|A0A5F4C280|A0A5F4C280_CANLF,tr|E2QX15|E2QX15_CANLF,tr|J9NRJ0|J9NRJ0_CANLF,tr|E2RPA3|E2RPA3_CANLF,tr|E2RGF3|E2RGF3_CANLF,tr|J9NZL2|J9NZL2_CANLF,tr|A0A5F4CFW2|A0A5F4CFW2_CANLF,tr|A0A5F4CNZ3|A0A5F4CNZ3_CANLF,tr|A0A5F4DIT8|A0A5F4DIT8_CANLF,tr|F1PA63|F1PA63_CANLF,sp|P63091|GNAS_CANLF,tr|A0A5F4CB52|A0A5F4CB52_CANLF,…
GO:0051049	regulation of transport	39 of 379 in the list(10.29%)	179 of 1716 in all the Protein(10.43%)	0.572707	tr|F1PUU5|F1PUU5_CANLF,tr|E2RHY0|E2RHY0_CANLF,tr|F1Q433|F1Q433_CANLF,tr|A0A5F4D4Q1|A0A5F4D4Q1_CANLF,tr|A0A5F4CNN3|A0A5F4CNN3_CANLF,tr|F1PIK5|F1PIK5_CANLF,tr|A0A5F4CJ79|A0A5F4CJ79_CANLF,tr|A0A5F4D8N3|A0A5F4D8N3_CANLF,tr|A0A5F4CFW2|A0A5F4CFW2_CANLF,tr|F1PIF6|F1PIF6_CANLF,tr|F1PWW0|F1PWW0_CANLF,tr|E2QUV3|E2QUV3_CANLF,tr|A0A5F4CB52|A0A5F4CB52_CANLF,tr|A0A5F4DE12|A0A5F4DE12_CANLF,tr|E2QZV5|E2QZV5_CANL…
GO:0001764	neuron migration	3 of 379 in the list(0.79%)	13 of 1716 in all the Protein(0.76%)	0.573575	tr|E2RKP7|E2RKP7_CANLF,tr|A0A5F4D0Z3|A0A5F4D0Z3_CANLF,tr|F1PVV7|F1PVV7_CANLF
GO:0006109	regulation of carbohydrate metabolic process	3 of 379 in the list(0.79%)	13 of 1716 in all the Protein(0.76%)	0.573575	tr|Q45KI9|Q45KI9_CANLF,tr|F1Q298|F1Q298_CANLF,tr|A0A5F4D0Z3|A0A5F4D0Z3_CANLF
GO:0007044	cell-substrate junction assembly	3 of 379 in the list(0.79%)	13 of 1716 in all the Protein(0.76%)	0.573575	tr|F1PSC2|F1PSC2_CANLF,tr|F1PUT6|F1PUT6_CANLF,tr|J9NVU0|J9NVU0_CANLF
GO:0009952	anterior/posterior pattern formation	3 of 379 in the list(0.79%)	13 of 1716 in all the Protein(0.76%)	0.573575	tr|E2QVG1|E2QVG1_CANLF,tr|A0A5F4D5F1|A0A5F4D5F1_CANLF,tr|A0A5F4D0Z3|A0A5F4D0Z3_CANLF
GO:0010675	regulation of cellular carbohydrate metabolic process	3 of 379 in the list(0.79%)	13 of 1716 in all the Protein(0.76%)	0.573575	tr|Q45KI9|Q45KI9_CANLF,tr|F1Q298|F1Q298_CANLF,tr|A0A5F4D0Z3|A0A5F4D0Z3_CANLF
GO:0034138	toll-like receptor 3 signaling pathway	3 of 379 in the list(0.79%)	13 of 1716 in all the Protein(0.76%)	0.573575	tr|E2R3R9|E2R3R9_CANLF,sp|Q1HG70|MP2K2_CANLF,tr|A0A5F4CXJ9|A0A5F4CXJ9_CANLF
GO:0035107	appendage morphogenesis	3 of 379 in the list(0.79%)	13 of 1716 in all the Protein(0.76%)	0.573575	tr|J9NZL2|J9NZL2_CANLF,tr|A0A5F4CFW2|A0A5F4CFW2_CANLF,tr|A0A5F4D0Z3|A0A5F4D0Z3_CANLF
GO:0035108	limb morphogenesis	3 of 379 in the list(0.79%)	13 of 1716 in all the Protein(0.76%)	0.573575	tr|J9NZL2|J9NZL2_CANLF,tr|A0A5F4CFW2|A0A5F4CFW2_CANLF,tr|A0A5F4D0Z3|A0A5F4D0Z3_CANLF
GO:0046034	ATP metabolic process	3 of 379 in the list(0.79%)	13 of 1716 in all the Protein(0.76%)	0.573575	tr|Q45KI9|Q45KI9_CANLF,tr|J9P7A6|J9P7A6_CANLF,tr|A0A5F4DJV1|A0A5F4DJV1_CANLF
GO:0048259	regulation of receptor-mediated endocytosis	3 of 379 in the list(0.79%)	13 of 1716 in all the Protein(0.76%)	0.573575	tr|J9NY42|J9NY42_CANLF,tr|F1PUU5|F1PUU5_CANLF,tr|A0A5F4C707|A0A5F4C707_CANLF
GO:0051188	cofactor biosynthetic process	3 of 379 in the list(0.79%)	13 of 1716 in all the Protein(0.76%)	0.573575	tr|E2R1P6|E2R1P6_CANLF,tr|F1Q253|F1Q253_CANLF,tr|J9P7N4|J9P7N4_CANLF
GO:0055088	lipid homeostasis	3 of 379 in the list(0.79%)	13 of 1716 in all the Protein(0.76%)	0.573575	tr|F6XA80|F6XA80_CANLF,tr|E2RHY0|E2RHY0_CANLF,sp|P33724|CAV1_CANLF
GO:0008380	RNA splicing	20 of 379 in the list(5.28%)	92 of 1716 in all the Protein(5.36%)	0.575633	tr|E2RCA5|E2RCA5_CANLF,tr|E2RJT7|E2RJT7_CANLF,tr|F1PDS0|F1PDS0_CANLF,tr|E2RE05|E2RE05_CANLF,tr|E2RK20|E2RK20_CANLF,tr|A0A5F4D4Q1|A0A5F4D4Q1_CANLF,tr|E2RIX2|E2RIX2_CANLF,sp|P79149|PININ_CANLF,tr|J9P9A0|J9P9A0_CANLF,tr|E2REJ7|E2REJ7_CANLF,tr|E2RFV7|E2RFV7_CANLF,tr|J9NZQ1|J9NZQ1_CANLF,tr|J9PAE8|J9PAE8_CANLF,tr|E2RL65|E2RL65_CANLF,tr|A0A5F4CHN1|A0A5F4CHN1_CANLF,tr|A0A5F4BZK6|A0A5F4BZK6_CANLF,tr|E2QXB…
GO:0032502	developmental process	151 of 379 in the list(39.84%)	689 of 1716 in all the Protein(40.15%)	0.577942	tr|A0A5F4CXZ9|A0A5F4CXZ9_CANLF,tr|E2RHY0|E2RHY0_CANLF,tr|A0A5F4C0Y2|A0A5F4C0Y2_CANLF,tr|J9PAU7|J9PAU7_CANLF,tr|A0A5F4CL11|A0A5F4CL11_CANLF,tr|F1Q039|F1Q039_CANLF,tr|E2R1P6|E2R1P6_CANLF,tr|E2R1Q1|E2R1Q1_CANLF,tr|E2R174|E2R174_CANLF,tr|J9P565|J9P565_CANLF,tr|F1PF03|F1PF03_CANLF,tr|J9NY42|J9NY42_CANLF,tr|J9P5S3|J9P5S3_CANLF,tr|E2R068|E2R068_CANLF,tr|A0A5F4CWJ6|A0A5F4CWJ6_CANLF,sp|P33724|CAV1_CANLF,t…
GO:0006275	regulation of DNA replication	7 of 379 in the list(1.85%)	32 of 1716 in all the Protein(1.86%)	0.581646	tr|E2R0L9|E2R0L9_CANLF,tr|F6XRK3|F6XRK3_CANLF,tr|E2R174|E2R174_CANLF,tr|A0A5F4D0Z3|A0A5F4D0Z3_CANLF,tr|F1PF03|F1PF03_CANLF,tr|F1Q3G7|F1Q3G7_CANLF,tr|A0A5F4C5D6|A0A5F4C5D6_CANLF
GO:0009416	response to light stimulus	7 of 379 in the list(1.85%)	32 of 1716 in all the Protein(1.86%)	0.581646	tr|F1P874|F1P874_CANLF,tr|J9NY42|J9NY42_CANLF,tr|J9NRJ0|J9NRJ0_CANLF,sp|Q9N2J4|AQP1_CANLF,tr|F1PF03|F1PF03_CANLF,tr|A0A5F4CG76|A0A5F4CG76_CANLF,tr|A0A5F4C5D6|A0A5F4C5D6_CANLF
GO:0030705	cytoskeleton-dependent intracellular transport	7 of 379 in the list(1.85%)	32 of 1716 in all the Protein(1.86%)	0.581646	tr|J9NS46|J9NS46_CANLF,tr|E2RAF0|E2RAF0_CANLF,tr|A0A5F4CXZ9|A0A5F4CXZ9_CANLF,tr|A0A5F4CNZ3|A0A5F4CNZ3_CANLF,tr|J9P078|J9P078_CANLF,tr|F1PVV7|F1PVV7_CANLF,tr|A0A5F4CWR5|A0A5F4CWR5_CANLF
GO:0051701	interaction with host	7 of 379 in the list(1.85%)	32 of 1716 in all the Protein(1.86%)	0.581646	tr|Q45KI9|Q45KI9_CANLF,tr|E2R0L9|E2R0L9_CANLF,tr|E2RLS3|E2RLS3_CANLF,sp|P49822|ALBU_CANLF,sp|O46550|CAV2_CANLF,sp|P33724|CAV1_CANLF,tr|F1PV58|F1PV58_CANLF
GO:0001944	vasculature development	16 of 379 in the list(4.22%)	74 of 1716 in all the Protein(4.31%)	0.586354	tr|F1PGZ1|F1PGZ1_CANLF,tr|E2R174|E2R174_CANLF,tr|J9P565|J9P565_CANLF,tr|A0A5F4D0Z3|A0A5F4D0Z3_CANLF,tr|F1PCV3|F1PCV3_CANLF,tr|F1PI78|F1PI78_CANLF,tr|F1PK81|F1PK81_CANLF,tr|E2RRM5|E2RRM5_CANLF,tr|E2R3R9|E2R3R9_CANLF,tr|J9NRJ0|J9NRJ0_CANLF,tr|A0A5F4CFW2|A0A5F4CFW2_CANLF,tr|F1PIF6|F1PIF6_CANLF,sp|P33724|CAV1_CANLF,tr|A0A5F4DJV1|A0A5F4DJV1_CANLF,tr|A0A5F4C707|A0A5F4C707_CANLF,tr|J9NZR2|J9NZR2_CANLF
GO:0003007	heart morphogenesis	4 of 379 in the list(1.06%)	18 of 1716 in all the Protein(1.05%)	0.586821	tr|J9PAU7|J9PAU7_CANLF,tr|A0A5F4CFW2|A0A5F4CFW2_CANLF,tr|A0A5F4D0Z3|A0A5F4D0Z3_CANLF,tr|E2RHY0|E2RHY0_CANLF
GO:0006446	regulation of translational initiation	4 of 379 in the list(1.06%)	18 of 1716 in all the Protein(1.05%)	0.586821	tr|E2RPA3|E2RPA3_CANLF,tr|J9P504|J9P504_CANLF,tr|J9P357|J9P357_CANLF,tr|F1PYE3|F1PYE3_CANLF
GO:0010522	regulation of calcium ion transport into cytosol	4 of 379 in the list(1.06%)	18 of 1716 in all the Protein(1.05%)	0.586821	sp|P33724|CAV1_CANLF,tr|A0A5F4CYQ8|A0A5F4CYQ8_CANLF,tr|A0A5F4CJ79|A0A5F4CJ79_CANLF,tr|A0A5F4C5D6|A0A5F4C5D6_CANLF
GO:0045137	development of primary sexual characteristics	4 of 379 in the list(1.06%)	18 of 1716 in all the Protein(1.05%)	0.586821	tr|J9NY42|J9NY42_CANLF,tr|A0A5F4CFW2|A0A5F4CFW2_CANLF,tr|A0A5F4D0Z3|A0A5F4D0Z3_CANLF,tr|E2R9S7|E2R9S7_CANLF
GO:0046718	entry of virus into host cell	4 of 379 in the list(1.06%)	18 of 1716 in all the Protein(1.05%)	0.586821	tr|E2RLS3|E2RLS3_CANLF,sp|O46550|CAV2_CANLF,sp|P33724|CAV1_CANLF,tr|F1PV58|F1PV58_CANLF
GO:0051496	positive regulation of stress fiber formation	4 of 379 in the list(1.06%)	18 of 1716 in all the Protein(1.05%)	0.586821	tr|F1P874|F1P874_CANLF,tr|F1PND0|F1PND0_CANLF,tr|J9P820|J9P820_CANLF,tr|E2REH3|E2REH3_CANLF
GO:0051592	response to calcium ion	4 of 379 in the list(1.06%)	18 of 1716 in all the Protein(1.05%)	0.586821	tr|J9NRG5|J9NRG5_CANLF,tr|J9NRV7|J9NRV7_CANLF,tr|A0A5F4CNW6|A0A5F4CNW6_CANLF,sp|P33724|CAV1_CANLF
GO:0006367	transcription initiation from RNA polymerase II promoter	8 of 379 in the list(2.11%)	37 of 1716 in all the Protein(2.16%)	0.592712	tr|J9P1N8|J9P1N8_CANLF,tr|F1Q298|F1Q298_CANLF,tr|F6Y258|F6Y258_CANLF,tr|J9PAD2|J9PAD2_CANLF,tr|A0A5F4BQ76|A0A5F4BQ76_CANLF,tr|J9NZR2|J9NZR2_CANLF,tr|E2R7P6|E2R7P6_CANLF,tr|E2REI7|E2REI7_CANLF
GO:0007005	mitochondrion organization	8 of 379 in the list(2.11%)	37 of 1716 in all the Protein(2.16%)	0.592712	tr|J9P1N8|J9P1N8_CANLF,tr|E2RSQ3|E2RSQ3_CANLF,sp|O46550|CAV2_CANLF,tr|F1PGY1|F1PGY1_CANLF,tr|A0A5F4CT03|A0A5F4CT03_CANLF,tr|F1PYS6|F1PYS6_CANLF,tr|A0A5F4DJV1|A0A5F4DJV1_CANLF,tr|E2RM65|E2RM65_CANLF
GO:0007165	signal transduction	104 of 379 in the list(27.44%)	477 of 1716 in all the Protein(27.80%)	0.593041	tr|J9P1N8|J9P1N8_CANLF,tr|A0A5F4CXZ9|A0A5F4CXZ9_CANLF,tr|A0A5F4C304|A0A5F4C304_CANLF,tr|F1PVV7|F1PVV7_CANLF,tr|A0A5F4CJ79|A0A5F4CJ79_CANLF,tr|E2R629|E2R629_CANLF,tr|A0A5F4CL11|A0A5F4CL11_CANLF,tr|A0A5F4D8N3|A0A5F4D8N3_CANLF,tr|F6Y258|F6Y258_CANLF,tr|E2R0Z1|E2R0Z1_CANLF,tr|F1PIF6|F1PIF6_CANLF,tr|A0A5F4DJB2|A0A5F4DJB2_CANLF,tr|E2RJI7|E2RJI7_CANLF,tr|J9NYB2|J9NYB2_CANLF,tr|E2R1P6|E2R1P6_CANLF,tr|F1Q…
GO:0030098	lymphocyte differentiation	5 of 379 in the list(1.32%)	23 of 1716 in all the Protein(1.34%)	0.598128	tr|F1P874|F1P874_CANLF,tr|F1PWW8|F1PWW8_CANLF,tr|J9P1R2|J9P1R2_CANLF,tr|A0A5F4CFW2|A0A5F4CFW2_CANLF,tr|A0A5F4D0Z3|A0A5F4D0Z3_CANLF
GO:0050796	regulation of insulin secretion	5 of 379 in the list(1.32%)	23 of 1716 in all the Protein(1.34%)	0.598128	sp|P63091|GNAS_CANLF,tr|A0A5F4DDG2|A0A5F4DDG2_CANLF,tr|E2QZV5|E2QZV5_CANLF,tr|F1PCQ3|F1PCQ3_CANLF,tr|A0A5F4CNW6|A0A5F4CNW6_CANLF
GO:0070374	positive regulation of ERK1 and ERK2 cascade	5 of 379 in the list(1.32%)	23 of 1716 in all the Protein(1.34%)	0.598128	tr|F1P874|F1P874_CANLF,tr|J9NY42|J9NY42_CANLF,tr|J9NRV7|J9NRV7_CANLF,tr|F1PF03|F1PF03_CANLF,tr|A0A5F4CJ79|A0A5F4CJ79_CANLF
GO:0046903	secretion	18 of 379 in the list(4.75%)	84 of 1716 in all the Protein(4.90%)	0.603515	tr|F1PVV7|F1PVV7_CANLF,tr|F1PSC2|F1PSC2_CANLF,tr|E2R886|E2R886_CANLF,tr|A0A5F4CL11|A0A5F4CL11_CANLF,tr|E2RGF3|E2RGF3_CANLF,tr|F1P8B4|F1P8B4_CANLF,tr|J9NRV7|J9NRV7_CANLF,sp|P49822|ALBU_CANLF,tr|A0A5F4DBI9|A0A5F4DBI9_CANLF,tr|J9P7A6|J9P7A6_CANLF,tr|F1PWW0|F1PWW0_CANLF,tr|E2REH3|E2REH3_CANLF,tr|F1PCV3|F1PCV3_CANLF,tr|E2R5F1|E2R5F1_CANLF,tr|F6XA80|F6XA80_CANLF,sp|Q9N2J4|AQP1_CANLF,tr|F1PKR3|F1PKR3_CA…
GO:0002831	regulation of response to biotic stimulus	6 of 379 in the list(1.58%)	28 of 1716 in all the Protein(1.63%)	0.60817	tr|J9P1I0|J9P1I0_CANLF,tr|A0A5F4C4T7|A0A5F4C4T7_CANLF,tr|J9PB22|J9PB22_CANLF,tr|F1PIF6|F1PIF6_CANLF,tr|A0A5F4DF90|A0A5F4DF90_CANLF,tr|A0A5F4C5D6|A0A5F4C5D6_CANLF
GO:0006914	autophagy	6 of 379 in the list(1.58%)	28 of 1716 in all the Protein(1.63%)	0.60817	tr|J9P1N8|J9P1N8_CANLF,tr|E2R417|E2R417_CANLF,tr|J9NS46|J9NS46_CANLF,tr|F1PRK0|F1PRK0_CANLF,tr|J9P078|J9P078_CANLF,tr|F1PVE5|F1PVE5_CANLF
GO:0046883	regulation of hormone secretion	6 of 379 in the list(1.58%)	28 of 1716 in all the Protein(1.63%)	0.60817	sp|P63091|GNAS_CANLF,tr|A0A5F4DDG2|A0A5F4DDG2_CANLF,tr|E2QZV5|E2QZV5_CANLF,tr|A0A5F4CFW2|A0A5F4CFW2_CANLF,tr|F1PCQ3|F1PCQ3_CANLF,tr|A0A5F4CNW6|A0A5F4CNW6_CANLF
GO:0048511	rhythmic process	6 of 379 in the list(1.58%)	28 of 1716 in all the Protein(1.63%)	0.60817	tr|J9NY42|J9NY42_CANLF,sp|P49822|ALBU_CANLF,tr|A0A5F4BQ76|A0A5F4BQ76_CANLF,tr|E2QXC6|E2QXC6_CANLF,tr|E2R9S7|E2R9S7_CANLF,tr|A0A5F4C5D6|A0A5F4C5D6_CANLF
GO:0050770	regulation of axonogenesis	6 of 379 in the list(1.58%)	28 of 1716 in all the Protein(1.63%)	0.60817	tr|F1P874|F1P874_CANLF,sp|Q1HG70|MP2K2_CANLF,tr|E2R1Q1|E2R1Q1_CANLF,tr|F1P9U4|F1P9U4_CANLF,tr|F6UT09|F6UT09_CANLF,tr|E2QY27|E2QY27_CANLF
GO:0051054	positive regulation of DNA metabolic process	6 of 379 in the list(1.58%)	28 of 1716 in all the Protein(1.63%)	0.60817	tr|E2R0L9|E2R0L9_CANLF,tr|F6XRK3|F6XRK3_CANLF,tr|A0A5F4D0Z3|A0A5F4D0Z3_CANLF,tr|F1PF03|F1PF03_CANLF,tr|F1Q3G7|F1Q3G7_CANLF,tr|A0A5F4C5D6|A0A5F4C5D6_CANLF
GO:0051648	vesicle localization	6 of 379 in the list(1.58%)	28 of 1716 in all the Protein(1.63%)	0.60817	tr|J9NRG5|J9NRG5_CANLF,tr|A0A5F4D653|A0A5F4D653_CANLF,tr|A0A5F4BXY6|A0A5F4BXY6_CANLF,tr|A0A5F4CVJ1|A0A5F4CVJ1_CANLF,tr|A0A5F4D5G0|A0A5F4D5G0_CANLF,tr|A0A5F4C0Q0|A0A5F4C0Q0_CANLF
GO:0051650	establishment of vesicle localization	6 of 379 in the list(1.58%)	28 of 1716 in all the Protein(1.63%)	0.60817	tr|J9NRG5|J9NRG5_CANLF,tr|A0A5F4D653|A0A5F4D653_CANLF,tr|A0A5F4BXY6|A0A5F4BXY6_CANLF,tr|A0A5F4CVJ1|A0A5F4CVJ1_CANLF,tr|A0A5F4D5G0|A0A5F4D5G0_CANLF,tr|A0A5F4C0Q0|A0A5F4C0Q0_CANLF
GO:0007265	Ras protein signal transduction	16 of 379 in the list(4.22%)	75 of 1716 in all the Protein(4.37%)	0.610421	sp|Q1HG70|MP2K2_CANLF,tr|F1PIK5|F1PIK5_CANLF,tr|F1Q253|F1Q253_CANLF,tr|E2RRA9|E2RRA9_CANLF,tr|E2RJI7|E2RJI7_CANLF,tr|F1PXU1|F1PXU1_CANLF,tr|E2RH35|E2RH35_CANLF,tr|E2REH3|E2REH3_CANLF,tr|E2R1P6|E2R1P6_CANLF,tr|A0A5F4CJL3|A0A5F4CJL3_CANLF,tr|F1PF03|F1PF03_CANLF,tr|F1PAP5|F1PAP5_CANLF,tr|F1P874|F1P874_CANLF,tr|A4GT58|A4GT58_CANLF,tr|A0A5F4DF90|A0A5F4DF90_CANLF,tr|F1P699|F1P699_CANLF
GO:0060429	epithelium development	16 of 379 in the list(4.22%)	75 of 1716 in all the Protein(4.37%)	0.610421	tr|A0A5F4CMN1|A0A5F4CMN1_CANLF,tr|F1Q298|F1Q298_CANLF,tr|F1PGZ1|F1PGZ1_CANLF,tr|A0A5F4D5F1|A0A5F4D5F1_CANLF,tr|J9PAD2|J9PAD2_CANLF,tr|A0A5F4D0Z3|A0A5F4D0Z3_CANLF,tr|F1PF03|F1PF03_CANLF,tr|A0A5F4CPM8|A0A5F4CPM8_CANLF,tr|A0A5F4C5D6|A0A5F4C5D6_CANLF,tr|E2R3R9|E2R3R9_CANLF,tr|E2RGF3|E2RGF3_CANLF,tr|A0A5F4CFW2|A0A5F4CFW2_CANLF,tr|E2RSI6|E2RSI6_CANLF,tr|J9P9P4|J9P9P4_CANLF,tr|F1PKR3|F1PKR3_CANLF,tr|J9N…
GO:0009987	cellular process	336 of 379 in the list(88.65%)	1526 of 1716 in all the Protein(88.93%)	0.616813	tr|A0A5F4D8A5|A0A5F4D8A5_CANLF,tr|E2R185|E2R185_CANLF,tr|A0A5F4CXZ9|A0A5F4CXZ9_CANLF,tr|E2RHY0|E2RHY0_CANLF,tr|A0A5F4CNN3|A0A5F4CNN3_CANLF,tr|E2R629|E2R629_CANLF,tr|J9PAU7|J9PAU7_CANLF,tr|A0A5F4CL11|A0A5F4CL11_CANLF,tr|E2R0Z1|E2R0Z1_CANLF,tr|A0A5F4DJB2|A0A5F4DJB2_CANLF,tr|F1Q039|F1Q039_CANLF,tr|F1PYM5|F1PYM5_CANLF,tr|A0A5F4DKQ5|A0A5F4DKQ5_CANLF,tr|A0A5F4DE12|A0A5F4DE12_CANLF,tr|J9NSV9|J9NSV9_CANL…
GO:0043900	regulation of multi-organism process	7 of 379 in the list(1.85%)	33 of 1716 in all the Protein(1.92%)	0.617297	tr|J9P1I0|J9P1I0_CANLF,tr|A0A5F4C4T7|A0A5F4C4T7_CANLF,tr|J9PB22|J9PB22_CANLF,tr|F1PIF6|F1PIF6_CANLF,tr|A0A5F4DF90|A0A5F4DF90_CANLF,tr|E2R3V7|E2R3V7_CANLF,tr|A0A5F4C5D6|A0A5F4C5D6_CANLF
GO:0050870	positive regulation of T cell activation	7 of 379 in the list(1.85%)	33 of 1716 in all the Protein(1.92%)	0.617297	tr|E2R3R9|E2R3R9_CANLF,tr|Q45KI9|Q45KI9_CANLF,tr|E2R1P6|E2R1P6_CANLF,tr|A0A5F4DF90|A0A5F4DF90_CANLF,sp|P33724|CAV1_CANLF,tr|A0A5F4DIW1|A0A5F4DIW1_CANLF,tr|E2REH3|E2REH3_CANLF
GO:0051348	negative regulation of transferase activity	7 of 379 in the list(1.85%)	33 of 1716 in all the Protein(1.92%)	0.617297	tr|E2R0X9|E2R0X9_CANLF,tr|E2R334|E2R334_CANLF,tr|A0A5F4DF90|A0A5F4DF90_CANLF,tr|F1PHN5|F1PHN5_CANLF,sp|P33724|CAV1_CANLF,tr|A0A5F4BR25|A0A5F4BR25_CANLF,tr|A0A5F4C5D6|A0A5F4C5D6_CANLF
GO:0051247	positive regulation of protein metabolic process	26 of 379 in the list(6.86%)	122 of 1716 in all the Protein(7.11%)	0.621999	tr|A0A5F4CMN1|A0A5F4CMN1_CANLF,tr|A0A5F4D0Z3|A0A5F4D0Z3_CANLF,tr|F1Q433|F1Q433_CANLF,tr|E2RIX2|E2RIX2_CANLF,tr|A0A5F4CT03|A0A5F4CT03_CANLF,tr|F1PL36|F1PL36_CANLF,tr|J9NZL2|J9NZL2_CANLF,tr|A0A5F4DBI9|A0A5F4DBI9_CANLF,tr|E2RJI7|E2RJI7_CANLF,tr|A0A5F4CG76|A0A5F4CG76_CANLF,tr|J9NXH0|J9NXH0_CANLF,tr|J9NZV5|J9NZV5_CANLF,tr|E2REH3|E2REH3_CANLF,tr|A0A5F4CB52|A0A5F4CB52_CANLF,tr|E2R174|E2R174_CANLF,tr|E2Q…
GO:0051179	localization	152 of 379 in the list(40.11%)	698 of 1716 in all the Protein(40.68%)	0.623033	tr|E2RJT7|E2RJT7_CANLF,tr|J9P1N8|J9P1N8_CANLF,tr|A0A5F4CXZ9|A0A5F4CXZ9_CANLF,tr|E2RHY0|E2RHY0_CANLF,tr|A0A5F4CNN3|A0A5F4CNN3_CANLF,tr|F6Y2P4|F6Y2P4_CANLF,tr|A0A5F4C0Y2|A0A5F4C0Y2_CANLF,tr|A0A5F4CL11|A0A5F4CL11_CANLF,tr|A0A5F4DJB2|A0A5F4DJB2_CANLF,tr|J9NYB2|J9NYB2_CANLF,tr|E2R1P6|E2R1P6_CANLF,tr|F1PZH8|F1PZH8_CANLF,tr|E2R174|E2R174_CANLF,tr|F1PF03|F1PF03_CANLF,tr|F1PBZ1|F1PBZ1_CANLF,tr|E2R5F1|E2R5…
GO:0010647	positive regulation of cell communication	29 of 379 in the list(7.65%)	136 of 1716 in all the Protein(7.93%)	0.623925	tr|F1PUA5|F1PUA5_CANLF,tr|A0A5F4D0Z3|A0A5F4D0Z3_CANLF,tr|A0A5F4C4S3|A0A5F4C4S3_CANLF,tr|E2R3V7|E2R3V7_CANLF,tr|A0A5F4CJ79|A0A5F4CJ79_CANLF,tr|F1PG13|F1PG13_CANLF,tr|A0A5F4CT03|A0A5F4CT03_CANLF,tr|J9NRV7|J9NRV7_CANLF,tr|A0A5F4DJB2|A0A5F4DJB2_CANLF,tr|F1PWW0|F1PWW0_CANLF,tr|A0A5F4CKY1|A0A5F4CKY1_CANLF,tr|E2REH3|E2REH3_CANLF,sp|P63091|GNAS_CANLF,tr|A0A5F4D5F1|A0A5F4D5F1_CANLF,tr|E2R174|E2R174_CANLF,…
GO:0000060	protein import into nucleus, translocation	2 of 379 in the list(0.53%)	9 of 1716 in all the Protein(0.52%)	0.624865	tr|A0A5F4C5D6|A0A5F4C5D6_CANLF,tr|F1PXU1|F1PXU1_CANLF
GO:0001101	response to acid	2 of 379 in the list(0.53%)	9 of 1716 in all the Protein(0.52%)	0.624865	tr|Q45KI9|Q45KI9_CANLF,tr|F6Y429|F6Y429_CANLF
GO:0001895	retina homeostasis	2 of 379 in the list(0.53%)	9 of 1716 in all the Protein(0.52%)	0.624865	sp|P49822|ALBU_CANLF,tr|F1PYE3|F1PYE3_CANLF
GO:0001906	cell killing	2 of 379 in the list(0.53%)	9 of 1716 in all the Protein(0.52%)	0.624865	tr|F6XA80|F6XA80_CANLF,sp|P49822|ALBU_CANLF
GO:0002444	myeloid leukocyte mediated immunity	2 of 379 in the list(0.53%)	9 of 1716 in all the Protein(0.52%)	0.624865	tr|F6XA80|F6XA80_CANLF,tr|F1PCV3|F1PCV3_CANLF
GO:0002700	regulation of production of molecular mediator of immune response	2 of 379 in the list(0.53%)	9 of 1716 in all the Protein(0.52%)	0.624865	tr|E2R3R9|E2R3R9_CANLF,tr|A0A5F4DBI9|A0A5F4DBI9_CANLF
GO:0006754	ATP biosynthetic process	2 of 379 in the list(0.53%)	9 of 1716 in all the Protein(0.52%)	0.624865	tr|J9P7A6|J9P7A6_CANLF,tr|A0A5F4DJV1|A0A5F4DJV1_CANLF
GO:0006953	acute-phase response	2 of 379 in the list(0.53%)	9 of 1716 in all the Protein(0.52%)	0.624865	tr|J9NRV7|J9NRV7_CANLF,tr|E2QUV3|E2QUV3_CANLF
GO:0007286	spermatid development	2 of 379 in the list(0.53%)	9 of 1716 in all the Protein(0.52%)	0.624865	tr|E2RSQ3|E2RSQ3_CANLF,tr|F1PLH5|F1PLH5_CANLF
GO:0014910	regulation of smooth muscle cell migration	2 of 379 in the list(0.53%)	9 of 1716 in all the Protein(0.52%)	0.624865	tr|F1PCV3|F1PCV3_CANLF,tr|A0A5F4CJ79|A0A5F4CJ79_CANLF
GO:0016049	cell growth	2 of 379 in the list(0.53%)	9 of 1716 in all the Protein(0.52%)	0.624865	tr|F1PB11|F1PB11_CANLF,tr|E2RQV7|E2RQV7_CANLF
GO:0021795	cerebral cortex cell migration	2 of 379 in the list(0.53%)	9 of 1716 in all the Protein(0.52%)	0.624865	tr|A0A5F4D0Z3|A0A5F4D0Z3_CANLF,tr|F1PF03|F1PF03_CANLF
GO:0022408	negative regulation of cell-cell adhesion	2 of 379 in the list(0.53%)	9 of 1716 in all the Protein(0.52%)	0.624865	tr|A0A5F4D0Z3|A0A5F4D0Z3_CANLF,tr|J9NYK7|J9NYK7_CANLF
GO:0030049	muscle filament sliding	2 of 379 in the list(0.53%)	9 of 1716 in all the Protein(0.52%)	0.624865	tr|A0A5F4CXZ9|A0A5F4CXZ9_CANLF,tr|A0A5F4CWR5|A0A5F4CWR5_CANLF
GO:0031100	organ regeneration	2 of 379 in the list(0.53%)	9 of 1716 in all the Protein(0.52%)	0.624865	tr|A0A5F4D8N3|A0A5F4D8N3_CANLF,sp|P33724|CAV1_CANLF
GO:0033137	negative regulation of peptidyl-serine phosphorylation	2 of 379 in the list(0.53%)	9 of 1716 in all the Protein(0.52%)	0.624865	sp|P33724|CAV1_CANLF,tr|A0A5F4CYQ8|A0A5F4CYQ8_CANLF
GO:0033275	actin-myosin filament sliding	2 of 379 in the list(0.53%)	9 of 1716 in all the Protein(0.52%)	0.624865	tr|A0A5F4CXZ9|A0A5F4CXZ9_CANLF,tr|A0A5F4CWR5|A0A5F4CWR5_CANLF
GO:0043462	regulation of ATPase activity	2 of 379 in the list(0.53%)	9 of 1716 in all the Protein(0.52%)	0.624865	tr|J9P4M1|J9P4M1_CANLF,tr|F1PB30|F1PB30_CANLF
GO:0043525	positive regulation of neuron apoptosis	2 of 379 in the list(0.53%)	9 of 1716 in all the Protein(0.52%)	0.624865	tr|F1Q298|F1Q298_CANLF,tr|A0A5F4D0Z3|A0A5F4D0Z3_CANLF
GO:0045639	positive regulation of myeloid cell differentiation	2 of 379 in the list(0.53%)	9 of 1716 in all the Protein(0.52%)	0.624865	tr|A0A5F4C4T7|A0A5F4C4T7_CANLF,tr|A0A5F4CG76|A0A5F4CG76_CANLF
GO:0048515	spermatid differentiation	2 of 379 in the list(0.53%)	9 of 1716 in all the Protein(0.52%)	0.624865	tr|E2RSQ3|E2RSQ3_CANLF,tr|F1PLH5|F1PLH5_CANLF
GO:0050000	chromosome localization	2 of 379 in the list(0.53%)	9 of 1716 in all the Protein(0.52%)	0.624865	tr|E2R417|E2R417_CANLF,tr|F1PVE5|F1PVE5_CANLF
GO:0050434	positive regulation of viral transcription	2 of 379 in the list(0.53%)	9 of 1716 in all the Protein(0.52%)	0.624865	tr|A0A5F4CPF6|A0A5F4CPF6_CANLF,tr|A0A5F4CEW2|A0A5F4CEW2_CANLF
GO:0050690	regulation of defense response to virus by virus	2 of 379 in the list(0.53%)	9 of 1716 in all the Protein(0.52%)	0.624865	tr|J9P1I0|J9P1I0_CANLF,tr|A0A5F4DF90|A0A5F4DF90_CANLF
GO:0050854	regulation of antigen receptor-mediated signaling pathway	2 of 379 in the list(0.53%)	9 of 1716 in all the Protein(0.52%)	0.624865	tr|E2RSI6|E2RSI6_CANLF,tr|E2QUL4|E2QUL4_CANLF
GO:0051149	positive regulation of muscle cell differentiation	2 of 379 in the list(0.53%)	9 of 1716 in all the Protein(0.52%)	0.624865	tr|A0A5F4D0Z3|A0A5F4D0Z3_CANLF,tr|E2R9S7|E2R9S7_CANLF
GO:0051293	establishment of spindle localization	2 of 379 in the list(0.53%)	9 of 1716 in all the Protein(0.52%)	0.624865	tr|F1PCX8|F1PCX8_CANLF,tr|A0A5F4CPM8|A0A5F4CPM8_CANLF
GO:0051303	establishment of chromosome localization	2 of 379 in the list(0.53%)	9 of 1716 in all the Protein(0.52%)	0.624865	tr|E2R417|E2R417_CANLF,tr|F1PVE5|F1PVE5_CANLF
GO:0002696	positive regulation of leukocyte activation	8 of 379 in the list(2.11%)	38 of 1716 in all the Protein(2.21%)	0.62572	tr|Q45KI9|Q45KI9_CANLF,tr|E2R1P6|E2R1P6_CANLF,tr|E2R3R9|E2R3R9_CANLF,tr|F6XA80|F6XA80_CANLF,sp|P33724|CAV1_CANLF,tr|A0A5F4DF90|A0A5F4DF90_CANLF,tr|A0A5F4DIW1|A0A5F4DIW1_CANLF,tr|E2REH3|E2REH3_CANLF
GO:0006403	RNA localization	8 of 379 in the list(2.11%)	38 of 1716 in all the Protein(2.21%)	0.62572	tr|E2RJT7|E2RJT7_CANLF,tr|E2RK20|E2RK20_CANLF,tr|J9NUL0|J9NUL0_CANLF,tr|E2R4V6|E2R4V6_CANLF,tr|F1PLH5|F1PLH5_CANLF,tr|E2RFM7|E2RFM7_CANLF,tr|F1Q3G7|F1Q3G7_CANLF,tr|E2RQV7|E2RQV7_CANLF
GO:0051251	positive regulation of lymphocyte activation	8 of 379 in the list(2.11%)	38 of 1716 in all the Protein(2.21%)	0.62572	tr|Q45KI9|Q45KI9_CANLF,tr|E2R1P6|E2R1P6_CANLF,tr|E2R3R9|E2R3R9_CANLF,tr|F6XA80|F6XA80_CANLF,sp|P33724|CAV1_CANLF,tr|A0A5F4DF90|A0A5F4DF90_CANLF,tr|A0A5F4DIW1|A0A5F4DIW1_CANLF,tr|E2REH3|E2REH3_CANLF
GO:0006952	defense response	32 of 379 in the list(8.44%)	150 of 1716 in all the Protein(8.74%)	0.626034	tr|E2R0X9|E2R0X9_CANLF,tr|A0A5F4D0Z3|A0A5F4D0Z3_CANLF,tr|J9NUK0|J9NUK0_CANLF,tr|A0A5F4C4S3|A0A5F4C4S3_CANLF,tr|J9NUL0|J9NUL0_CANLF,tr|E2R3V7|E2R3V7_CANLF,tr|F1PGY1|F1PGY1_CANLF,tr|F1PIK5|F1PIK5_CANLF,tr|A0A5F4DE03|A0A5F4DE03_CANLF,tr|E2R886|E2R886_CANLF,tr|A0A5F4BU46|A0A5F4BU46_CANLF,tr|F1PL36|F1PL36_CANLF,tr|J9NRV7|J9NRV7_CANLF,tr|F1Q253|F1Q253_CANLF,tr|A0A5F4D970|A0A5F4D970_CANLF,tr|F1PSJ7|F1PS…
GO:0000070	mitotic sister chromatid segregation	3 of 379 in the list(0.79%)	14 of 1716 in all the Protein(0.82%)	0.627769	tr|E2R417|E2R417_CANLF,tr|J9NZL2|J9NZL2_CANLF,tr|F1PVE5|F1PVE5_CANLF
GO:0006942	regulation of striated muscle contraction	3 of 379 in the list(0.79%)	14 of 1716 in all the Protein(0.82%)	0.627769	tr|F1PID1|F1PID1_CANLF,tr|A0A5F4C9C0|A0A5F4C9C0_CANLF,tr|A0A5F4CJ79|A0A5F4CJ79_CANLF
GO:0007281	germ cell development	3 of 379 in the list(0.79%)	14 of 1716 in all the Protein(0.82%)	0.627769	tr|E2RSQ3|E2RSQ3_CANLF,tr|A0A5F4D0Z3|A0A5F4D0Z3_CANLF,tr|F1PLH5|F1PLH5_CANLF
GO:0010951	negative regulation of endopeptidase activity	3 of 379 in the list(0.79%)	14 of 1716 in all the Protein(0.82%)	0.627769	tr|E2R886|E2R886_CANLF,tr|E2QUV3|E2QUV3_CANLF,tr|F1P699|F1P699_CANLF
GO:0019217	regulation of fatty acid metabolic process	3 of 379 in the list(0.79%)	14 of 1716 in all the Protein(0.82%)	0.627769	tr|J9P1N8|J9P1N8_CANLF,tr|E2RA21|E2RA21_CANLF,sp|P33724|CAV1_CANLF
GO:0019228	regulation of action potential in neuron	3 of 379 in the list(0.79%)	14 of 1716 in all the Protein(0.82%)	0.627769	tr|A0A5F4DIT8|A0A5F4DIT8_CANLF,tr|A0A5F4C280|A0A5F4C280_CANLF,tr|F1PYS6|F1PYS6_CANLF
GO:0034976	response to endoplasmic reticulum stress	3 of 379 in the list(0.79%)	14 of 1716 in all the Protein(0.82%)	0.627769	tr|A0A5F4CB52|A0A5F4CB52_CANLF,tr|A0A5F4C9C0|A0A5F4C9C0_CANLF,tr|J9NZV5|J9NZV5_CANLF
GO:0042059	negative regulation of epidermal growth factor receptor signaling pathway	3 of 379 in the list(0.79%)	14 of 1716 in all the Protein(0.82%)	0.627769	tr|F1PF03|F1PF03_CANLF,tr|F1PHN5|F1PHN5_CANLF,tr|A0A5F4CK26|A0A5F4CK26_CANLF
GO:0045667	regulation of osteoblast differentiation	3 of 379 in the list(0.79%)	14 of 1716 in all the Protein(0.82%)	0.627769	tr|A0A5F4D0Z3|A0A5F4D0Z3_CANLF,tr|E2RQV5|E2RQV5_CANLF,tr|F1PK81|F1PK81_CANLF
GO:0048568	embryonic organ development	3 of 379 in the list(0.79%)	14 of 1716 in all the Protein(0.82%)	0.627769	tr|J9NZL2|J9NZL2_CANLF,tr|F1PIA3|F1PIA3_CANLF,tr|J9NZR2|J9NZR2_CANLF
GO:0048736	appendage development	3 of 379 in the list(0.79%)	14 of 1716 in all the Protein(0.82%)	0.627769	tr|J9NZL2|J9NZL2_CANLF,tr|A0A5F4CFW2|A0A5F4CFW2_CANLF,tr|A0A5F4D0Z3|A0A5F4D0Z3_CANLF
GO:0051817	modification of morphology or physiology of other organism during symbiotic interaction	3 of 379 in the list(0.79%)	14 of 1716 in all the Protein(0.82%)	0.627769	tr|Q45KI9|Q45KI9_CANLF,sp|P49822|ALBU_CANLF,tr|F1PV58|F1PV58_CANLF
GO:0060173	limb development	3 of 379 in the list(0.79%)	14 of 1716 in all the Protein(0.82%)	0.627769	tr|J9NZL2|J9NZL2_CANLF,tr|A0A5F4CFW2|A0A5F4CFW2_CANLF,tr|A0A5F4D0Z3|A0A5F4D0Z3_CANLF
GO:0051239	regulation of multicellular organismal process	65 of 379 in the list(17.15%)	302 of 1716 in all the Protein(17.60%)	0.628529	tr|F1PYE3|F1PYE3_CANLF,tr|A0A5F4CJ79|A0A5F4CJ79_CANLF,tr|F1PIE9|F1PIE9_CANLF,tr|A0A5F4CFW2|A0A5F4CFW2_CANLF,tr|F6Y258|F6Y258_CANLF,tr|J9NYB2|J9NYB2_CANLF,tr|E2QUV3|E2QUV3_CANLF,tr|J9NSW5|J9NSW5_CANLF,tr|E2R1Q1|E2R1Q1_CANLF,tr|E2R174|E2R174_CANLF,tr|J9P530|J9P530_CANLF,tr|F1PK81|F1PK81_CANLF,tr|J9NY42|J9NY42_CANLF,tr|E2RSI6|E2RSI6_CANLF,tr|A0A5F4CNW6|A0A5F4CNW6_CANLF,sp|P33724|CAV1_CANLF,sp|Q1HG70…
GO:0006887	exocytosis	12 of 379 in the list(3.17%)	57 of 1716 in all the Protein(3.32%)	0.628532	tr|F1PVV7|F1PVV7_CANLF,tr|E2R5F1|E2R5F1_CANLF,tr|F1PSC2|F1PSC2_CANLF,tr|E2R886|E2R886_CANLF,tr|A0A5F4CL11|A0A5F4CL11_CANLF,tr|J9NRV7|J9NRV7_CANLF,sp|P49822|ALBU_CANLF,tr|A0A5F4DBI9|A0A5F4DBI9_CANLF,tr|J9P7A6|J9P7A6_CANLF,tr|F1PKR3|F1PKR3_CANLF,tr|F1PWW0|F1PWW0_CANLF,tr|E2REH3|E2REH3_CANLF
GO:0051051	negative regulation of transport	12 of 379 in the list(3.17%)	57 of 1716 in all the Protein(3.32%)	0.628532	tr|A0A5F4CNE0|A0A5F4CNE0_CANLF,tr|A0A5F4DE12|A0A5F4DE12_CANLF,tr|F6X9W7|F6X9W7_CANLF,tr|F1Q433|F1Q433_CANLF,tr|A0A5F4CNN3|A0A5F4CNN3_CANLF,tr|F1PIK5|F1PIK5_CANLF,tr|A0A5F4C5D6|A0A5F4C5D6_CANLF,tr|E2RGF3|E2RGF3_CANLF,tr|A0A5F4CWJ6|A0A5F4CWJ6_CANLF,sp|P33724|CAV1_CANLF,tr|A0A5F4C707|A0A5F4C707_CANLF,tr|F1PWW0|F1PWW0_CANLF
GO:0003002	regionalization	4 of 379 in the list(1.06%)	19 of 1716 in all the Protein(1.11%)	0.633027	tr|E2QVG1|E2QVG1_CANLF,tr|A0A5F4D5F1|A0A5F4D5F1_CANLF,tr|A0A5F4D0Z3|A0A5F4D0Z3_CANLF,tr|A0A5F4D764|A0A5F4D764_CANLF
GO:0006406	mRNA export from nucleus	4 of 379 in the list(1.06%)	19 of 1716 in all the Protein(1.11%)	0.633027	tr|E2RJT7|E2RJT7_CANLF,tr|E2RK20|E2RK20_CANLF,tr|E2RFM7|E2RFM7_CANLF,tr|F1PLH5|F1PLH5_CANLF
GO:0019059	initiation of viral infection	4 of 379 in the list(1.06%)	19 of 1716 in all the Protein(1.11%)	0.633027	tr|E2RLS3|E2RLS3_CANLF,sp|O46550|CAV2_CANLF,sp|P33724|CAV1_CANLF,tr|F1PV58|F1PV58_CANLF
GO:0030260	entry into host cell	4 of 379 in the list(1.06%)	19 of 1716 in all the Protein(1.11%)	0.633027	tr|E2RLS3|E2RLS3_CANLF,sp|O46550|CAV2_CANLF,sp|P33724|CAV1_CANLF,tr|F1PV58|F1PV58_CANLF
GO:0032479	regulation of type I interferon production	4 of 379 in the list(1.06%)	19 of 1716 in all the Protein(1.11%)	0.633027	tr|A0A5F4DE03|A0A5F4DE03_CANLF,tr|A0A5F4D0Z3|A0A5F4D0Z3_CANLF,tr|E2R3V7|E2R3V7_CANLF,tr|A0A5F4D970|A0A5F4D970_CANLF
GO:0042129	regulation of T cell proliferation	4 of 379 in the list(1.06%)	19 of 1716 in all the Protein(1.11%)	0.633027	tr|E2R1P6|E2R1P6_CANLF,tr|E2QZV5|E2QZV5_CANLF,tr|A0A5F4D0Z3|A0A5F4D0Z3_CANLF,tr|A0A5F4C4S3|A0A5F4C4S3_CANLF
GO:0044409	entry into host	4 of 379 in the list(1.06%)	19 of 1716 in all the Protein(1.11%)	0.633027	tr|E2RLS3|E2RLS3_CANLF,sp|O46550|CAV2_CANLF,sp|P33724|CAV1_CANLF,tr|F1PV58|F1PV58_CANLF
GO:0051806	entry into cell of other organism during symbiotic interaction	4 of 379 in the list(1.06%)	19 of 1716 in all the Protein(1.11%)	0.633027	tr|E2RLS3|E2RLS3_CANLF,sp|O46550|CAV2_CANLF,sp|P33724|CAV1_CANLF,tr|F1PV58|F1PV58_CANLF
GO:0051828	entry into other organism during symbiotic interaction	4 of 379 in the list(1.06%)	19 of 1716 in all the Protein(1.11%)	0.633027	tr|E2RLS3|E2RLS3_CANLF,sp|O46550|CAV2_CANLF,sp|P33724|CAV1_CANLF,tr|F1PV58|F1PV58_CANLF
GO:0052126	movement in host environment	4 of 379 in the list(1.06%)	19 of 1716 in all the Protein(1.11%)	0.633027	tr|E2RLS3|E2RLS3_CANLF,sp|O46550|CAV2_CANLF,sp|P33724|CAV1_CANLF,tr|F1PV58|F1PV58_CANLF
GO:0052192	movement in environment of other organism during symbiotic interaction	4 of 379 in the list(1.06%)	19 of 1716 in all the Protein(1.11%)	0.633027	tr|E2RLS3|E2RLS3_CANLF,sp|O46550|CAV2_CANLF,sp|P33724|CAV1_CANLF,tr|F1PV58|F1PV58_CANLF
GO:0051726	regulation of cell cycle	22 of 379 in the list(5.80%)	104 of 1716 in all the Protein(6.06%)	0.633284	tr|A0A5F4CMN1|A0A5F4CMN1_CANLF,sp|Q1HG70|MP2K2_CANLF,tr|J9P937|J9P937_CANLF,tr|F1PBJ2|F1PBJ2_CANLF,tr|E2R334|E2R334_CANLF,tr|A0A5F4D0Z3|A0A5F4D0Z3_CANLF,tr|F1PIK5|F1PIK5_CANLF,tr|A0A5F4CJ79|A0A5F4CJ79_CANLF,tr|F1PCR1|F1PCR1_CANLF,tr|E2RGF3|E2RGF3_CANLF,tr|A0A5F4CKL1|A0A5F4CKL1_CANLF,tr|F1PVE5|F1PVE5_CANLF,tr|E2REH3|E2REH3_CANLF,tr|Q45KI9|Q45KI9_CANLF,tr|E2QZV5|E2QZV5_CANLF,tr|F1PF03|F1PF03_CANLF,…
GO:0000377	RNA splicing, via transesterification reactions with bulged adenosine as nucleophile	16 of 379 in the list(4.22%)	76 of 1716 in all the Protein(4.43%)	0.63385	tr|E2RCA5|E2RCA5_CANLF,tr|E2RJT7|E2RJT7_CANLF,tr|F1PDS0|F1PDS0_CANLF,tr|E2RK20|E2RK20_CANLF,tr|E2RIX2|E2RIX2_CANLF,sp|P79149|PININ_CANLF,tr|J9P9A0|J9P9A0_CANLF,tr|E2REJ7|E2REJ7_CANLF,tr|J9NZQ1|J9NZQ1_CANLF,tr|E2RL65|E2RL65_CANLF,tr|A0A5F4CHN1|A0A5F4CHN1_CANLF,tr|A0A5F4BZK6|A0A5F4BZK6_CANLF,tr|E2QXB5|E2QXB5_CANLF,tr|E2R4I0|E2R4I0_CANLF,tr|E2RFM7|E2RFM7_CANLF,tr|F1Q3G7|F1Q3G7_CANLF
GO:0000398	nuclear mRNA splicing, via spliceosome	16 of 379 in the list(4.22%)	76 of 1716 in all the Protein(4.43%)	0.63385	tr|E2RCA5|E2RCA5_CANLF,tr|E2RJT7|E2RJT7_CANLF,tr|F1PDS0|F1PDS0_CANLF,tr|E2RK20|E2RK20_CANLF,tr|E2RIX2|E2RIX2_CANLF,sp|P79149|PININ_CANLF,tr|J9P9A0|J9P9A0_CANLF,tr|E2REJ7|E2REJ7_CANLF,tr|J9NZQ1|J9NZQ1_CANLF,tr|E2RL65|E2RL65_CANLF,tr|A0A5F4CHN1|A0A5F4CHN1_CANLF,tr|A0A5F4BZK6|A0A5F4BZK6_CANLF,tr|E2QXB5|E2QXB5_CANLF,tr|E2R4I0|E2R4I0_CANLF,tr|E2RFM7|E2RFM7_CANLF,tr|F1Q3G7|F1Q3G7_CANLF
GO:0048878	chemical homeostasis	28 of 379 in the list(7.39%)	132 of 1716 in all the Protein(7.69%)	0.635273	tr|F1PID1|F1PID1_CANLF,tr|E2RHY0|E2RHY0_CANLF,tr|E2R2U4|E2R2U4_CANLF,tr|A0A5F4CJ79|A0A5F4CJ79_CANLF,tr|A0A5F4C280|A0A5F4C280_CANLF,tr|E2R886|E2R886_CANLF,tr|F1PW86|F1PW86_CANLF,tr|E2RGF3|E2RGF3_CANLF,tr|F6Y258|F6Y258_CANLF,tr|E2RA21|E2RA21_CANLF,tr|J9P4P2|J9P4P2_CANLF,tr|A0A5F4DIT8|A0A5F4DIT8_CANLF,tr|F1Q039|F1Q039_CANLF,sp|P63091|GNAS_CANLF,tr|Q45KI9|Q45KI9_CANLF,tr|A0A5F4DKQ5|A0A5F4DKQ5_CANLF,t…
GO:0051101	regulation of DNA binding	13 of 379 in the list(3.43%)	62 of 1716 in all the Protein(3.61%)	0.636087	tr|A0A5F4CB52|A0A5F4CB52_CANLF,tr|A0A5F4CNE0|A0A5F4CNE0_CANLF,tr|A0A5F4D0Z3|A0A5F4D0Z3_CANLF,tr|J9P530|J9P530_CANLF,tr|E2RSQ7|E2RSQ7_CANLF,tr|E2R3V7|E2R3V7_CANLF,tr|E2R3R9|E2R3R9_CANLF,tr|A0A5F4CPF6|A0A5F4CPF6_CANLF,tr|J9NY42|J9NY42_CANLF,tr|J9P9P4|J9P9P4_CANLF,tr|A0A5F4CG76|A0A5F4CG76_CANLF,tr|F1PWW0|F1PWW0_CANLF,tr|A0A140T8E6|A0A140T8E6_CANLF
GO:0051223	regulation of protein transport	13 of 379 in the list(3.43%)	62 of 1716 in all the Protein(3.61%)	0.636087	tr|A0A5F4CNE0|A0A5F4CNE0_CANLF,tr|F1PID1|F1PID1_CANLF,tr|E2R3V7|E2R3V7_CANLF,tr|A0A5F4CNN3|A0A5F4CNN3_CANLF,tr|A0A5F4C5D6|A0A5F4C5D6_CANLF,tr|A0A5F4CX99|A0A5F4CX99_CANLF,tr|E2RLS3|E2RLS3_CANLF,tr|A0A5F4D8N3|A0A5F4D8N3_CANLF,tr|J9NRV7|J9NRV7_CANLF,tr|A0A5F4DBI9|A0A5F4DBI9_CANLF,tr|E2RSI6|E2RSI6_CANLF,tr|F1PWW0|F1PWW0_CANLF,tr|A0A140T8E6|A0A140T8E6_CANLF
GO:0006405	RNA export from nucleus	5 of 379 in the list(1.32%)	24 of 1716 in all the Protein(1.40%)	0.638991	tr|E2RJT7|E2RJT7_CANLF,tr|E2RK20|E2RK20_CANLF,tr|E2RFM7|E2RFM7_CANLF,tr|F1PLH5|F1PLH5_CANLF,tr|F1Q3G7|F1Q3G7_CANLF
GO:0006901	vesicle coating	5 of 379 in the list(1.32%)	24 of 1716 in all the Protein(1.40%)	0.638991	tr|J9NRG5|J9NRG5_CANLF,tr|A0A5F4D653|A0A5F4D653_CANLF,tr|A0A5F4CVJ1|A0A5F4CVJ1_CANLF,tr|A0A5F4D5G0|A0A5F4D5G0_CANLF,tr|A0A5F4C0Q0|A0A5F4C0Q0_CANLF
GO:0001932	regulation of protein amino acid phosphorylation	20 of 379 in the list(5.28%)	95 of 1716 in all the Protein(5.54%)	0.640007	tr|E2R334|E2R334_CANLF,tr|J9NYK7|J9NYK7_CANLF,tr|A0A5F4C280|A0A5F4C280_CANLF,tr|A0A5F4CT03|A0A5F4CT03_CANLF,tr|J9NZV5|J9NZV5_CANLF,tr|E2REH3|E2REH3_CANLF,tr|A0A5F4D5F1|A0A5F4D5F1_CANLF,tr|E2R174|E2R174_CANLF,tr|F1PF03|F1PF03_CANLF,tr|E2RSQ7|E2RSQ7_CANLF,tr|A0A5F4C5D6|A0A5F4C5D6_CANLF,tr|E2R3R9|E2R3R9_CANLF,tr|J9NY42|J9NY42_CANLF,tr|F1P874|F1P874_CANLF,tr|F6Y429|F6Y429_CANLF,tr|A0A5F4CSQ5|A0A5F4CS…
GO:0006793	phosphorus metabolic process	37 of 379 in the list(9.76%)	174 of 1716 in all the Protein(10.14%)	0.640389	tr|F1Q433|F1Q433_CANLF,tr|F1PIK5|F1PIK5_CANLF,tr|A0A5F4CJ79|A0A5F4CJ79_CANLF,tr|A0A5F4BQ52|A0A5F4BQ52_CANLF,tr|E2QX15|E2QX15_CANLF,tr|A0A5F4CT03|A0A5F4CT03_CANLF,tr|E2REI7|E2REI7_CANLF,tr|J9PAU7|J9PAU7_CANLF,tr|A0A5F4CCM0|A0A5F4CCM0_CANLF,tr|F1PIF6|F1PIF6_CANLF,tr|A0A5F4DJB2|A0A5F4DJB2_CANLF,tr|E2R8Q3|E2R8Q3_CANLF,tr|E2R1P6|E2R1P6_CANLF,tr|A0A5F4DE12|A0A5F4DE12_CANLF,tr|F1PF03|F1PF03_CANLF,tr|F1P…
GO:0006796	phosphate metabolic process	37 of 379 in the list(9.76%)	174 of 1716 in all the Protein(10.14%)	0.640389	tr|F1Q433|F1Q433_CANLF,tr|F1PIK5|F1PIK5_CANLF,tr|A0A5F4CJ79|A0A5F4CJ79_CANLF,tr|A0A5F4BQ52|A0A5F4BQ52_CANLF,tr|E2QX15|E2QX15_CANLF,tr|A0A5F4CT03|A0A5F4CT03_CANLF,tr|E2REI7|E2REI7_CANLF,tr|J9PAU7|J9PAU7_CANLF,tr|A0A5F4CCM0|A0A5F4CCM0_CANLF,tr|F1PIF6|F1PIF6_CANLF,tr|A0A5F4DJB2|A0A5F4DJB2_CANLF,tr|E2R8Q3|E2R8Q3_CANLF,tr|E2R1P6|E2R1P6_CANLF,tr|A0A5F4DE12|A0A5F4DE12_CANLF,tr|F1PF03|F1PF03_CANLF,tr|F1P…
GO:0009790	embryonic development	26 of 379 in the list(6.86%)	123 of 1716 in all the Protein(7.17%)	0.640578	tr|A0A5F4CMN1|A0A5F4CMN1_CANLF,tr|A0A5F4D0Z3|A0A5F4D0Z3_CANLF,tr|J9NUK0|J9NUK0_CANLF,tr|A0A5F4BQ76|A0A5F4BQ76_CANLF,tr|F1PVV7|F1PVV7_CANLF,tr|A0A5F4CWR5|A0A5F4CWR5_CANLF,tr|J9NRJ0|J9NRJ0_CANLF,tr|E2RGF3|E2RGF3_CANLF,tr|J9NZL2|J9NZL2_CANLF,tr|A0A5F4CFW2|A0A5F4CFW2_CANLF,tr|E2RA21|E2RA21_CANLF,tr|E2RNM8|E2RNM8_CANLF,tr|F1PB30|F1PB30_CANLF,tr|J9NZR2|J9NZR2_CANLF,tr|A0A5F4CG76|A0A5F4CG76_CANLF,tr|F1Q…
GO:0006812	cation transport	10 of 379 in the list(2.64%)	48 of 1716 in all the Protein(2.80%)	0.640968	tr|J9P1N8|J9P1N8_CANLF,tr|J9NXR9|J9NXR9_CANLF,tr|F1PI78|F1PI78_CANLF,tr|E2RGF3|E2RGF3_CANLF,tr|F1PW86|F1PW86_CANLF,tr|F1PVE5|F1PVE5_CANLF,tr|A0A5F4C9C0|A0A5F4C9C0_CANLF,tr|A0A5F4CNW6|A0A5F4CNW6_CANLF,tr|A0A5F4DJV1|A0A5F4DJV1_CANLF,tr|A0A5F4C707|A0A5F4C707_CANLF
GO:0002521	leukocyte differentiation	6 of 379 in the list(1.58%)	29 of 1716 in all the Protein(1.69%)	0.645129	tr|F1P874|F1P874_CANLF,tr|F1PWW8|F1PWW8_CANLF,tr|J9P1R2|J9P1R2_CANLF,tr|A0A5F4CFW2|A0A5F4CFW2_CANLF,tr|A0A5F4D0Z3|A0A5F4D0Z3_CANLF,tr|A0A5F4CG76|A0A5F4CG76_CANLF
GO:0006915	apoptosis	18 of 379 in the list(4.75%)	86 of 1716 in all the Protein(5.01%)	0.647686	tr|A0A5F4CMN1|A0A5F4CMN1_CANLF,tr|J9P749|J9P749_CANLF,tr|A0A5F4D0Z3|A0A5F4D0Z3_CANLF,tr|A0A5F4CWR5|A0A5F4CWR5_CANLF,tr|F1PW86|F1PW86_CANLF,tr|F1PRK0|F1PRK0_CANLF,tr|A0A5F4CNZ3|A0A5F4CNZ3_CANLF,tr|J9P2V6|J9P2V6_CANLF,tr|J9NSW5|J9NSW5_CANLF,tr|E2R1P6|E2R1P6_CANLF,tr|Q45KI9|Q45KI9_CANLF,sp|O97758|ZO1_CANLF,tr|F1PK81|F1PK81_CANLF,tr|A0A5F4C5D6|A0A5F4C5D6_CANLF,tr|F1PAP5|F1PAP5_CANLF,tr|Q9N0W3|Q9N0W3_…
GO:0050865	regulation of cell activation	11 of 379 in the list(2.90%)	53 of 1716 in all the Protein(3.09%)	0.647962	tr|Q45KI9|Q45KI9_CANLF,tr|E2R1P6|E2R1P6_CANLF,tr|E2QZV5|E2QZV5_CANLF,tr|A0A5F4D0Z3|A0A5F4D0Z3_CANLF,tr|A0A5F4C4S3|A0A5F4C4S3_CANLF,tr|E2R3R9|E2R3R9_CANLF,tr|F6XA80|F6XA80_CANLF,sp|P33724|CAV1_CANLF,tr|A0A5F4DF90|A0A5F4DF90_CANLF,tr|A0A5F4DIW1|A0A5F4DIW1_CANLF,tr|E2REH3|E2REH3_CANLF
GO:0050657	nucleic acid transport	7 of 379 in the list(1.85%)	34 of 1716 in all the Protein(1.98%)	0.651239	tr|E2RJT7|E2RJT7_CANLF,tr|E2R4V6|E2R4V6_CANLF,tr|E2RK20|E2RK20_CANLF,tr|E2RFM7|E2RFM7_CANLF,tr|F1PLH5|F1PLH5_CANLF,tr|J9NUL0|J9NUL0_CANLF,tr|F1Q3G7|F1Q3G7_CANLF
GO:0050658	RNA transport	7 of 379 in the list(1.85%)	34 of 1716 in all the Protein(1.98%)	0.651239	tr|E2RJT7|E2RJT7_CANLF,tr|E2R4V6|E2R4V6_CANLF,tr|E2RK20|E2RK20_CANLF,tr|E2RFM7|E2RFM7_CANLF,tr|F1PLH5|F1PLH5_CANLF,tr|J9NUL0|J9NUL0_CANLF,tr|F1Q3G7|F1Q3G7_CANLF
GO:0051236	establishment of RNA localization	7 of 379 in the list(1.85%)	34 of 1716 in all the Protein(1.98%)	0.651239	tr|E2RJT7|E2RJT7_CANLF,tr|E2R4V6|E2R4V6_CANLF,tr|E2RK20|E2RK20_CANLF,tr|E2RFM7|E2RFM7_CANLF,tr|F1PLH5|F1PLH5_CANLF,tr|J9NUL0|J9NUL0_CANLF,tr|F1Q3G7|F1Q3G7_CANLF
GO:0000375	RNA splicing, via transesterification reactions	16 of 379 in the list(4.22%)	77 of 1716 in all the Protein(4.49%)	0.656579	tr|E2RCA5|E2RCA5_CANLF,tr|E2RJT7|E2RJT7_CANLF,tr|F1PDS0|F1PDS0_CANLF,tr|E2RK20|E2RK20_CANLF,tr|E2RIX2|E2RIX2_CANLF,sp|P79149|PININ_CANLF,tr|J9P9A0|J9P9A0_CANLF,tr|E2REJ7|E2REJ7_CANLF,tr|J9NZQ1|J9NZQ1_CANLF,tr|E2RL65|E2RL65_CANLF,tr|A0A5F4CHN1|A0A5F4CHN1_CANLF,tr|A0A5F4BZK6|A0A5F4BZK6_CANLF,tr|E2QXB5|E2QXB5_CANLF,tr|E2R4I0|E2R4I0_CANLF,tr|E2RFM7|E2RFM7_CANLF,tr|F1Q3G7|F1Q3G7_CANLF
GO:0031589	cell-substrate adhesion	8 of 379 in the list(2.11%)	39 of 1716 in all the Protein(2.27%)	0.657236	tr|A0A5F4D0Z3|A0A5F4D0Z3_CANLF,tr|F1PUT6|F1PUT6_CANLF,tr|J9NVU0|J9NVU0_CANLF,tr|A0A5F4DDG2|A0A5F4DDG2_CANLF,tr|J9NRV7|J9NRV7_CANLF,tr|F1PND0|F1PND0_CANLF,tr|A0A5F4DBI9|A0A5F4DBI9_CANLF,tr|F1PKR3|F1PKR3_CANLF
GO:0050867	positive regulation of cell activation	8 of 379 in the list(2.11%)	39 of 1716 in all the Protein(2.27%)	0.657236	tr|Q45KI9|Q45KI9_CANLF,tr|E2R1P6|E2R1P6_CANLF,tr|E2R3R9|E2R3R9_CANLF,tr|F6XA80|F6XA80_CANLF,sp|P33724|CAV1_CANLF,tr|A0A5F4DF90|A0A5F4DF90_CANLF,tr|A0A5F4DIW1|A0A5F4DIW1_CANLF,tr|E2REH3|E2REH3_CANLF
GO:0051495	positive regulation of cytoskeleton organization	8 of 379 in the list(2.11%)	39 of 1716 in all the Protein(2.27%)	0.657236	tr|F1P874|F1P874_CANLF,tr|F1PL36|F1PL36_CANLF,tr|F1PND0|F1PND0_CANLF,tr|J9P820|J9P820_CANLF,sp|P33724|CAV1_CANLF,tr|E2RJI7|E2RJI7_CANLF,tr|E2RG15|E2RG15_CANLF,tr|E2REH3|E2REH3_CANLF
GO:0051347	positive regulation of transferase activity	26 of 379 in the list(6.86%)	124 of 1716 in all the Protein(7.23%)	0.65873	sp|Q1HG70|MP2K2_CANLF,tr|F1PBJ2|F1PBJ2_CANLF,tr|A0A5F4D0Z3|A0A5F4D0Z3_CANLF,tr|A0A5F4C4S3|A0A5F4C4S3_CANLF,tr|F1PIK5|F1PIK5_CANLF,tr|A0A5F4CJ79|A0A5F4CJ79_CANLF,tr|A0A5F4C280|A0A5F4C280_CANLF,tr|A0A5F4CT03|A0A5F4CT03_CANLF,tr|F1Q253|F1Q253_CANLF,tr|E2REH3|E2REH3_CANLF,tr|F1PXU1|F1PXU1_CANLF,tr|Q45KI9|Q45KI9_CANLF,tr|E2R1P6|E2R1P6_CANLF,tr|F6XRK3|F6XRK3_CANLF,tr|A0A5F4D5F1|A0A5F4D5F1_CANLF,tr|E2QZ…
GO:0045596	negative regulation of cell differentiation	13 of 379 in the list(3.43%)	63 of 1716 in all the Protein(3.67%)	0.660968	tr|E2RKP7|E2RKP7_CANLF,tr|J9PAD2|J9PAD2_CANLF,tr|E2R174|E2R174_CANLF,tr|A0A5F4D0Z3|A0A5F4D0Z3_CANLF,tr|E2RHY0|E2RHY0_CANLF,tr|F1PK81|F1PK81_CANLF,tr|F1P874|F1P874_CANLF,tr|J9NZL2|J9NZL2_CANLF,sp|P33724|CAV1_CANLF,tr|E2R9S7|E2R9S7_CANLF,tr|E2RQV5|E2RQV5_CANLF,tr|J9NZR2|J9NZR2_CANLF,tr|A0A5F4DJZ3|A0A5F4DJZ3_CANLF
GO:0016568	chromatin modification	14 of 379 in the list(3.69%)	68 of 1716 in all the Protein(3.96%)	0.667059	tr|E2RRL7|E2RRL7_CANLF,tr|F1Q298|F1Q298_CANLF,tr|A0A5F4C0N2|A0A5F4C0N2_CANLF,tr|A0A5F4BQ76|A0A5F4BQ76_CANLF,tr|E2QX15|E2QX15_CANLF,tr|E2R3R9|E2R3R9_CANLF,tr|A0A5F4CPF6|A0A5F4CPF6_CANLF,tr|J9PAU7|J9PAU7_CANLF,tr|F1PBJ5|F1PBJ5_CANLF,tr|E2RTI2|E2RTI2_CANLF,tr|A0A5F4CFW2|A0A5F4CFW2_CANLF,tr|E2QXC6|E2QXC6_CANLF,tr|A0A5F4CY98|A0A5F4CY98_CANLF,tr|A0A5F4CG76|A0A5F4CG76_CANLF
GO:0031401	positive regulation of protein modification process	14 of 379 in the list(3.69%)	68 of 1716 in all the Protein(3.96%)	0.667059	tr|A0A5F4CB52|A0A5F4CB52_CANLF,tr|E2R174|E2R174_CANLF,tr|A0A5F4D0Z3|A0A5F4D0Z3_CANLF,tr|E2RSQ7|E2RSQ7_CANLF,tr|A0A5F4C5D6|A0A5F4C5D6_CANLF,tr|F1P874|F1P874_CANLF,tr|J9NY42|J9NY42_CANLF,tr|A0A5F4CSQ5|A0A5F4CSQ5_CANLF,tr|J9NZL2|J9NZL2_CANLF,sp|P33724|CAV1_CANLF,tr|A0A5F4C707|A0A5F4C707_CANLF,tr|A0A5F4CG76|A0A5F4CG76_CANLF,tr|J9NZV5|J9NZV5_CANLF,tr|E2REH3|E2REH3_CANLF
GO:0030163	protein catabolic process	18 of 379 in the list(4.75%)	87 of 1716 in all the Protein(5.07%)	0.668827	tr|F1PUU5|F1PUU5_CANLF,sp|E2RG47|STT3B_CANLF,tr|A0A5F4C0N2|A0A5F4C0N2_CANLF,tr|A0A5F4CKL1|A0A5F4CKL1_CANLF,tr|A0A5F4DJB2|A0A5F4DJB2_CANLF,tr|F1PVE5|F1PVE5_CANLF,tr|E2RGH5|E2RGH5_CANLF,tr|E2QXA6|E2QXA6_CANLF,tr|E2RH35|E2RH35_CANLF,tr|A0A5F4CB52|A0A5F4CB52_CANLF,tr|J9NSV9|J9NSV9_CANLF,tr|F1PCV3|F1PCV3_CANLF,tr|E2RTE0|E2RTE0_CANLF,tr|A0A5F4C5D6|A0A5F4C5D6_CANLF,tr|J9NY42|J9NY42_CANLF,tr|J9NYU4|J9NYU…
GO:0002009	morphogenesis of an epithelium	15 of 379 in the list(3.96%)	73 of 1716 in all the Protein(4.25%)	0.672914	tr|A0A5F4CMN1|A0A5F4CMN1_CANLF,tr|F1Q298|F1Q298_CANLF,tr|F1PGZ1|F1PGZ1_CANLF,tr|A0A5F4D5F1|A0A5F4D5F1_CANLF,tr|J9PAD2|J9PAD2_CANLF,tr|A0A5F4D0Z3|A0A5F4D0Z3_CANLF,tr|F1PF03|F1PF03_CANLF,tr|A0A5F4CPM8|A0A5F4CPM8_CANLF,tr|A0A5F4C5D6|A0A5F4C5D6_CANLF,tr|E2R3R9|E2R3R9_CANLF,tr|E2RGF3|E2RGF3_CANLF,tr|J9P9P4|J9P9P4_CANLF,tr|E2RSI6|E2RSI6_CANLF,tr|F1PKR3|F1PKR3_CANLF,tr|J9NZR2|J9NZR2_CANLF
GO:0048729	tissue morphogenesis	19 of 379 in the list(5.01%)	92 of 1716 in all the Protein(5.36%)	0.674611	tr|A0A5F4CMN1|A0A5F4CMN1_CANLF,tr|A0A5F4D0Z3|A0A5F4D0Z3_CANLF,tr|E2RHY0|E2RHY0_CANLF,tr|A0A5F4C054|A0A5F4C054_CANLF,tr|E2RGF3|E2RGF3_CANLF,tr|J9P9P4|J9P9P4_CANLF,tr|F1PIF6|F1PIF6_CANLF,tr|J9NZR2|J9NZR2_CANLF,tr|F1PGZ1|F1PGZ1_CANLF,tr|F1Q298|F1Q298_CANLF,tr|A0A5F4D5F1|A0A5F4D5F1_CANLF,tr|J9PAD2|J9PAD2_CANLF,tr|E2QZV5|E2QZV5_CANLF,tr|F1PF03|F1PF03_CANLF,tr|A0A5F4CPM8|A0A5F4CPM8_CANLF,tr|A0A5F4C5D6|…
GO:0006164	purine nucleotide biosynthetic process	4 of 379 in the list(1.06%)	20 of 1716 in all the Protein(1.17%)	0.675771	sp|Q9N2J4|AQP1_CANLF,sp|P30803|ADCY5_CANLF,tr|J9P7A6|J9P7A6_CANLF,tr|A0A5F4DJV1|A0A5F4DJV1_CANLF
GO:0031334	positive regulation of protein complex assembly	4 of 379 in the list(1.06%)	20 of 1716 in all the Protein(1.17%)	0.675771	tr|F1PL36|F1PL36_CANLF,tr|J9NYH4|J9NYH4_CANLF,sp|P33724|CAV1_CANLF,tr|E2RJI7|E2RJI7_CANLF
GO:0043506	regulation of JUN kinase activity	4 of 379 in the list(1.06%)	20 of 1716 in all the Protein(1.17%)	0.675771	tr|E2R3R9|E2R3R9_CANLF,tr|A0A5F4D5F1|A0A5F4D5F1_CANLF,tr|E2R334|E2R334_CANLF,tr|E2REH3|E2REH3_CANLF
GO:0009566	fertilization	3 of 379 in the list(0.79%)	15 of 1716 in all the Protein(0.87%)	0.677028	tr|F1PGZ1|F1PGZ1_CANLF,tr|E2R0L9|E2R0L9_CANLF,tr|E2RSQ3|E2RSQ3_CANLF
GO:0018105	peptidyl-serine phosphorylation	3 of 379 in the list(0.79%)	15 of 1716 in all the Protein(0.87%)	0.677028	tr|A0A5F4DF90|A0A5F4DF90_CANLF,tr|A0A5F4CJ79|A0A5F4CJ79_CANLF,tr|A0A5F4CT03|A0A5F4CT03_CANLF
GO:0032355	response to estradiol stimulus	3 of 379 in the list(0.79%)	15 of 1716 in all the Protein(0.87%)	0.677028	tr|J9NRV7|J9NRV7_CANLF,tr|A0A5F4D0Z3|A0A5F4D0Z3_CANLF,tr|E2RIX2|E2RIX2_CANLF
GO:0050768	negative regulation of neurogenesis	3 of 379 in the list(0.79%)	15 of 1716 in all the Protein(0.87%)	0.677028	tr|E2RKP7|E2RKP7_CANLF,tr|A0A5F4D0Z3|A0A5F4D0Z3_CANLF,tr|E2R9S7|E2R9S7_CANLF
GO:0051321	meiotic cell cycle	3 of 379 in the list(0.79%)	15 of 1716 in all the Protein(0.87%)	0.677028	tr|E2QZV5|E2QZV5_CANLF,tr|A0A5F4CPM8|A0A5F4CPM8_CANLF,tr|E2QWQ0|E2QWQ0_CANLF
GO:0048523	negative regulation of cellular process	106 of 379 in the list(27.97%)	494 of 1716 in all the Protein(28.79%)	0.677029	tr|A0A5F4D8A5|A0A5F4D8A5_CANLF,tr|E2RHY0|E2RHY0_CANLF,tr|F1Q433|F1Q433_CANLF,tr|A0A5F4CNN3|A0A5F4CNN3_CANLF,tr|E2RRM5|E2RRM5_CANLF,tr|F1PCR1|F1PCR1_CANLF,tr|A0A5F4DJB2|A0A5F4DJB2_CANLF,tr|E2QXA6|E2QXA6_CANLF,tr|E2QUV3|E2QUV3_CANLF,tr|E2R1P6|E2R1P6_CANLF,tr|A0A5F4DE12|A0A5F4DE12_CANLF,tr|E2QZV5|E2QZV5_CANLF,tr|A0A5F4BRT3|A0A5F4BRT3_CANLF,tr|E2R174|E2R174_CANLF,tr|A0A5F4DF94|A0A5F4DF94_CANLF,sp|O46…
GO:0001822	kidney development	5 of 379 in the list(1.32%)	25 of 1716 in all the Protein(1.46%)	0.677188	tr|A0A5F4CB52|A0A5F4CB52_CANLF,tr|J9NZL2|J9NZL2_CANLF,tr|F1PIA3|F1PIA3_CANLF,tr|A0A5F4D0Z3|A0A5F4D0Z3_CANLF,tr|F1PCV3|F1PCV3_CANLF
GO:0007160	cell-matrix adhesion	5 of 379 in the list(1.32%)	25 of 1716 in all the Protein(1.46%)	0.677188	tr|J9NRV7|J9NRV7_CANLF,tr|A0A5F4D0Z3|A0A5F4D0Z3_CANLF,tr|F1PUT6|F1PUT6_CANLF,tr|F1PKR3|F1PKR3_CANLF,tr|J9NVU0|J9NVU0_CANLF
GO:0016331	morphogenesis of embryonic epithelium	5 of 379 in the list(1.32%)	25 of 1716 in all the Protein(1.46%)	0.677188	tr|E2R3R9|E2R3R9_CANLF,tr|A0A5F4CMN1|A0A5F4CMN1_CANLF,tr|A0A5F4D5F1|A0A5F4D5F1_CANLF,tr|J9PAD2|J9PAD2_CANLF,tr|A0A5F4D0Z3|A0A5F4D0Z3_CANLF
GO:0048609	reproductive process in a multicellular organism	5 of 379 in the list(1.32%)	25 of 1716 in all the Protein(1.46%)	0.677188	tr|J9NY42|J9NY42_CANLF,tr|F1Q298|F1Q298_CANLF,tr|F1PGZ1|F1PGZ1_CANLF,sp|P33724|CAV1_CANLF,tr|E2R9S7|E2R9S7_CANLF
GO:0048741	skeletal muscle fiber development	5 of 379 in the list(1.32%)	25 of 1716 in all the Protein(1.46%)	0.677188	sp|O46550|CAV2_CANLF,tr|A0A5F4D0Z3|A0A5F4D0Z3_CANLF,tr|F1P8F3|F1P8F3_CANLF,tr|E2REH3|E2REH3_CANLF,tr|A0A5F4CT03|A0A5F4CT03_CANLF
GO:0034220	ion transmembrane transport	6 of 379 in the list(1.58%)	30 of 1716 in all the Protein(1.75%)	0.679915	tr|J9P041|J9P041_CANLF,tr|J9NXR9|J9NXR9_CANLF,tr|A0A5F4DJV1|A0A5F4DJV1_CANLF,tr|A0A5F4C9C0|A0A5F4C9C0_CANLF,tr|A0A5F4C707|A0A5F4C707_CANLF,tr|F6Y2P4|F6Y2P4_CANLF
GO:0042063	gliogenesis	6 of 379 in the list(1.58%)	30 of 1716 in all the Protein(1.75%)	0.679915	tr|J9PAD2|J9PAD2_CANLF,tr|F1Q3H5|F1Q3H5_CANLF,tr|J9P9P4|J9P9P4_CANLF,tr|A0A5F4D0Z3|A0A5F4D0Z3_CANLF,tr|A0A5F4C280|A0A5F4C280_CANLF,tr|A0A5F4CWR5|A0A5F4CWR5_CANLF
GO:0042110	T cell activation	6 of 379 in the list(1.58%)	30 of 1716 in all the Protein(1.75%)	0.679915	tr|F1P874|F1P874_CANLF,tr|F1PWW8|F1PWW8_CANLF,tr|J9P1R2|J9P1R2_CANLF,tr|A0A5F4D8N3|A0A5F4D8N3_CANLF,tr|A0A5F4CFW2|A0A5F4CFW2_CANLF,tr|A0A5F4D0Z3|A0A5F4D0Z3_CANLF
GO:0070302	regulation of stress-activated protein kinase signaling pathway	6 of 379 in the list(1.58%)	30 of 1716 in all the Protein(1.75%)	0.679915	tr|E2R3R9|E2R3R9_CANLF,sp|Q1HG70|MP2K2_CANLF,tr|A0A5F4D5F1|A0A5F4D5F1_CANLF,tr|E2R334|E2R334_CANLF,tr|A0A5F4BQ76|A0A5F4BQ76_CANLF,tr|E2REH3|E2REH3_CANLF
GO:0002576	platelet degranulation	7 of 379 in the list(1.85%)	35 of 1716 in all the Protein(2.04%)	0.68334	tr|F1PSC2|F1PSC2_CANLF,tr|E2R886|E2R886_CANLF,tr|J9NRV7|J9NRV7_CANLF,sp|P49822|ALBU_CANLF,tr|J9P7A6|J9P7A6_CANLF,tr|F1PKR3|F1PKR3_CANLF,tr|F1PWW0|F1PWW0_CANLF
GO:0043122	regulation of I-kappaB kinase/NF-kappaB cascade	7 of 379 in the list(1.85%)	35 of 1716 in all the Protein(2.04%)	0.68334	tr|E2R3R9|E2R3R9_CANLF,tr|A0A5F4D0Z3|A0A5F4D0Z3_CANLF,tr|J9P530|J9P530_CANLF,tr|A0A5F4DJB2|A0A5F4DJB2_CANLF,tr|E2RSQ7|E2RSQ7_CANLF,tr|F1PWW0|F1PWW0_CANLF,tr|F1PYE3|F1PYE3_CANLF
GO:0051271	negative regulation of cell motion	7 of 379 in the list(1.85%)	35 of 1716 in all the Protein(2.04%)	0.68334	tr|F1P874|F1P874_CANLF,tr|A0A5F4CNE0|A0A5F4CNE0_CANLF,tr|E2RGF3|E2RGF3_CANLF,tr|E2R174|E2R174_CANLF,tr|A0A5F4D0Z3|A0A5F4D0Z3_CANLF,tr|E2RHY0|E2RHY0_CANLF,tr|F1PKR3|F1PKR3_CANLF
GO:0048519	negative regulation of biological process	117 of 379 in the list(30.87%)	545 of 1716 in all the Protein(31.76%)	0.684542	tr|A0A5F4D8A5|A0A5F4D8A5_CANLF,tr|E2RHY0|E2RHY0_CANLF,tr|F1Q433|F1Q433_CANLF,tr|A0A5F4CNN3|A0A5F4CNN3_CANLF,tr|E2RRM5|E2RRM5_CANLF,tr|F1PCR1|F1PCR1_CANLF,tr|F6Y258|F6Y258_CANLF,tr|A0A5F4DJB2|A0A5F4DJB2_CANLF,tr|E2QXA6|E2QXA6_CANLF,tr|E2QUV3|E2QUV3_CANLF,tr|E2R1P6|E2R1P6_CANLF,tr|A0A5F4DE12|A0A5F4DE12_CANLF,tr|E2QZV5|E2QZV5_CANLF,tr|A0A5F4BRT3|A0A5F4BRT3_CANLF,tr|E2R174|E2R174_CANLF,tr|A0A5F4DF94|…
GO:0001704	formation of primary germ layer	2 of 379 in the list(0.53%)	10 of 1716 in all the Protein(0.58%)	0.684644	tr|E2QZV5|E2QZV5_CANLF,tr|A0A5F4D0Z3|A0A5F4D0Z3_CANLF
GO:0006007	glucose catabolic process	2 of 379 in the list(0.53%)	10 of 1716 in all the Protein(0.58%)	0.684644	tr|Q45KI9|Q45KI9_CANLF,tr|F1PE09|F1PE09_CANLF
GO:0006023	aminoglycan biosynthetic process	2 of 379 in the list(0.53%)	10 of 1716 in all the Protein(0.58%)	0.684644	tr|F1PGZ1|F1PGZ1_CANLF,tr|J9NRJ0|J9NRJ0_CANLF
GO:0006024	glycosaminoglycan biosynthetic process	2 of 379 in the list(0.53%)	10 of 1716 in all the Protein(0.58%)	0.684644	tr|F1PGZ1|F1PGZ1_CANLF,tr|J9NRJ0|J9NRJ0_CANLF
GO:0007602	phototransduction	2 of 379 in the list(0.53%)	10 of 1716 in all the Protein(0.58%)	0.684644	tr|J9NY42|J9NY42_CANLF,tr|J9NRJ0|J9NRJ0_CANLF
GO:0008156	negative regulation of DNA replication	2 of 379 in the list(0.53%)	10 of 1716 in all the Protein(0.58%)	0.684644	tr|F1Q3G7|F1Q3G7_CANLF,tr|A0A5F4C5D6|A0A5F4C5D6_CANLF
GO:0009145	purine nucleoside triphosphate biosynthetic process	2 of 379 in the list(0.53%)	10 of 1716 in all the Protein(0.58%)	0.684644	tr|J9P7A6|J9P7A6_CANLF,tr|A0A5F4DJV1|A0A5F4DJV1_CANLF
GO:0009201	ribonucleoside triphosphate biosynthetic process	2 of 379 in the list(0.53%)	10 of 1716 in all the Protein(0.58%)	0.684644	tr|J9P7A6|J9P7A6_CANLF,tr|A0A5F4DJV1|A0A5F4DJV1_CANLF
GO:0009206	purine ribonucleoside triphosphate biosynthetic process	2 of 379 in the list(0.53%)	10 of 1716 in all the Protein(0.58%)	0.684644	tr|J9P7A6|J9P7A6_CANLF,tr|A0A5F4DJV1|A0A5F4DJV1_CANLF
GO:0009583	detection of light stimulus	2 of 379 in the list(0.53%)	10 of 1716 in all the Protein(0.58%)	0.684644	tr|J9NY42|J9NY42_CANLF,tr|J9NRJ0|J9NRJ0_CANLF
GO:0009584	detection of visible light	2 of 379 in the list(0.53%)	10 of 1716 in all the Protein(0.58%)	0.684644	tr|J9NY42|J9NY42_CANLF,tr|J9NRJ0|J9NRJ0_CANLF
GO:0010880	regulation of release of sequestered calcium ion into cytosol by sarcoplasmic reticulum	2 of 379 in the list(0.53%)	10 of 1716 in all the Protein(0.58%)	0.684644	tr|A0A5F4CYQ8|A0A5F4CYQ8_CANLF,tr|A0A5F4CJ79|A0A5F4CJ79_CANLF
GO:0010906	regulation of glucose metabolic process	2 of 379 in the list(0.53%)	10 of 1716 in all the Protein(0.58%)	0.684644	tr|Q45KI9|Q45KI9_CANLF,tr|F1Q298|F1Q298_CANLF
GO:0016358	dendrite development	2 of 379 in the list(0.53%)	10 of 1716 in all the Protein(0.58%)	0.684644	tr|E2REU8|E2REU8_CANLF,tr|F6Y429|F6Y429_CANLF
GO:0016525	negative regulation of angiogenesis	2 of 379 in the list(0.53%)	10 of 1716 in all the Protein(0.58%)	0.684644	tr|F6Y258|F6Y258_CANLF,tr|A0A5F4C5D6|A0A5F4C5D6_CANLF
GO:0030838	positive regulation of actin filament polymerization	2 of 379 in the list(0.53%)	10 of 1716 in all the Protein(0.58%)	0.684644	tr|F1PL36|F1PL36_CANLF,tr|E2RJI7|E2RJI7_CANLF
GO:0035051	cardiac cell differentiation	2 of 379 in the list(0.53%)	10 of 1716 in all the Protein(0.58%)	0.684644	tr|F1PID1|F1PID1_CANLF,tr|F1PVV7|F1PVV7_CANLF
GO:0042304	regulation of fatty acid biosynthetic process	2 of 379 in the list(0.53%)	10 of 1716 in all the Protein(0.58%)	0.684644	tr|J9P1N8|J9P1N8_CANLF,tr|E2RA21|E2RA21_CANLF
GO:0042787	protein ubiquitination during ubiquitin-dependent protein catabolic process	2 of 379 in the list(0.53%)	10 of 1716 in all the Protein(0.58%)	0.684644	tr|J9NSV9|J9NSV9_CANLF,tr|A0A5F4C0N2|A0A5F4C0N2_CANLF
GO:0045069	regulation of viral genome replication	2 of 379 in the list(0.53%)	10 of 1716 in all the Protein(0.58%)	0.684644	tr|A0A5F4CP79|A0A5F4CP79_CANLF,tr|F1PHT0|F1PHT0_CANLF
GO:0045214	sarcomere organization	2 of 379 in the list(0.53%)	10 of 1716 in all the Protein(0.58%)	0.684644	tr|E2QZV5|E2QZV5_CANLF,tr|F1Q0N9|F1Q0N9_CANLF
GO:0045444	fat cell differentiation	2 of 379 in the list(0.53%)	10 of 1716 in all the Protein(0.58%)	0.684644	tr|J9NZL2|J9NZL2_CANLF,tr|J9NVU0|J9NVU0_CANLF
GO:0045861	negative regulation of proteolysis	2 of 379 in the list(0.53%)	10 of 1716 in all the Protein(0.58%)	0.684644	tr|J9NYU4|J9NYU4_CANLF,tr|E2RLS3|E2RLS3_CANLF
GO:0046661	male sex differentiation	2 of 379 in the list(0.53%)	10 of 1716 in all the Protein(0.58%)	0.684644	tr|A0A5F4D0Z3|A0A5F4D0Z3_CANLF,tr|E2R9S7|E2R9S7_CANLF
GO:0048641	regulation of skeletal muscle tissue development	2 of 379 in the list(0.53%)	10 of 1716 in all the Protein(0.58%)	0.684644	tr|J9P041|J9P041_CANLF,tr|A0A5F4D0Z3|A0A5F4D0Z3_CANLF
GO:0048730	epidermis morphogenesis	2 of 379 in the list(0.53%)	10 of 1716 in all the Protein(0.58%)	0.684644	tr|A0A5F4D0Z3|A0A5F4D0Z3_CANLF,tr|A0A5F4C054|A0A5F4C054_CANLF
GO:0050908	detection of light stimulus involved in visual perception	2 of 379 in the list(0.53%)	10 of 1716 in all the Protein(0.58%)	0.684644	tr|J9NY42|J9NY42_CANLF,tr|J9NRJ0|J9NRJ0_CANLF
GO:0050962	detection of light stimulus involved in sensory perception	2 of 379 in the list(0.53%)	10 of 1716 in all the Protein(0.58%)	0.684644	tr|J9NY42|J9NY42_CANLF,tr|J9NRJ0|J9NRJ0_CANLF
GO:0051893	regulation of focal adhesion formation	2 of 379 in the list(0.53%)	10 of 1716 in all the Protein(0.58%)	0.684644	tr|E2R174|E2R174_CANLF,tr|F1PID1|F1PID1_CANLF
GO:0055007	cardiac muscle cell differentiation	2 of 379 in the list(0.53%)	10 of 1716 in all the Protein(0.58%)	0.684644	tr|F1PID1|F1PID1_CANLF,tr|F1PVV7|F1PVV7_CANLF
GO:0060314	regulation of ryanodine-sensitive calcium-release channel activity	2 of 379 in the list(0.53%)	10 of 1716 in all the Protein(0.58%)	0.684644	tr|A0A5F4CYQ8|A0A5F4CYQ8_CANLF,tr|A0A5F4CJ79|A0A5F4CJ79_CANLF
GO:0070252	actin-mediated cell contraction	2 of 379 in the list(0.53%)	10 of 1716 in all the Protein(0.58%)	0.684644	tr|A0A5F4CXZ9|A0A5F4CXZ9_CANLF,tr|A0A5F4CWR5|A0A5F4CWR5_CANLF
GO:0006163	purine nucleotide metabolic process	8 of 379 in the list(2.11%)	40 of 1716 in all the Protein(2.33%)	0.687149	tr|Q45KI9|Q45KI9_CANLF,sp|Q9N2J4|AQP1_CANLF,tr|J9P749|J9P749_CANLF,sp|P30803|ADCY5_CANLF,tr|J9P7A6|J9P7A6_CANLF,tr|A0A5F4DJV1|A0A5F4DJV1_CANLF,tr|A0A5F4CYQ8|A0A5F4CYQ8_CANLF,tr|A0A5F4CT03|A0A5F4CT03_CANLF
GO:0043406	positive regulation of MAP kinase activity	8 of 379 in the list(2.11%)	40 of 1716 in all the Protein(2.33%)	0.687149	tr|A0A5F4D5F1|A0A5F4D5F1_CANLF,tr|F1PF03|F1PF03_CANLF,tr|F1PUT6|F1PUT6_CANLF,tr|F1PIK5|F1PIK5_CANLF,tr|A0A5F4CT03|A0A5F4CT03_CANLF,tr|J9NY42|J9NY42_CANLF,tr|E2R3R9|E2R3R9_CANLF,tr|E2REH3|E2REH3_CANLF
GO:0051091	positive regulation of transcription factor activity	8 of 379 in the list(2.11%)	40 of 1716 in all the Protein(2.33%)	0.687149	tr|E2R3R9|E2R3R9_CANLF,tr|A0A5F4CNE0|A0A5F4CNE0_CANLF,tr|A0A5F4D0Z3|A0A5F4D0Z3_CANLF,tr|J9P530|J9P530_CANLF,tr|E2RSQ7|E2RSQ7_CANLF,tr|E2R3V7|E2R3V7_CANLF,tr|A0A5F4CG76|A0A5F4CG76_CANLF,tr|A0A140T8E6|A0A140T8E6_CANLF
GO:0009967	positive regulation of signal transduction	26 of 379 in the list(6.86%)	126 of 1716 in all the Protein(7.34%)	0.693636	tr|F1PUA5|F1PUA5_CANLF,tr|A0A5F4D0Z3|A0A5F4D0Z3_CANLF,tr|A0A5F4C4S3|A0A5F4C4S3_CANLF,tr|E2R3V7|E2R3V7_CANLF,tr|A0A5F4CJ79|A0A5F4CJ79_CANLF,tr|F1PG13|F1PG13_CANLF,tr|A0A5F4CT03|A0A5F4CT03_CANLF,tr|J9NRV7|J9NRV7_CANLF,tr|F1PWW0|F1PWW0_CANLF,tr|A0A5F4CKY1|A0A5F4CKY1_CANLF,tr|E2REH3|E2REH3_CANLF,sp|P63091|GNAS_CANLF,tr|A0A5F4D5F1|A0A5F4D5F1_CANLF,tr|E2R174|E2R174_CANLF,tr|F1PF03|F1PF03_CANLF,sp|O4655…
GO:0031399	regulation of protein modification process	26 of 379 in the list(6.86%)	126 of 1716 in all the Protein(7.34%)	0.693636	tr|E2R334|E2R334_CANLF,tr|A0A5F4D0Z3|A0A5F4D0Z3_CANLF,tr|J9NYK7|J9NYK7_CANLF,tr|F1PGY1|F1PGY1_CANLF,tr|A0A5F4C280|A0A5F4C280_CANLF,tr|A0A5F4CT03|A0A5F4CT03_CANLF,tr|E2RLS3|E2RLS3_CANLF,tr|J9NZL2|J9NZL2_CANLF,tr|A0A5F4CG76|A0A5F4CG76_CANLF,tr|J9NZV5|J9NZV5_CANLF,tr|E2REH3|E2REH3_CANLF,tr|A0A5F4CB52|A0A5F4CB52_CANLF,tr|A0A5F4D5F1|A0A5F4D5F1_CANLF,tr|E2R174|E2R174_CANLF,tr|F1PF03|F1PF03_CANLF,tr|E2R…
GO:0032940	secretion by cell	15 of 379 in the list(3.96%)	74 of 1716 in all the Protein(4.31%)	0.69492	tr|F1PVV7|F1PVV7_CANLF,tr|E2R5F1|E2R5F1_CANLF,tr|F1PSC2|F1PSC2_CANLF,tr|E2R886|E2R886_CANLF,tr|F6XA80|F6XA80_CANLF,tr|A0A5F4CL11|A0A5F4CL11_CANLF,tr|F1P8B4|F1P8B4_CANLF,tr|J9NRV7|J9NRV7_CANLF,sp|Q9N2J4|AQP1_CANLF,sp|P49822|ALBU_CANLF,tr|A0A5F4DBI9|A0A5F4DBI9_CANLF,tr|J9P7A6|J9P7A6_CANLF,tr|F1PKR3|F1PKR3_CANLF,tr|F1PWW0|F1PWW0_CANLF,tr|E2REH3|E2REH3_CANLF
GO:0043623	cellular protein complex assembly	10 of 379 in the list(2.64%)	50 of 1716 in all the Protein(2.91%)	0.695299	tr|F1PS60|F1PS60_CANLF,tr|F1PUT6|F1PUT6_CANLF,tr|E2R5F1|E2R5F1_CANLF,tr|F1PGY1|F1PGY1_CANLF,tr|E2R0L9|E2R0L9_CANLF,tr|E2R4V6|E2R4V6_CANLF,tr|J9NRV7|J9NRV7_CANLF,tr|J9NYH4|J9NYH4_CANLF,tr|F1PWW0|F1PWW0_CANLF,tr|E2REH3|E2REH3_CANLF
GO:0006397	mRNA processing	20 of 379 in the list(5.28%)	98 of 1716 in all the Protein(5.71%)	0.699353	tr|E2RCA5|E2RCA5_CANLF,tr|E2RJT7|E2RJT7_CANLF,tr|F1PDS0|F1PDS0_CANLF,tr|E2RK20|E2RK20_CANLF,tr|E2RIX2|E2RIX2_CANLF,sp|P79149|PININ_CANLF,tr|J9P9A0|J9P9A0_CANLF,tr|E2REJ7|E2REJ7_CANLF,tr|F1PB11|F1PB11_CANLF,tr|E2RFV7|E2RFV7_CANLF,tr|J9NZQ1|J9NZQ1_CANLF,tr|E2RL65|E2RL65_CANLF,tr|A0A5F4CHN1|A0A5F4CHN1_CANLF,tr|A0A5F4BZK6|A0A5F4BZK6_CANLF,tr|A0A5F4CDU8|A0A5F4CDU8_CANLF,tr|E2QXB5|E2QXB5_CANLF,tr|L7MTN…
GO:0051090	regulation of transcription factor activity	11 of 379 in the list(2.90%)	55 of 1716 in all the Protein(3.21%)	0.699476	tr|A0A5F4CB52|A0A5F4CB52_CANLF,tr|A0A5F4CNE0|A0A5F4CNE0_CANLF,tr|A0A5F4D0Z3|A0A5F4D0Z3_CANLF,tr|J9P530|J9P530_CANLF,tr|E2RSQ7|E2RSQ7_CANLF,tr|E2R3V7|E2R3V7_CANLF,tr|E2R3R9|E2R3R9_CANLF,tr|J9NY42|J9NY42_CANLF,tr|A0A5F4CG76|A0A5F4CG76_CANLF,tr|F1PWW0|F1PWW0_CANLF,tr|A0A140T8E6|A0A140T8E6_CANLF
GO:0030097	hemopoiesis	13 of 379 in the list(3.43%)	65 of 1716 in all the Protein(3.79%)	0.707826	tr|E2R1P6|E2R1P6_CANLF,tr|F1PWW8|F1PWW8_CANLF,tr|A0A5F4D0Z3|A0A5F4D0Z3_CANLF,tr|F1PCV3|F1PCV3_CANLF,tr|A0A5F4BQ76|A0A5F4BQ76_CANLF,tr|A0A5F4C5D6|A0A5F4C5D6_CANLF,tr|F1P874|F1P874_CANLF,tr|A0A5F4CEW2|A0A5F4CEW2_CANLF,tr|J9P1R2|J9P1R2_CANLF,tr|A0A5F4CFW2|A0A5F4CFW2_CANLF,tr|A0A5F4C4T7|A0A5F4C4T7_CANLF,tr|F1Q253|F1Q253_CANLF,tr|A0A5F4CG76|A0A5F4CG76_CANLF
GO:0018193	peptidyl-amino acid modification	22 of 379 in the list(5.80%)	108 of 1716 in all the Protein(6.29%)	0.708872	sp|E2RG47|STT3B_CANLF,sp|Q1HG70|MP2K2_CANLF,tr|A0A5F4CJ79|A0A5F4CJ79_CANLF,tr|A0A5F4CT03|A0A5F4CT03_CANLF,tr|J9NRG5|J9NRG5_CANLF,tr|J9PAU7|J9PAU7_CANLF,tr|A0A5F4CL11|A0A5F4CL11_CANLF,tr|A0A5F4CVJ1|A0A5F4CVJ1_CANLF,tr|F1P8B4|F1P8B4_CANLF,tr|A0A5F4D5G0|A0A5F4D5G0_CANLF,tr|F1Q253|F1Q253_CANLF,tr|F1PXU1|F1PXU1_CANLF,tr|F1PGZ1|F1PGZ1_CANLF,tr|E2R1P6|E2R1P6_CANLF,tr|A0A5F4D653|A0A5F4D653_CANLF,tr|E2R3S…
GO:0009119	ribonucleoside metabolic process	6 of 379 in the list(1.58%)	31 of 1716 in all the Protein(1.81%)	0.712422	tr|Q45KI9|Q45KI9_CANLF,tr|Q9N0W3|Q9N0W3_CANLF,tr|J9P749|J9P749_CANLF,tr|J9P7A6|J9P7A6_CANLF,tr|A0A5F4DJV1|A0A5F4DJV1_CANLF,tr|A0A5F4CT03|A0A5F4CT03_CANLF
GO:0015674	di-, tri-valent inorganic cation transport	6 of 379 in the list(1.58%)	31 of 1716 in all the Protein(1.81%)	0.712422	tr|F1PW86|F1PW86_CANLF,tr|J9NXR9|J9NXR9_CANLF,tr|F1PI78|F1PI78_CANLF,tr|A0A5F4CNW6|A0A5F4CNW6_CANLF,tr|A0A5F4C9C0|A0A5F4C9C0_CANLF,tr|A0A5F4C707|A0A5F4C707_CANLF
GO:0033673	negative regulation of kinase activity	6 of 379 in the list(1.58%)	31 of 1716 in all the Protein(1.81%)	0.712422	tr|E2R0X9|E2R0X9_CANLF,tr|E2R334|E2R334_CANLF,tr|A0A5F4DF90|A0A5F4DF90_CANLF,tr|F1PHN5|F1PHN5_CANLF,sp|P33724|CAV1_CANLF,tr|A0A5F4BR25|A0A5F4BR25_CANLF
GO:0042278	purine nucleoside metabolic process	6 of 379 in the list(1.58%)	31 of 1716 in all the Protein(1.81%)	0.712422	tr|Q45KI9|Q45KI9_CANLF,tr|Q9N0W3|Q9N0W3_CANLF,tr|J9P749|J9P749_CANLF,tr|J9P7A6|J9P7A6_CANLF,tr|A0A5F4DJV1|A0A5F4DJV1_CANLF,tr|A0A5F4CT03|A0A5F4CT03_CANLF
GO:0046128	purine ribonucleoside metabolic process	6 of 379 in the list(1.58%)	31 of 1716 in all the Protein(1.81%)	0.712422	tr|Q45KI9|Q45KI9_CANLF,tr|Q9N0W3|Q9N0W3_CANLF,tr|J9P749|J9P749_CANLF,tr|J9P7A6|J9P7A6_CANLF,tr|A0A5F4DJV1|A0A5F4DJV1_CANLF,tr|A0A5F4CT03|A0A5F4CT03_CANLF
GO:0051168	nuclear export	6 of 379 in the list(1.58%)	31 of 1716 in all the Protein(1.81%)	0.712422	tr|E2RJT7|E2RJT7_CANLF,tr|E2RK20|E2RK20_CANLF,tr|E2RFM7|E2RFM7_CANLF,tr|F1PLH5|F1PLH5_CANLF,tr|J9NYB2|J9NYB2_CANLF,tr|F1Q3G7|F1Q3G7_CANLF
GO:0000187	activation of MAPK activity	5 of 379 in the list(1.32%)	26 of 1716 in all the Protein(1.52%)	0.712603	tr|E2R3R9|E2R3R9_CANLF,tr|J9NY42|J9NY42_CANLF,tr|F1PUT6|F1PUT6_CANLF,tr|F1PIK5|F1PIK5_CANLF,tr|A0A5F4CT03|A0A5F4CT03_CANLF
GO:0007389	pattern specification process	5 of 379 in the list(1.32%)	26 of 1716 in all the Protein(1.52%)	0.712603	tr|E2RDQ5|E2RDQ5_CANLF,tr|E2QVG1|E2QVG1_CANLF,tr|A0A5F4D5F1|A0A5F4D5F1_CANLF,tr|A0A5F4D0Z3|A0A5F4D0Z3_CANLF,tr|A0A5F4D764|A0A5F4D764_CANLF
GO:0009150	purine ribonucleotide metabolic process	5 of 379 in the list(1.32%)	26 of 1716 in all the Protein(1.52%)	0.712603	tr|Q45KI9|Q45KI9_CANLF,tr|J9P749|J9P749_CANLF,tr|J9P7A6|J9P7A6_CANLF,tr|A0A5F4DJV1|A0A5F4DJV1_CANLF,tr|A0A5F4CT03|A0A5F4CT03_CANLF
GO:0009259	ribonucleotide metabolic process	5 of 379 in the list(1.32%)	26 of 1716 in all the Protein(1.52%)	0.712603	tr|Q45KI9|Q45KI9_CANLF,tr|J9P749|J9P749_CANLF,tr|J9P7A6|J9P7A6_CANLF,tr|A0A5F4DJV1|A0A5F4DJV1_CANLF,tr|A0A5F4CT03|A0A5F4CT03_CANLF
GO:0021915	neural tube development	5 of 379 in the list(1.32%)	26 of 1716 in all the Protein(1.52%)	0.712603	tr|E2R3R9|E2R3R9_CANLF,tr|A0A5F4CMN1|A0A5F4CMN1_CANLF,tr|E2QVG1|E2QVG1_CANLF,tr|A0A5F4D5F1|A0A5F4D5F1_CANLF,tr|J9PAD2|J9PAD2_CANLF
GO:0032504	multicellular organism reproduction	5 of 379 in the list(1.32%)	26 of 1716 in all the Protein(1.52%)	0.712603	tr|J9NY42|J9NY42_CANLF,tr|F1Q298|F1Q298_CANLF,tr|F1PGZ1|F1PGZ1_CANLF,sp|P33724|CAV1_CANLF,tr|E2R9S7|E2R9S7_CANLF
GO:0043123	positive regulation of I-kappaB kinase/NF-kappaB cascade	5 of 379 in the list(1.32%)	26 of 1716 in all the Protein(1.52%)	0.712603	tr|E2R3R9|E2R3R9_CANLF,tr|A0A5F4D0Z3|A0A5F4D0Z3_CANLF,tr|J9P530|J9P530_CANLF,tr|E2RSQ7|E2RSQ7_CANLF,tr|F1PWW0|F1PWW0_CANLF
GO:0046328	regulation of JNK cascade	5 of 379 in the list(1.32%)	26 of 1716 in all the Protein(1.52%)	0.712603	tr|E2R3R9|E2R3R9_CANLF,tr|A0A5F4D5F1|A0A5F4D5F1_CANLF,tr|E2R334|E2R334_CANLF,tr|A0A5F4BQ76|A0A5F4BQ76_CANLF,tr|E2REH3|E2REH3_CANLF
GO:0050792	regulation of viral reproduction	5 of 379 in the list(1.32%)	26 of 1716 in all the Protein(1.52%)	0.712603	tr|A0A5F4CPF6|A0A5F4CPF6_CANLF,tr|A0A5F4CEW2|A0A5F4CEW2_CANLF,tr|A0A5F4CNE0|A0A5F4CNE0_CANLF,tr|A0A5F4CP79|A0A5F4CP79_CANLF,tr|F1PHT0|F1PHT0_CANLF
GO:0030100	regulation of endocytosis	7 of 379 in the list(1.85%)	36 of 1716 in all the Protein(2.10%)	0.713508	tr|J9NY42|J9NY42_CANLF,tr|F1PUU5|F1PUU5_CANLF,tr|F1Q433|F1Q433_CANLF,sp|P33724|CAV1_CANLF,tr|A0A5F4CWJ6|A0A5F4CWJ6_CANLF,tr|A0A5F4C707|A0A5F4C707_CANLF,tr|E2QUV3|E2QUV3_CANLF
GO:0042692	muscle cell differentiation	7 of 379 in the list(1.85%)	36 of 1716 in all the Protein(2.10%)	0.713508	tr|E2QZV5|E2QZV5_CANLF,tr|F1PID1|F1PID1_CANLF,tr|A0A5F4D0Z3|A0A5F4D0Z3_CANLF,tr|A0A5F4C9C0|A0A5F4C9C0_CANLF,tr|F1PVV7|F1PVV7_CANLF,tr|A0A5F4CG76|A0A5F4CG76_CANLF,tr|F1Q0N9|F1Q0N9_CANLF
GO:0001818	negative regulation of cytokine production	4 of 379 in the list(1.06%)	21 of 1716 in all the Protein(1.22%)	0.71494	tr|J9NY42|J9NY42_CANLF,tr|F1PUU5|F1PUU5_CANLF,tr|F1PK81|F1PK81_CANLF,tr|A0A5F4D9J7|A0A5F4D9J7_CANLF
GO:0035148	tube lumen formation	4 of 379 in the list(1.06%)	21 of 1716 in all the Protein(1.22%)	0.71494	tr|A0A5F4CMN1|A0A5F4CMN1_CANLF,tr|A0A5F4D5F1|A0A5F4D5F1_CANLF,tr|J9PAD2|J9PAD2_CANLF,tr|J9P9P4|J9P9P4_CANLF
GO:0050678	regulation of epithelial cell proliferation	4 of 379 in the list(1.06%)	21 of 1716 in all the Protein(1.22%)	0.71494	tr|Q45KI9|Q45KI9_CANLF,tr|F1PGZ1|F1PGZ1_CANLF,tr|A0A5F4D0Z3|A0A5F4D0Z3_CANLF,tr|F1PF03|F1PF03_CANLF
GO:0051224	negative regulation of protein transport	4 of 379 in the list(1.06%)	21 of 1716 in all the Protein(1.22%)	0.71494	tr|A0A5F4CNE0|A0A5F4CNE0_CANLF,tr|A0A5F4CNN3|A0A5F4CNN3_CANLF,tr|F1PWW0|F1PWW0_CANLF,tr|A0A5F4C5D6|A0A5F4C5D6_CANLF
GO:0051896	regulation of protein kinase B signaling cascade	4 of 379 in the list(1.06%)	21 of 1716 in all the Protein(1.22%)	0.71494	tr|E2RKL5|E2RKL5_CANLF,tr|E2RGF3|E2RGF3_CANLF,tr|F1PF03|F1PF03_CANLF,tr|J9P530|J9P530_CANLF
GO:0000819	sister chromatid segregation	3 of 379 in the list(0.79%)	16 of 1716 in all the Protein(0.93%)	0.721301	tr|E2R417|E2R417_CANLF,tr|J9NZL2|J9NZL2_CANLF,tr|F1PVE5|F1PVE5_CANLF
GO:0001952	regulation of cell-matrix adhesion	3 of 379 in the list(0.79%)	16 of 1716 in all the Protein(0.93%)	0.721301	tr|E2R174|E2R174_CANLF,tr|F1PID1|F1PID1_CANLF,tr|F1P8F3|F1P8F3_CANLF
GO:0015672	monovalent inorganic cation transport	3 of 379 in the list(0.79%)	16 of 1716 in all the Protein(0.93%)	0.721301	tr|E2RGF3|E2RGF3_CANLF,tr|A0A5F4DJV1|A0A5F4DJV1_CANLF,tr|F1PVE5|F1PVE5_CANLF
GO:0021782	glial cell development	3 of 379 in the list(0.79%)	16 of 1716 in all the Protein(0.93%)	0.721301	tr|J9PAD2|J9PAD2_CANLF,tr|A0A5F4C280|A0A5F4C280_CANLF,tr|A0A5F4CWR5|A0A5F4CWR5_CANLF
GO:0030512	negative regulation of transforming growth factor beta receptor signaling pathway	3 of 379 in the list(0.79%)	16 of 1716 in all the Protein(0.93%)	0.721301	sp|O46550|CAV2_CANLF,sp|P33724|CAV1_CANLF,tr|E2RTE0|E2RTE0_CANLF
GO:0043507	positive regulation of JUN kinase activity	3 of 379 in the list(0.79%)	16 of 1716 in all the Protein(0.93%)	0.721301	tr|E2R3R9|E2R3R9_CANLF,tr|A0A5F4D5F1|A0A5F4D5F1_CANLF,tr|E2REH3|E2REH3_CANLF
GO:0045580	regulation of T cell differentiation	3 of 379 in the list(0.79%)	16 of 1716 in all the Protein(0.93%)	0.721301	tr|Q45KI9|Q45KI9_CANLF,tr|A0A5F4C4S3|A0A5F4C4S3_CANLF,tr|A0A5F4DIW1|A0A5F4DIW1_CANLF
GO:0045619	regulation of lymphocyte differentiation	3 of 379 in the list(0.79%)	16 of 1716 in all the Protein(0.93%)	0.721301	tr|Q45KI9|Q45KI9_CANLF,tr|A0A5F4C4S3|A0A5F4C4S3_CANLF,tr|A0A5F4DIW1|A0A5F4DIW1_CANLF
GO:0007154	cell communication	112 of 379 in the list(29.55%)	526 of 1716 in all the Protein(30.65%)	0.721353	tr|J9P1N8|J9P1N8_CANLF,tr|A0A5F4CXZ9|A0A5F4CXZ9_CANLF,tr|A0A5F4C304|A0A5F4C304_CANLF,tr|F1PVV7|F1PVV7_CANLF,tr|A0A5F4CJ79|A0A5F4CJ79_CANLF,tr|F1PCR1|F1PCR1_CANLF,tr|E2R629|E2R629_CANLF,tr|A0A5F4CL11|A0A5F4CL11_CANLF,tr|A0A5F4D8N3|A0A5F4D8N3_CANLF,tr|F6Y258|F6Y258_CANLF,tr|E2R0Z1|E2R0Z1_CANLF,tr|F1PIF6|F1PIF6_CANLF,tr|A0A5F4DJB2|A0A5F4DJB2_CANLF,tr|E2RJI7|E2RJI7_CANLF,tr|J9NYB2|J9NYB2_CANLF,tr|E2R…
GO:0051050	positive regulation of transport	17 of 379 in the list(4.49%)	85 of 1716 in all the Protein(4.95%)	0.724061	tr|A0A5F4CB52|A0A5F4CB52_CANLF,tr|F1PID1|F1PID1_CANLF,tr|E2RHY0|E2RHY0_CANLF,tr|E2R3V7|E2R3V7_CANLF,tr|A0A5F4CX99|A0A5F4CX99_CANLF,tr|J9NY42|J9NY42_CANLF,tr|E2RLS3|E2RLS3_CANLF,sp|Q9N2J4|AQP1_CANLF,tr|J9NRV7|J9NRV7_CANLF,tr|A0A5F4DBI9|A0A5F4DBI9_CANLF,tr|E2RSI6|E2RSI6_CANLF,tr|F1PIF6|F1PIF6_CANLF,sp|P33724|CAV1_CANLF,tr|A0A5F4C707|A0A5F4C707_CANLF,tr|F1PWW0|F1PWW0_CANLF,tr|E2QUV3|E2QUV3_CANLF,tr|…
GO:0065008	regulation of biological quality	96 of 379 in the list(25.33%)	453 of 1716 in all the Protein(26.40%)	0.724743	tr|A0A5F4D8A5|A0A5F4D8A5_CANLF,tr|E2RHY0|E2RHY0_CANLF,tr|F1PVV7|F1PVV7_CANLF,tr|F1PYE3|F1PYE3_CANLF,tr|A0A5F4CJ79|A0A5F4CJ79_CANLF,tr|F1PCR1|F1PCR1_CANLF,tr|F1PSC2|F1PSC2_CANLF,tr|F6Y258|F6Y258_CANLF,tr|E2RJI7|E2RJI7_CANLF,tr|F1Q039|F1Q039_CANLF,tr|E2R1P6|E2R1P6_CANLF,tr|A0A5F4DKQ5|A0A5F4DKQ5_CANLF,tr|E2QZV5|E2QZV5_CANLF,tr|E2R1Q1|E2R1Q1_CANLF,tr|E2R174|E2R174_CANLF,tr|F1PUT6|F1PUT6_CANLF,tr|F1PA…
GO:0012501	programmed cell death	18 of 379 in the list(4.75%)	90 of 1716 in all the Protein(5.24%)	0.727982	tr|A0A5F4CMN1|A0A5F4CMN1_CANLF,tr|J9P749|J9P749_CANLF,tr|A0A5F4D0Z3|A0A5F4D0Z3_CANLF,tr|A0A5F4CWR5|A0A5F4CWR5_CANLF,tr|F1PW86|F1PW86_CANLF,tr|F1PRK0|F1PRK0_CANLF,tr|A0A5F4CNZ3|A0A5F4CNZ3_CANLF,tr|J9P2V6|J9P2V6_CANLF,tr|J9NSW5|J9NSW5_CANLF,tr|E2R1P6|E2R1P6_CANLF,tr|Q45KI9|Q45KI9_CANLF,sp|O97758|ZO1_CANLF,tr|F1PK81|F1PK81_CANLF,tr|A0A5F4C5D6|A0A5F4C5D6_CANLF,tr|F1PAP5|F1PAP5_CANLF,tr|Q9N0W3|Q9N0W3_…
GO:0009968	negative regulation of signal transduction	20 of 379 in the list(5.28%)	100 of 1716 in all the Protein(5.83%)	0.735647	tr|E2R0X9|E2R0X9_CANLF,tr|A0A5F4BQ76|A0A5F4BQ76_CANLF,tr|E2QUL4|E2QUL4_CANLF,tr|J9NYK7|J9NYK7_CANLF,tr|E2RGF3|E2RGF3_CANLF,tr|F1PHN5|F1PHN5_CANLF,tr|A0A5F4CG76|A0A5F4CG76_CANLF,tr|E2QUV3|E2QUV3_CANLF,tr|E2RKL5|E2RKL5_CANLF,tr|J9PAD2|J9PAD2_CANLF,tr|F1PF03|F1PF03_CANLF,tr|F6X9W7|F6X9W7_CANLF,sp|O46550|CAV2_CANLF,tr|A0A5F4CK26|A0A5F4CK26_CANLF,tr|E2RTE0|E2RTE0_CANLF,tr|A0A5F4D9J7|A0A5F4D9J7_CANLF,t…
GO:0006289	nucleotide-excision repair	2 of 379 in the list(0.53%)	11 of 1716 in all the Protein(0.64%)	0.736387	tr|A0A5F4CEW2|A0A5F4CEW2_CANLF,tr|A0A5F4CP79|A0A5F4CP79_CANLF
GO:0007052	mitotic spindle organization	2 of 379 in the list(0.53%)	11 of 1716 in all the Protein(0.64%)	0.736387	tr|F1PCX8|F1PCX8_CANLF,tr|J9NVP2|J9NVP2_CANLF
GO:0009142	nucleoside triphosphate biosynthetic process	2 of 379 in the list(0.53%)	11 of 1716 in all the Protein(0.64%)	0.736387	tr|J9P7A6|J9P7A6_CANLF,tr|A0A5F4DJV1|A0A5F4DJV1_CANLF
GO:0009612	response to mechanical stimulus	2 of 379 in the list(0.53%)	11 of 1716 in all the Protein(0.64%)	0.736387	tr|J9NXR9|J9NXR9_CANLF,tr|A0A140T8E6|A0A140T8E6_CANLF
GO:0009988	cell-cell recognition	2 of 379 in the list(0.53%)	11 of 1716 in all the Protein(0.64%)	0.736387	tr|F1PGZ1|F1PGZ1_CANLF,tr|E2R0L9|E2R0L9_CANLF
GO:0010717	regulation of epithelial to mesenchymal transition	2 of 379 in the list(0.53%)	11 of 1716 in all the Protein(0.64%)	0.736387	tr|E2RTE0|E2RTE0_CANLF,tr|E2RMC8|E2RMC8_CANLF
GO:0019048	virus-host interaction	2 of 379 in the list(0.53%)	11 of 1716 in all the Protein(0.64%)	0.736387	tr|Q45KI9|Q45KI9_CANLF,tr|F1PV58|F1PV58_CANLF
GO:0030516	regulation of axon extension	2 of 379 in the list(0.53%)	11 of 1716 in all the Protein(0.64%)	0.736387	tr|F1P9U4|F1P9U4_CANLF,tr|E2QY27|E2QY27_CANLF
GO:0032104	regulation of response to extracellular stimulus	2 of 379 in the list(0.53%)	11 of 1716 in all the Protein(0.64%)	0.736387	tr|A0A5F4DJB2|A0A5F4DJB2_CANLF,tr|F1PHT0|F1PHT0_CANLF
GO:0032107	regulation of response to nutrient levels	2 of 379 in the list(0.53%)	11 of 1716 in all the Protein(0.64%)	0.736387	tr|A0A5F4DJB2|A0A5F4DJB2_CANLF,tr|F1PHT0|F1PHT0_CANLF
GO:0032784	regulation of RNA elongation	2 of 379 in the list(0.53%)	11 of 1716 in all the Protein(0.64%)	0.736387	tr|A0A5F4CEW2|A0A5F4CEW2_CANLF,tr|J9NZQ1|J9NZQ1_CANLF
GO:0033119	negative regulation of RNA splicing	2 of 379 in the list(0.53%)	11 of 1716 in all the Protein(0.64%)	0.736387	tr|A0A5F4C4T7|A0A5F4C4T7_CANLF,tr|E2RK20|E2RK20_CANLF
GO:0034260	negative regulation of GTPase activity	2 of 379 in the list(0.53%)	11 of 1716 in all the Protein(0.64%)	0.736387	tr|J9NY42|J9NY42_CANLF,tr|A0A5F4CT03|A0A5F4CT03_CANLF
GO:0035264	multicellular organism growth	2 of 379 in the list(0.53%)	11 of 1716 in all the Protein(0.64%)	0.736387	tr|E2RA21|E2RA21_CANLF,tr|A0A5F4CYQ8|A0A5F4CYQ8_CANLF
GO:0043279	response to alkaloid	2 of 379 in the list(0.53%)	11 of 1716 in all the Protein(0.64%)	0.736387	tr|J9NRV7|J9NRV7_CANLF,tr|F1PIK5|F1PIK5_CANLF
GO:0043666	regulation of phosphoprotein phosphatase activity	2 of 379 in the list(0.53%)	11 of 1716 in all the Protein(0.64%)	0.736387	tr|A0A5F4D653|A0A5F4D653_CANLF,tr|J9NWE6|J9NWE6_CANLF
GO:0048025	negative regulation of nuclear mRNA splicing, via spliceosome	2 of 379 in the list(0.53%)	11 of 1716 in all the Protein(0.64%)	0.736387	tr|A0A5F4C4T7|A0A5F4C4T7_CANLF,tr|E2RK20|E2RK20_CANLF
GO:0050686	negative regulation of mRNA processing	2 of 379 in the list(0.53%)	11 of 1716 in all the Protein(0.64%)	0.736387	tr|A0A5F4C4T7|A0A5F4C4T7_CANLF,tr|E2RK20|E2RK20_CANLF
GO:0050906	detection of stimulus involved in sensory perception	2 of 379 in the list(0.53%)	11 of 1716 in all the Protein(0.64%)	0.736387	tr|J9NY42|J9NY42_CANLF,tr|J9NRJ0|J9NRJ0_CANLF
GO:0051489	regulation of filopodium assembly	2 of 379 in the list(0.53%)	11 of 1716 in all the Protein(0.64%)	0.736387	tr|J9NS46|J9NS46_CANLF,tr|A0A5F4DAI4|A0A5F4DAI4_CANLF
GO:0051653	spindle localization	2 of 379 in the list(0.53%)	11 of 1716 in all the Protein(0.64%)	0.736387	tr|F1PCX8|F1PCX8_CANLF,tr|A0A5F4CPM8|A0A5F4CPM8_CANLF
GO:0001819	positive regulation of cytokine production	7 of 379 in the list(1.85%)	37 of 1716 in all the Protein(2.16%)	0.741694	tr|E2R3R9|E2R3R9_CANLF,tr|A0A5F4DE03|A0A5F4DE03_CANLF,tr|A0A5F4D0Z3|A0A5F4D0Z3_CANLF,tr|E2R3V7|E2R3V7_CANLF,tr|A0A5F4D970|A0A5F4D970_CANLF,tr|A0A5F4CYQ8|A0A5F4CYQ8_CANLF,tr|F1PYE3|F1PYE3_CANLF
GO:0015931	nucleobase, nucleoside, nucleotide and nucleic acid transport	7 of 379 in the list(1.85%)	37 of 1716 in all the Protein(2.16%)	0.741694	tr|E2RJT7|E2RJT7_CANLF,tr|E2R4V6|E2R4V6_CANLF,tr|E2RK20|E2RK20_CANLF,tr|E2RFM7|E2RFM7_CANLF,tr|F1PLH5|F1PLH5_CANLF,tr|J9NUL0|J9NUL0_CANLF,tr|F1Q3G7|F1Q3G7_CANLF
GO:0033157	regulation of intracellular protein transport	7 of 379 in the list(1.85%)	37 of 1716 in all the Protein(2.16%)	0.741694	tr|A0A5F4CNE0|A0A5F4CNE0_CANLF,tr|E2RLS3|E2RLS3_CANLF,tr|A0A5F4D8N3|A0A5F4D8N3_CANLF,tr|F1PID1|F1PID1_CANLF,tr|E2R3V7|E2R3V7_CANLF,tr|F1PWW0|F1PWW0_CANLF,tr|A0A140T8E6|A0A140T8E6_CANLF
GO:0044403	symbiosis, encompassing mutualism through parasitism	7 of 379 in the list(1.85%)	37 of 1716 in all the Protein(2.16%)	0.741694	tr|Q45KI9|Q45KI9_CANLF,tr|E2R0L9|E2R0L9_CANLF,tr|E2RLS3|E2RLS3_CANLF,sp|P49822|ALBU_CANLF,sp|O46550|CAV2_CANLF,sp|P33724|CAV1_CANLF,tr|F1PV58|F1PV58_CANLF
GO:0044419	interspecies interaction between organisms	7 of 379 in the list(1.85%)	37 of 1716 in all the Protein(2.16%)	0.741694	tr|Q45KI9|Q45KI9_CANLF,tr|E2R0L9|E2R0L9_CANLF,tr|E2RLS3|E2RLS3_CANLF,sp|P49822|ALBU_CANLF,sp|O46550|CAV2_CANLF,sp|P33724|CAV1_CANLF,tr|F1PV58|F1PV58_CANLF
GO:0009896	positive regulation of catabolic process	8 of 379 in the list(2.11%)	42 of 1716 in all the Protein(2.45%)	0.741884	tr|Q45KI9|Q45KI9_CANLF,tr|A0A5F4C0Q0|A0A5F4C0Q0_CANLF,tr|J9NUK0|J9NUK0_CANLF,tr|F1Q433|F1Q433_CANLF,tr|J9P530|J9P530_CANLF,tr|A0A5F4DJB2|A0A5F4DJB2_CANLF,tr|A0A5F4CT03|A0A5F4CT03_CANLF,tr|F1PHT0|F1PHT0_CANLF
GO:0051052	regulation of DNA metabolic process	9 of 379 in the list(2.37%)	47 of 1716 in all the Protein(2.74%)	0.742822	tr|F6XRK3|F6XRK3_CANLF,tr|E2R174|E2R174_CANLF,tr|A0A5F4D0Z3|A0A5F4D0Z3_CANLF,tr|F1PF03|F1PF03_CANLF,tr|E2RSQ7|E2RSQ7_CANLF,tr|A0A5F4C5D6|A0A5F4C5D6_CANLF,tr|E2R0L9|E2R0L9_CANLF,tr|F1Q3G7|F1Q3G7_CANLF,tr|A0A5F4CG76|A0A5F4CG76_CANLF
GO:0048646	anatomical structure formation involved in morphogenesis	22 of 379 in the list(5.80%)	110 of 1716 in all the Protein(6.41%)	0.743073	tr|A0A5F4CMN1|A0A5F4CMN1_CANLF,sp|Q1HG70|MP2K2_CANLF,tr|A0A5F4D0Z3|A0A5F4D0Z3_CANLF,tr|F1PVV7|F1PVV7_CANLF,tr|E2RRM5|E2RRM5_CANLF,tr|J9NRJ0|J9NRJ0_CANLF,tr|J9P9P4|J9P9P4_CANLF,tr|F1Q0N9|F1Q0N9_CANLF,sp|P63091|GNAS_CANLF,tr|F1PGZ1|F1PGZ1_CANLF,tr|A0A5F4D5F1|A0A5F4D5F1_CANLF,tr|E2QZV5|E2QZV5_CANLF,tr|E2R174|E2R174_CANLF,tr|J9PAD2|J9PAD2_CANLF,sp|O97758|ZO1_CANLF,tr|J9P565|J9P565_CANLF,tr|F1PI78|F1P…
GO:0032386	regulation of intracellular transport	10 of 379 in the list(2.64%)	52 of 1716 in all the Protein(3.03%)	0.744282	tr|A0A5F4CNE0|A0A5F4CNE0_CANLF,tr|F1PID1|F1PID1_CANLF,tr|A0A5F4D4Q1|A0A5F4D4Q1_CANLF,tr|E2R3V7|E2R3V7_CANLF,tr|A0A5F4CJ79|A0A5F4CJ79_CANLF,tr|E2RLS3|E2RLS3_CANLF,tr|A0A5F4D8N3|A0A5F4D8N3_CANLF,tr|F1PWW0|F1PWW0_CANLF,tr|A0A5F4CYQ8|A0A5F4CYQ8_CANLF,tr|A0A140T8E6|A0A140T8E6_CANLF
GO:0006469	negative regulation of protein kinase activity	5 of 379 in the list(1.32%)	27 of 1716 in all the Protein(1.57%)	0.745195	tr|E2R0X9|E2R0X9_CANLF,tr|E2R334|E2R334_CANLF,tr|A0A5F4DF90|A0A5F4DF90_CANLF,tr|F1PHN5|F1PHN5_CANLF,sp|P33724|CAV1_CANLF
GO:0007611	learning or memory	5 of 379 in the list(1.32%)	27 of 1716 in all the Protein(1.57%)	0.745195	tr|F1P874|F1P874_CANLF,tr|E2RPA3|E2RPA3_CANLF,tr|F1PF03|F1PF03_CANLF,tr|A0A5F4CNW6|A0A5F4CNW6_CANLF,tr|E2QX15|E2QX15_CANLF
GO:0016570	histone modification	5 of 379 in the list(1.32%)	27 of 1716 in all the Protein(1.57%)	0.745195	tr|E2R3R9|E2R3R9_CANLF,tr|J9PAU7|J9PAU7_CANLF,tr|A0A5F4C0N2|A0A5F4C0N2_CANLF,tr|A0A5F4CG76|A0A5F4CG76_CANLF,tr|E2QX15|E2QX15_CANLF
GO:0042306	regulation of protein import into nucleus	5 of 379 in the list(1.32%)	27 of 1716 in all the Protein(1.57%)	0.745195	tr|E2RLS3|E2RLS3_CANLF,tr|F1PID1|F1PID1_CANLF,tr|E2R3V7|E2R3V7_CANLF,tr|F1PWW0|F1PWW0_CANLF,tr|A0A140T8E6|A0A140T8E6_CANLF
GO:0051047	positive regulation of secretion	5 of 379 in the list(1.32%)	27 of 1716 in all the Protein(1.57%)	0.745195	tr|A0A5F4CX99|A0A5F4CX99_CANLF,sp|Q9N2J4|AQP1_CANLF,tr|J9NRV7|J9NRV7_CANLF,tr|E2RSI6|E2RSI6_CANLF,tr|A0A5F4DBI9|A0A5F4DBI9_CANLF
GO:0001838	embryonic epithelial tube formation	4 of 379 in the list(1.06%)	22 of 1716 in all the Protein(1.28%)	0.750527	tr|E2R3R9|E2R3R9_CANLF,tr|A0A5F4CMN1|A0A5F4CMN1_CANLF,tr|A0A5F4D5F1|A0A5F4D5F1_CANLF,tr|J9PAD2|J9PAD2_CANLF
GO:0001841	neural tube formation	4 of 379 in the list(1.06%)	22 of 1716 in all the Protein(1.28%)	0.750527	tr|E2R3R9|E2R3R9_CANLF,tr|A0A5F4CMN1|A0A5F4CMN1_CANLF,tr|A0A5F4D5F1|A0A5F4D5F1_CANLF,tr|J9PAD2|J9PAD2_CANLF
GO:0030099	myeloid cell differentiation	4 of 379 in the list(1.06%)	22 of 1716 in all the Protein(1.28%)	0.750527	tr|A0A5F4CEW2|A0A5F4CEW2_CANLF,tr|A0A5F4C4T7|A0A5F4C4T7_CANLF,tr|A0A5F4CG76|A0A5F4CG76_CANLF,tr|A0A5F4C5D6|A0A5F4C5D6_CANLF
GO:0048534	hemopoietic or lymphoid organ development	14 of 379 in the list(3.69%)	72 of 1716 in all the Protein(4.20%)	0.752976	tr|E2R1P6|E2R1P6_CANLF,sp|Q1HG70|MP2K2_CANLF,tr|F1PWW8|F1PWW8_CANLF,tr|A0A5F4D0Z3|A0A5F4D0Z3_CANLF,tr|F1PCV3|F1PCV3_CANLF,tr|A0A5F4BQ76|A0A5F4BQ76_CANLF,tr|A0A5F4C5D6|A0A5F4C5D6_CANLF,tr|F1P874|F1P874_CANLF,tr|A0A5F4CEW2|A0A5F4CEW2_CANLF,tr|J9P1R2|J9P1R2_CANLF,tr|A0A5F4CFW2|A0A5F4CFW2_CANLF,tr|A0A5F4C4T7|A0A5F4C4T7_CANLF,tr|F1Q253|F1Q253_CANLF,tr|A0A5F4CG76|A0A5F4CG76_CANLF
GO:0009894	regulation of catabolic process	16 of 379 in the list(4.22%)	82 of 1716 in all the Protein(4.78%)	0.75817	tr|E2RSQ3|E2RSQ3_CANLF,tr|J9NUK0|J9NUK0_CANLF,tr|F1Q433|F1Q433_CANLF,tr|A0A5F4CT03|A0A5F4CT03_CANLF,tr|E2RRM5|E2RRM5_CANLF,tr|E2RLS3|E2RLS3_CANLF,tr|A0A5F4DJB2|A0A5F4DJB2_CANLF,tr|F1PWW0|F1PWW0_CANLF,tr|A0A5F4CP79|A0A5F4CP79_CANLF,tr|Q45KI9|Q45KI9_CANLF,tr|F1PF03|F1PF03_CANLF,tr|J9P530|J9P530_CANLF,tr|F1PHT0|F1PHT0_CANLF,tr|J9NYU4|J9NYU4_CANLF,tr|A0A5F4C0Q0|A0A5F4C0Q0_CANLF,tr|A0A5F4C707|A0A5F4C7…
GO:0001843	neural tube closure	3 of 379 in the list(0.79%)	17 of 1716 in all the Protein(0.99%)	0.760707	tr|A0A5F4CMN1|A0A5F4CMN1_CANLF,tr|A0A5F4D5F1|A0A5F4D5F1_CANLF,tr|J9PAD2|J9PAD2_CANLF
GO:0018209	peptidyl-serine modification	3 of 379 in the list(0.79%)	17 of 1716 in all the Protein(0.99%)	0.760707	tr|A0A5F4DF90|A0A5F4DF90_CANLF,tr|A0A5F4CJ79|A0A5F4CJ79_CANLF,tr|A0A5F4CT03|A0A5F4CT03_CANLF
GO:0030239	myofibril assembly	3 of 379 in the list(0.79%)	17 of 1716 in all the Protein(0.99%)	0.760707	tr|E2QZV5|E2QZV5_CANLF,tr|F1PVV7|F1PVV7_CANLF,tr|F1Q0N9|F1Q0N9_CANLF
GO:0051262	protein tetramerization	3 of 379 in the list(0.79%)	17 of 1716 in all the Protein(0.99%)	0.760707	tr|J9PB22|J9PB22_CANLF,tr|J9P7A6|J9P7A6_CANLF,tr|A0A5F4C707|A0A5F4C707_CANLF
GO:0055002	striated muscle cell development	3 of 379 in the list(0.79%)	17 of 1716 in all the Protein(0.99%)	0.760707	tr|E2QZV5|E2QZV5_CANLF,tr|F1PVV7|F1PVV7_CANLF,tr|F1Q0N9|F1Q0N9_CANLF
GO:0060606	tube closure	3 of 379 in the list(0.79%)	17 of 1716 in all the Protein(0.99%)	0.760707	tr|A0A5F4CMN1|A0A5F4CMN1_CANLF,tr|A0A5F4D5F1|A0A5F4D5F1_CANLF,tr|J9PAD2|J9PAD2_CANLF
GO:0032501	multicellular organismal process	164 of 379 in the list(43.27%)	768 of 1716 in all the Protein(44.76%)	0.762976	tr|A0A5F4CXZ9|A0A5F4CXZ9_CANLF,tr|E2RHY0|E2RHY0_CANLF,tr|F1PYE3|F1PYE3_CANLF,tr|A0A5F4C0Y2|A0A5F4C0Y2_CANLF,tr|J9PAU7|J9PAU7_CANLF,tr|A0A5F4CL11|A0A5F4CL11_CANLF,tr|F1Q039|F1Q039_CANLF,tr|E2R1P6|E2R1P6_CANLF,tr|E2R1Q1|E2R1Q1_CANLF,tr|E2R174|E2R174_CANLF,tr|J9P565|J9P565_CANLF,tr|F1PF03|F1PF03_CANLF,tr|J9NY42|J9NY42_CANLF,tr|J9P5S3|J9P5S3_CANLF,tr|E2R068|E2R068_CANLF,sp|P33724|CAV1_CANLF,tr|E2RRL7…
GO:0043086	negative regulation of catalytic activity	24 of 379 in the list(6.33%)	121 of 1716 in all the Protein(7.05%)	0.765543	tr|E2R0X9|E2R0X9_CANLF,tr|E2R334|E2R334_CANLF,tr|A0A5F4CT03|A0A5F4CT03_CANLF,tr|E2R886|E2R886_CANLF,tr|E2RA21|E2RA21_CANLF,tr|E2RI72|E2RI72_CANLF,tr|J9NWE6|J9NWE6_CANLF,tr|F1PHN5|F1PHN5_CANLF,tr|F1PB30|F1PB30_CANLF,tr|F1PWW0|F1PWW0_CANLF,tr|E2QUV3|E2QUV3_CANLF,tr|E2REU8|E2REU8_CANLF,tr|A0A5F4CXJ9|A0A5F4CXJ9_CANLF,tr|A0A5F4C5D6|A0A5F4C5D6_CANLF,tr|J9NY42|J9NY42_CANLF,tr|A0A5F4CSQ5|A0A5F4CSQ5_CANLF…
GO:0050900	leukocyte migration	8 of 379 in the list(2.11%)	43 of 1716 in all the Protein(2.51%)	0.76664	tr|F1PGZ1|F1PGZ1_CANLF,tr|F6XA80|F6XA80_CANLF,tr|E2R049|E2R049_CANLF,tr|F1PCQ3|F1PCQ3_CANLF,tr|A0A5F4C4S3|A0A5F4C4S3_CANLF,sp|P33724|CAV1_CANLF,tr|J9NVU0|J9NVU0_CANLF,tr|A0A5F4CYQ8|A0A5F4CYQ8_CANLF
GO:0042327	positive regulation of phosphorylation	10 of 379 in the list(2.64%)	53 of 1716 in all the Protein(3.09%)	0.766682	tr|E2R174|E2R174_CANLF,tr|E2RSQ7|E2RSQ7_CANLF,tr|J9NVU0|J9NVU0_CANLF,tr|J9NY42|J9NY42_CANLF,tr|F1P874|F1P874_CANLF,tr|A0A5F4CSQ5|A0A5F4CSQ5_CANLF,sp|P33724|CAV1_CANLF,tr|A0A5F4C707|A0A5F4C707_CANLF,tr|J9NZV5|J9NZV5_CANLF,tr|E2REH3|E2REH3_CANLF
GO:0043405	regulation of MAP kinase activity	10 of 379 in the list(2.64%)	53 of 1716 in all the Protein(3.09%)	0.766682	tr|A0A5F4D5F1|A0A5F4D5F1_CANLF,tr|E2R334|E2R334_CANLF,tr|F1PF03|F1PF03_CANLF,tr|F1PUT6|F1PUT6_CANLF,tr|F1PIK5|F1PIK5_CANLF,tr|A0A5F4CT03|A0A5F4CT03_CANLF,tr|E2R3R9|E2R3R9_CANLF,tr|J9NY42|J9NY42_CANLF,sp|P33724|CAV1_CANLF,tr|E2REH3|E2REH3_CANLF
GO:0006112	energy reserve metabolic process	6 of 379 in the list(1.58%)	33 of 1716 in all the Protein(1.92%)	0.770447	sp|P63091|GNAS_CANLF,tr|J9P1N8|J9P1N8_CANLF,tr|A0A5F4DDG2|A0A5F4DDG2_CANLF,tr|E2QZV5|E2QZV5_CANLF,sp|P30803|ADCY5_CANLF,tr|A0A5F4CNW6|A0A5F4CNW6_CANLF
GO:0009116	nucleoside metabolic process	6 of 379 in the list(1.58%)	33 of 1716 in all the Protein(1.92%)	0.770447	tr|Q45KI9|Q45KI9_CANLF,tr|Q9N0W3|Q9N0W3_CANLF,tr|J9P749|J9P749_CANLF,tr|J9P7A6|J9P7A6_CANLF,tr|A0A5F4DJV1|A0A5F4DJV1_CANLF,tr|A0A5F4CT03|A0A5F4CT03_CANLF
GO:0017038	protein import	6 of 379 in the list(1.58%)	33 of 1716 in all the Protein(1.92%)	0.770447	tr|E2RQV7|E2RQV7_CANLF,tr|F1PCK7|F1PCK7_CANLF,tr|F1PGY1|F1PGY1_CANLF,tr|F1PV58|F1PV58_CANLF,tr|A0A5F4C5D6|A0A5F4C5D6_CANLF,tr|F1PXU1|F1PXU1_CANLF
GO:0006892	post-Golgi vesicle-mediated transport	5 of 379 in the list(1.32%)	28 of 1716 in all the Protein(1.63%)	0.774983	tr|J9NY42|J9NY42_CANLF,tr|J9P1I0|J9P1I0_CANLF,tr|A0A5F4DBI9|A0A5F4DBI9_CANLF,tr|J9NYN4|J9NYN4_CANLF,tr|F1PXU1|F1PXU1_CANLF
GO:0008016	regulation of heart contraction	5 of 379 in the list(1.32%)	28 of 1716 in all the Protein(1.63%)	0.774983	tr|F1PID1|F1PID1_CANLF,tr|A0A5F4C9C0|A0A5F4C9C0_CANLF,sp|P33724|CAV1_CANLF,tr|A0A5F4CYQ8|A0A5F4CYQ8_CANLF,tr|A0A5F4CJ79|A0A5F4CJ79_CANLF
GO:0031098	stress-activated protein kinase signaling pathway	5 of 379 in the list(1.32%)	28 of 1716 in all the Protein(1.63%)	0.774983	tr|F1PUA5|F1PUA5_CANLF,tr|A0A5F4CXJ9|A0A5F4CXJ9_CANLF,tr|F1PBJ2|F1PBJ2_CANLF,tr|E2R0Z1|E2R0Z1_CANLF,tr|A0A5F4DF90|A0A5F4DF90_CANLF
GO:0006508	proteolysis	16 of 379 in the list(4.22%)	83 of 1716 in all the Protein(4.84%)	0.775881	tr|A0A5F4CB52|A0A5F4CB52_CANLF,tr|F1PUU5|F1PUU5_CANLF,sp|E2RG47|STT3B_CANLF,tr|J9NSV9|J9NSV9_CANLF,tr|A0A5F4C0N2|A0A5F4C0N2_CANLF,tr|E2RTE0|E2RTE0_CANLF,tr|A0A5F4C5D6|A0A5F4C5D6_CANLF,tr|J9NY42|J9NY42_CANLF,tr|J9NYU4|J9NYU4_CANLF,tr|A0A5F4CKL1|A0A5F4CKL1_CANLF,tr|E2R068|E2R068_CANLF,tr|A0A5F4DJB2|A0A5F4DJB2_CANLF,tr|F1PVE5|F1PVE5_CANLF,tr|E2RGH5|E2RGH5_CANLF,tr|A0A5F4CJJ1|A0A5F4CJJ1_CANLF,tr|E2RH…
GO:0033674	positive regulation of kinase activity	23 of 379 in the list(6.07%)	117 of 1716 in all the Protein(6.82%)	0.777446	sp|Q1HG70|MP2K2_CANLF,tr|F1PBJ2|F1PBJ2_CANLF,tr|A0A5F4C4S3|A0A5F4C4S3_CANLF,tr|F1PIK5|F1PIK5_CANLF,tr|A0A5F4CJ79|A0A5F4CJ79_CANLF,tr|A0A5F4C280|A0A5F4C280_CANLF,tr|A0A5F4CT03|A0A5F4CT03_CANLF,tr|F1Q253|F1Q253_CANLF,tr|E2REH3|E2REH3_CANLF,tr|F1PXU1|F1PXU1_CANLF,tr|E2R1P6|E2R1P6_CANLF,tr|Q45KI9|Q45KI9_CANLF,tr|A0A5F4D5F1|A0A5F4D5F1_CANLF,tr|E2QZV5|E2QZV5_CANLF,tr|F1PF03|F1PF03_CANLF,tr|F1PUT6|F1PUT…
GO:0000088	mitotic prophase	2 of 379 in the list(0.53%)	12 of 1716 in all the Protein(0.70%)	0.780719	tr|A0A5F4CVJ1|A0A5F4CVJ1_CANLF,tr|J9NSW5|J9NSW5_CANLF
GO:0006959	humoral immune response	2 of 379 in the list(0.53%)	12 of 1716 in all the Protein(0.70%)	0.780719	tr|A0A5F4BU46|A0A5F4BU46_CANLF,tr|J9NRV7|J9NRV7_CANLF
GO:0021700	developmental maturation	2 of 379 in the list(0.53%)	12 of 1716 in all the Protein(0.70%)	0.780719	tr|E2R174|E2R174_CANLF,tr|A0A5F4D0Z3|A0A5F4D0Z3_CANLF
GO:0033500	carbohydrate homeostasis	2 of 379 in the list(0.53%)	12 of 1716 in all the Protein(0.70%)	0.780719	tr|A0A5F4CB52|A0A5F4CB52_CANLF,tr|F1PCQ3|F1PCQ3_CANLF
GO:0042157	lipoprotein metabolic process	2 of 379 in the list(0.53%)	12 of 1716 in all the Protein(0.70%)	0.780719	tr|J9NRJ0|J9NRJ0_CANLF,sp|P49822|ALBU_CANLF
GO:0042593	glucose homeostasis	2 of 379 in the list(0.53%)	12 of 1716 in all the Protein(0.70%)	0.780719	tr|A0A5F4CB52|A0A5F4CB52_CANLF,tr|F1PCQ3|F1PCQ3_CANLF
GO:0045582	positive regulation of T cell differentiation	2 of 379 in the list(0.53%)	12 of 1716 in all the Protein(0.70%)	0.780719	tr|Q45KI9|Q45KI9_CANLF,tr|A0A5F4DIW1|A0A5F4DIW1_CANLF
GO:0045621	positive regulation of lymphocyte differentiation	2 of 379 in the list(0.53%)	12 of 1716 in all the Protein(0.70%)	0.780719	tr|Q45KI9|Q45KI9_CANLF,tr|A0A5F4DIW1|A0A5F4DIW1_CANLF
GO:0048708	astrocyte differentiation	2 of 379 in the list(0.53%)	12 of 1716 in all the Protein(0.70%)	0.780719	tr|F1Q3H5|F1Q3H5_CANLF,tr|A0A5F4CWR5|A0A5F4CWR5_CANLF
GO:0051324	prophase	2 of 379 in the list(0.53%)	12 of 1716 in all the Protein(0.70%)	0.780719	tr|A0A5F4CVJ1|A0A5F4CVJ1_CANLF,tr|J9NSW5|J9NSW5_CANLF
GO:0051897	positive regulation of protein kinase B signaling cascade	2 of 379 in the list(0.53%)	12 of 1716 in all the Protein(0.70%)	0.780719	tr|F1PF03|F1PF03_CANLF,tr|J9P530|J9P530_CANLF
GO:0055072	iron ion homeostasis	2 of 379 in the list(0.53%)	12 of 1716 in all the Protein(0.70%)	0.780719	tr|J9P922|J9P922_CANLF,tr|E2R2U4|E2R2U4_CANLF
GO:0006917	induction of apoptosis	4 of 379 in the list(1.06%)	23 of 1716 in all the Protein(1.34%)	0.782611	tr|Q45KI9|Q45KI9_CANLF,tr|F6XA80|F6XA80_CANLF,tr|J9NYU4|J9NYU4_CANLF,tr|A0A5F4C5D6|A0A5F4C5D6_CANLF
GO:0012502	induction of programmed cell death	4 of 379 in the list(1.06%)	23 of 1716 in all the Protein(1.34%)	0.782611	tr|Q45KI9|Q45KI9_CANLF,tr|F6XA80|F6XA80_CANLF,tr|J9NYU4|J9NYU4_CANLF,tr|A0A5F4C5D6|A0A5F4C5D6_CANLF
GO:0045926	negative regulation of growth	4 of 379 in the list(1.06%)	23 of 1716 in all the Protein(1.34%)	0.782611	tr|F1Q2K7|F1Q2K7_CANLF,tr|E2R174|E2R174_CANLF,tr|A0A5F4C5D6|A0A5F4C5D6_CANLF,tr|F1PCR1|F1PCR1_CANLF
GO:0010648	negative regulation of cell communication	20 of 379 in the list(5.28%)	103 of 1716 in all the Protein(6.00%)	0.784768	tr|E2R0X9|E2R0X9_CANLF,tr|A0A5F4BQ76|A0A5F4BQ76_CANLF,tr|E2QUL4|E2QUL4_CANLF,tr|J9NYK7|J9NYK7_CANLF,tr|E2RGF3|E2RGF3_CANLF,tr|F1PHN5|F1PHN5_CANLF,tr|A0A5F4CG76|A0A5F4CG76_CANLF,tr|E2QUV3|E2QUV3_CANLF,tr|E2RKL5|E2RKL5_CANLF,tr|J9PAD2|J9PAD2_CANLF,tr|F1PF03|F1PF03_CANLF,tr|F6X9W7|F6X9W7_CANLF,sp|O46550|CAV2_CANLF,tr|A0A5F4CK26|A0A5F4CK26_CANLF,tr|E2RTE0|E2RTE0_CANLF,tr|A0A5F4D9J7|A0A5F4D9J7_CANLF,t…
GO:0034622	cellular macromolecular complex assembly	31 of 379 in the list(8.18%)	156 of 1716 in all the Protein(9.09%)	0.786651	tr|J9P1N8|J9P1N8_CANLF,tr|J9P937|J9P937_CANLF,tr|E2RK20|E2RK20_CANLF,tr|F1PS60|F1PS60_CANLF,tr|A0A5F4BQ76|A0A5F4BQ76_CANLF,tr|E2RDF9|E2RDF9_CANLF,tr|F1PGY1|F1PGY1_CANLF,tr|E2REJ7|E2REJ7_CANLF,tr|E2R7P6|E2R7P6_CANLF,tr|E2REI7|E2REI7_CANLF,tr|A0A5F4CPF6|A0A5F4CPF6_CANLF,tr|A0A5F4BU46|A0A5F4BU46_CANLF,tr|F6Y258|F6Y258_CANLF,tr|J9NRV7|J9NRV7_CANLF,tr|J9P923|J9P923_CANLF,tr|J9NZR2|J9NZR2_CANLF,tr|F1PS…
GO:0010562	positive regulation of phosphorus metabolic process	10 of 379 in the list(2.64%)	54 of 1716 in all the Protein(3.15%)	0.787677	tr|E2R174|E2R174_CANLF,tr|E2RSQ7|E2RSQ7_CANLF,tr|J9NVU0|J9NVU0_CANLF,tr|J9NY42|J9NY42_CANLF,tr|F1P874|F1P874_CANLF,tr|A0A5F4CSQ5|A0A5F4CSQ5_CANLF,sp|P33724|CAV1_CANLF,tr|A0A5F4C707|A0A5F4C707_CANLF,tr|J9NZV5|J9NZV5_CANLF,tr|E2REH3|E2REH3_CANLF
GO:0045937	positive regulation of phosphate metabolic process	10 of 379 in the list(2.64%)	54 of 1716 in all the Protein(3.15%)	0.787677	tr|E2R174|E2R174_CANLF,tr|E2RSQ7|E2RSQ7_CANLF,tr|J9NVU0|J9NVU0_CANLF,tr|J9NY42|J9NY42_CANLF,tr|F1P874|F1P874_CANLF,tr|A0A5F4CSQ5|A0A5F4CSQ5_CANLF,sp|P33724|CAV1_CANLF,tr|A0A5F4C707|A0A5F4C707_CANLF,tr|J9NZV5|J9NZV5_CANLF,tr|E2REH3|E2REH3_CANLF
GO:0030168	platelet activation	13 of 379 in the list(3.43%)	69 of 1716 in all the Protein(4.02%)	0.78889	sp|P63091|GNAS_CANLF,tr|A0A5F4C4S3|A0A5F4C4S3_CANLF,tr|A0A5F4DEU0|A0A5F4DEU0_CANLF,tr|F1PYE3|F1PYE3_CANLF,tr|E2R886|E2R886_CANLF,tr|J9NY42|J9NY42_CANLF,tr|F1PSC2|F1PSC2_CANLF,tr|J9NRV7|J9NRV7_CANLF,sp|P49822|ALBU_CANLF,tr|J9P7A6|J9P7A6_CANLF,tr|A0A5F4CNW6|A0A5F4CNW6_CANLF,tr|F1PKR3|F1PKR3_CANLF,tr|F1PWW0|F1PWW0_CANLF
GO:0070201	regulation of establishment of protein localization	13 of 379 in the list(3.43%)	69 of 1716 in all the Protein(4.02%)	0.78889	tr|A0A5F4CNE0|A0A5F4CNE0_CANLF,tr|F1PID1|F1PID1_CANLF,tr|E2R3V7|E2R3V7_CANLF,tr|A0A5F4CNN3|A0A5F4CNN3_CANLF,tr|A0A5F4C5D6|A0A5F4C5D6_CANLF,tr|A0A5F4CX99|A0A5F4CX99_CANLF,tr|E2RLS3|E2RLS3_CANLF,tr|A0A5F4D8N3|A0A5F4D8N3_CANLF,tr|J9NRV7|J9NRV7_CANLF,tr|A0A5F4DBI9|A0A5F4DBI9_CANLF,tr|E2RSI6|E2RSI6_CANLF,tr|F1PWW0|F1PWW0_CANLF,tr|A0A140T8E6|A0A140T8E6_CANLF
GO:0045860	positive regulation of protein kinase activity	22 of 379 in the list(5.80%)	113 of 1716 in all the Protein(6.59%)	0.789476	sp|Q1HG70|MP2K2_CANLF,tr|F1PBJ2|F1PBJ2_CANLF,tr|A0A5F4C4S3|A0A5F4C4S3_CANLF,tr|F1PIK5|F1PIK5_CANLF,tr|A0A5F4CJ79|A0A5F4CJ79_CANLF,tr|A0A5F4C280|A0A5F4C280_CANLF,tr|A0A5F4CT03|A0A5F4CT03_CANLF,tr|F1Q253|F1Q253_CANLF,tr|E2REH3|E2REH3_CANLF,tr|F1PXU1|F1PXU1_CANLF,tr|E2R1P6|E2R1P6_CANLF,tr|A0A5F4D5F1|A0A5F4D5F1_CANLF,tr|E2QZV5|E2QZV5_CANLF,tr|F1PF03|F1PF03_CANLF,tr|F1PUT6|F1PUT6_CANLF,tr|F1PAP5|F1PAP…
GO:0043388	positive regulation of DNA binding	8 of 379 in the list(2.11%)	44 of 1716 in all the Protein(2.56%)	0.789652	tr|E2R3R9|E2R3R9_CANLF,tr|A0A5F4CNE0|A0A5F4CNE0_CANLF,tr|A0A5F4D0Z3|A0A5F4D0Z3_CANLF,tr|J9P530|J9P530_CANLF,tr|E2RSQ7|E2RSQ7_CANLF,tr|E2R3V7|E2R3V7_CANLF,tr|A0A5F4CG76|A0A5F4CG76_CANLF,tr|A0A140T8E6|A0A140T8E6_CANLF
GO:0048522	positive regulation of cellular process	112 of 379 in the list(29.55%)	534 of 1716 in all the Protein(31.12%)	0.790445	tr|F1Q433|F1Q433_CANLF,tr|F1PYE3|F1PYE3_CANLF,tr|A0A5F4CJ79|A0A5F4CJ79_CANLF,tr|J9PAU7|J9PAU7_CANLF,tr|A0A5F4CL11|A0A5F4CL11_CANLF,tr|E2R0Z1|E2R0Z1_CANLF,tr|F1PIF6|F1PIF6_CANLF,tr|A0A5F4DJB2|A0A5F4DJB2_CANLF,tr|E2RJI7|E2RJI7_CANLF,tr|J9NYB2|J9NYB2_CANLF,tr|E2QUV3|E2QUV3_CANLF,tr|E2R1P6|E2R1P6_CANLF,tr|F1Q298|F1Q298_CANLF,tr|J9NS46|J9NS46_CANLF,tr|E2R174|E2R174_CANLF,sp|O46550|CAV2_CANLF,tr|F1PF03…
GO:0000245	spliceosome assembly	3 of 379 in the list(0.79%)	18 of 1716 in all the Protein(1.05%)	0.795485	tr|A0A5F4BZK6|A0A5F4BZK6_CANLF,tr|E2RK20|E2RK20_CANLF,tr|E2REJ7|E2REJ7_CANLF
GO:0001936	regulation of endothelial cell proliferation	3 of 379 in the list(0.79%)	18 of 1716 in all the Protein(1.05%)	0.795485	tr|E2R174|E2R174_CANLF,sp|O46550|CAV2_CANLF,sp|P33724|CAV1_CANLF
GO:0002224	toll-like receptor signaling pathway	3 of 379 in the list(0.79%)	18 of 1716 in all the Protein(1.05%)	0.795485	tr|E2R3R9|E2R3R9_CANLF,sp|Q1HG70|MP2K2_CANLF,tr|A0A5F4CXJ9|A0A5F4CXJ9_CANLF
GO:0006022	aminoglycan metabolic process	3 of 379 in the list(0.79%)	18 of 1716 in all the Protein(1.05%)	0.795485	tr|F1PGZ1|F1PGZ1_CANLF,tr|J9NRJ0|J9NRJ0_CANLF,tr|F1PID1|F1PID1_CANLF
GO:0010594	regulation of endothelial cell migration	3 of 379 in the list(0.79%)	18 of 1716 in all the Protein(1.05%)	0.795485	tr|A0A5F4CNE0|A0A5F4CNE0_CANLF,tr|E2R174|E2R174_CANLF,tr|F1PYE3|F1PYE3_CANLF
GO:0010721	negative regulation of cell development	3 of 379 in the list(0.79%)	18 of 1716 in all the Protein(1.05%)	0.795485	tr|E2RKP7|E2RKP7_CANLF,tr|A0A5F4D0Z3|A0A5F4D0Z3_CANLF,tr|E2R9S7|E2R9S7_CANLF
GO:0030203	glycosaminoglycan metabolic process	3 of 379 in the list(0.79%)	18 of 1716 in all the Protein(1.05%)	0.795485	tr|F1PGZ1|F1PGZ1_CANLF,tr|J9NRJ0|J9NRJ0_CANLF,tr|F1PID1|F1PID1_CANLF
GO:0032434	regulation of proteasomal ubiquitin-dependent protein catabolic process	3 of 379 in the list(0.79%)	18 of 1716 in all the Protein(1.05%)	0.795485	tr|E2RLS3|E2RLS3_CANLF,tr|A0A5F4CP79|A0A5F4CP79_CANLF,tr|A0A5F4CT03|A0A5F4CT03_CANLF
GO:0042742	defense response to bacterium	3 of 379 in the list(0.79%)	18 of 1716 in all the Protein(1.05%)	0.795485	tr|A0A5F4BU46|A0A5F4BU46_CANLF,tr|F6XA80|F6XA80_CANLF,tr|J9NRV7|J9NRV7_CANLF
GO:0001655	urogenital system development	5 of 379 in the list(1.32%)	29 of 1716 in all the Protein(1.69%)	0.802036	tr|A0A5F4CB52|A0A5F4CB52_CANLF,tr|J9NZL2|J9NZL2_CANLF,tr|F1PIA3|F1PIA3_CANLF,tr|A0A5F4D0Z3|A0A5F4D0Z3_CANLF,tr|F1PCV3|F1PCV3_CANLF
GO:0006937	regulation of muscle contraction	5 of 379 in the list(1.32%)	29 of 1716 in all the Protein(1.69%)	0.802036	tr|F1PID1|F1PID1_CANLF,tr|F1PI78|F1PI78_CANLF,tr|A0A5F4C9C0|A0A5F4C9C0_CANLF,sp|P33724|CAV1_CANLF,tr|A0A5F4CJ79|A0A5F4CJ79_CANLF
GO:0017015	regulation of transforming growth factor beta receptor signaling pathway	5 of 379 in the list(1.32%)	29 of 1716 in all the Protein(1.69%)	0.802036	tr|E2R174|E2R174_CANLF,sp|O46550|CAV2_CANLF,sp|P33724|CAV1_CANLF,tr|E2RTE0|E2RTE0_CANLF,tr|F1PG13|F1PG13_CANLF
GO:0043523	regulation of neuron apoptosis	5 of 379 in the list(1.32%)	29 of 1716 in all the Protein(1.69%)	0.802036	tr|F1P874|F1P874_CANLF,tr|A0A5F4CB52|A0A5F4CB52_CANLF,tr|F1Q298|F1Q298_CANLF,tr|E2RLS3|E2RLS3_CANLF,tr|A0A5F4D0Z3|A0A5F4D0Z3_CANLF
GO:0006350	transcription	22 of 379 in the list(5.80%)	114 of 1716 in all the Protein(6.64%)	0.803608	tr|E2RJT7|E2RJT7_CANLF,tr|J9P1N8|J9P1N8_CANLF,tr|F1PDS0|F1PDS0_CANLF,tr|E2RK20|E2RK20_CANLF,tr|A0A5F4BQ76|A0A5F4BQ76_CANLF,sp|P79149|PININ_CANLF,tr|E2R7P6|E2R7P6_CANLF,tr|E2REI7|E2REI7_CANLF,tr|A0A5F4CPF6|A0A5F4CPF6_CANLF,tr|A0A5F4CEW2|A0A5F4CEW2_CANLF,tr|F1PB11|F1PB11_CANLF,tr|F6Y258|F6Y258_CANLF,tr|E2RCH8|E2RCH8_CANLF,tr|J9P923|J9P923_CANLF,tr|J9NZR2|J9NZR2_CANLF,tr|F1PWW0|F1PWW0_CANLF,tr|J9P2F…
GO:0006351	transcription, DNA-dependent	22 of 379 in the list(5.80%)	114 of 1716 in all the Protein(6.64%)	0.803608	tr|E2RJT7|E2RJT7_CANLF,tr|J9P1N8|J9P1N8_CANLF,tr|F1PDS0|F1PDS0_CANLF,tr|E2RK20|E2RK20_CANLF,tr|A0A5F4BQ76|A0A5F4BQ76_CANLF,sp|P79149|PININ_CANLF,tr|E2R7P6|E2R7P6_CANLF,tr|E2REI7|E2REI7_CANLF,tr|A0A5F4CPF6|A0A5F4CPF6_CANLF,tr|A0A5F4CEW2|A0A5F4CEW2_CANLF,tr|F1PB11|F1PB11_CANLF,tr|F6Y258|F6Y258_CANLF,tr|E2RCH8|E2RCH8_CANLF,tr|J9P923|J9P923_CANLF,tr|J9NZR2|J9NZR2_CANLF,tr|F1PWW0|F1PWW0_CANLF,tr|J9P2F…
GO:0032774	RNA biosynthetic process	22 of 379 in the list(5.80%)	114 of 1716 in all the Protein(6.64%)	0.803608	tr|E2RJT7|E2RJT7_CANLF,tr|J9P1N8|J9P1N8_CANLF,tr|F1PDS0|F1PDS0_CANLF,tr|E2RK20|E2RK20_CANLF,tr|A0A5F4BQ76|A0A5F4BQ76_CANLF,sp|P79149|PININ_CANLF,tr|E2R7P6|E2R7P6_CANLF,tr|E2REI7|E2REI7_CANLF,tr|A0A5F4CPF6|A0A5F4CPF6_CANLF,tr|A0A5F4CEW2|A0A5F4CEW2_CANLF,tr|F1PB11|F1PB11_CANLF,tr|F6Y258|F6Y258_CANLF,tr|E2RCH8|E2RCH8_CANLF,tr|J9P923|J9P923_CANLF,tr|J9NZR2|J9NZR2_CANLF,tr|F1PWW0|F1PWW0_CANLF,tr|J9P2F…
GO:0010033	response to organic substance	42 of 379 in the list(11.08%)	210 of 1716 in all the Protein(12.24%)	0.806103	tr|J9P1N8|J9P1N8_CANLF,sp|E2RG47|STT3B_CANLF,tr|A0A5F4D0Z3|A0A5F4D0Z3_CANLF,tr|F1PIK5|F1PIK5_CANLF,tr|F1PYE3|F1PYE3_CANLF,tr|A0A5F4CJ79|A0A5F4CJ79_CANLF,tr|F1PL36|F1PL36_CANLF,tr|J9P357|J9P357_CANLF,tr|E2R1P6|E2R1P6_CANLF,tr|F1PF03|F1PF03_CANLF,sp|O46550|CAV2_CANLF,tr|F1PUT6|F1PUT6_CANLF,tr|F1PAP5|F1PAP5_CANLF,sp|Q9N2J4|AQP1_CANLF,sp|P33724|CAV1_CANLF,tr|E2R0X9|E2R0X9_CANLF,sp|Q1HG70|MP2K2_CANLF,…
GO:0032880	regulation of protein localization	15 of 379 in the list(3.96%)	80 of 1716 in all the Protein(4.66%)	0.807656	tr|A0A5F4CNE0|A0A5F4CNE0_CANLF,tr|F1PID1|F1PID1_CANLF,tr|E2R3V7|E2R3V7_CANLF,tr|A0A5F4CNN3|A0A5F4CNN3_CANLF,tr|A0A5F4C5D6|A0A5F4C5D6_CANLF,tr|F1PEK5|F1PEK5_CANLF,tr|A0A5F4CX99|A0A5F4CX99_CANLF,tr|E2RLS3|E2RLS3_CANLF,tr|A0A5F4D8N3|A0A5F4D8N3_CANLF,tr|J9NRV7|J9NRV7_CANLF,tr|A0A5F4DBI9|A0A5F4DBI9_CANLF,tr|E2RSI6|E2RSI6_CANLF,tr|F1PB30|F1PB30_CANLF,tr|F1PWW0|F1PWW0_CANLF,tr|A0A140T8E6|A0A140T8E6_CANLF
GO:0001934	positive regulation of protein amino acid phosphorylation	9 of 379 in the list(2.37%)	50 of 1716 in all the Protein(2.91%)	0.808685	tr|E2R174|E2R174_CANLF,tr|E2RSQ7|E2RSQ7_CANLF,tr|J9NY42|J9NY42_CANLF,tr|F1P874|F1P874_CANLF,tr|A0A5F4CSQ5|A0A5F4CSQ5_CANLF,sp|P33724|CAV1_CANLF,tr|A0A5F4C707|A0A5F4C707_CANLF,tr|J9NZV5|J9NZV5_CANLF,tr|E2REH3|E2REH3_CANLF
GO:0010035	response to inorganic substance	9 of 379 in the list(2.37%)	50 of 1716 in all the Protein(2.91%)	0.808685	tr|Q45KI9|Q45KI9_CANLF,tr|A0A5F4D0Z3|A0A5F4D0Z3_CANLF,tr|E2RIX2|E2RIX2_CANLF,tr|J9NRG5|J9NRG5_CANLF,tr|J9NRV7|J9NRV7_CANLF,tr|J9P922|J9P922_CANLF,sp|P49822|ALBU_CANLF,sp|P33724|CAV1_CANLF,tr|A0A5F4CNW6|A0A5F4CNW6_CANLF
GO:0010769	regulation of cell morphogenesis involved in differentiation	8 of 379 in the list(2.11%)	45 of 1716 in all the Protein(2.62%)	0.810946	tr|F1P874|F1P874_CANLF,sp|Q1HG70|MP2K2_CANLF,tr|E2R1Q1|E2R1Q1_CANLF,tr|F1P9U4|F1P9U4_CANLF,tr|F6UT09|F6UT09_CANLF,tr|E2RTE0|E2RTE0_CANLF,tr|E2QY27|E2QY27_CANLF,tr|E2RMC8|E2RMC8_CANLF
GO:0008217	regulation of blood pressure	4 of 379 in the list(1.06%)	24 of 1716 in all the Protein(1.40%)	0.811335	tr|E2RGF3|E2RGF3_CANLF,sp|Q9N2J4|AQP1_CANLF,tr|E2R174|E2R174_CANLF,tr|F1PCV3|F1PCV3_CANLF
GO:0009165	nucleotide biosynthetic process	4 of 379 in the list(1.06%)	24 of 1716 in all the Protein(1.40%)	0.811335	sp|Q9N2J4|AQP1_CANLF,sp|P30803|ADCY5_CANLF,tr|J9P7A6|J9P7A6_CANLF,tr|A0A5F4DJV1|A0A5F4DJV1_CANLF
GO:0032944	regulation of mononuclear cell proliferation	4 of 379 in the list(1.06%)	24 of 1716 in all the Protein(1.40%)	0.811335	tr|E2R1P6|E2R1P6_CANLF,tr|E2QZV5|E2QZV5_CANLF,tr|A0A5F4D0Z3|A0A5F4D0Z3_CANLF,tr|A0A5F4C4S3|A0A5F4C4S3_CANLF
GO:0045792	negative regulation of cell size	4 of 379 in the list(1.06%)	24 of 1716 in all the Protein(1.40%)	0.811335	tr|E2R0X9|E2R0X9_CANLF,tr|E2R174|E2R174_CANLF,tr|A0A5F4C5D6|A0A5F4C5D6_CANLF,tr|F1PCR1|F1PCR1_CANLF
GO:0050670	regulation of lymphocyte proliferation	4 of 379 in the list(1.06%)	24 of 1716 in all the Protein(1.40%)	0.811335	tr|E2R1P6|E2R1P6_CANLF,tr|E2QZV5|E2QZV5_CANLF,tr|A0A5F4D0Z3|A0A5F4D0Z3_CANLF,tr|A0A5F4C4S3|A0A5F4C4S3_CANLF
GO:0060284	regulation of cell development	20 of 379 in the list(5.28%)	105 of 1716 in all the Protein(6.12%)	0.813872	sp|Q1HG70|MP2K2_CANLF,tr|F1P9U4|F1P9U4_CANLF,tr|A0A5F4D0Z3|A0A5F4D0Z3_CANLF,tr|E2QY27|E2QY27_CANLF,tr|E2RMC8|E2RMC8_CANLF,tr|A0A5F4CT03|A0A5F4CT03_CANLF,tr|A0A5F4CWR5|A0A5F4CWR5_CANLF,tr|A0A5F4CFW2|A0A5F4CFW2_CANLF,tr|F6UT09|F6UT09_CANLF,tr|J9NZR2|J9NZR2_CANLF,tr|F1PGZ1|F1PGZ1_CANLF,tr|E2RKP7|E2RKP7_CANLF,tr|E2R1Q1|E2R1Q1_CANLF,tr|E2RTE0|E2RTE0_CANLF,tr|A0A5F4C5D6|A0A5F4C5D6_CANLF,tr|F1P874|F1P87…
GO:0040029	regulation of gene expression, epigenetic	7 of 379 in the list(1.85%)	40 of 1716 in all the Protein(2.33%)	0.814344	tr|F1PBJ5|F1PBJ5_CANLF,tr|J9PAU7|J9PAU7_CANLF,tr|E2RCZ7|E2RCZ7_CANLF,tr|J9PB22|J9PB22_CANLF,tr|J9NUK0|J9NUK0_CANLF,tr|J9NUL0|J9NUL0_CANLF,tr|E2QX15|E2QX15_CANLF
GO:0046822	regulation of nucleocytoplasmic transport	7 of 379 in the list(1.85%)	40 of 1716 in all the Protein(2.33%)	0.814344	tr|A0A5F4CNE0|A0A5F4CNE0_CANLF,tr|E2RLS3|E2RLS3_CANLF,tr|F1PID1|F1PID1_CANLF,tr|A0A5F4D4Q1|A0A5F4D4Q1_CANLF,tr|E2R3V7|E2R3V7_CANLF,tr|F1PWW0|F1PWW0_CANLF,tr|A0A140T8E6|A0A140T8E6_CANLF
GO:0000387	spliceosomal snRNP biogenesis	2 of 379 in the list(0.53%)	13 of 1716 in all the Protein(0.76%)	0.818382	tr|E2RCA5|E2RCA5_CANLF,tr|E2R4I0|E2R4I0_CANLF
GO:0002761	regulation of myeloid leukocyte differentiation	2 of 379 in the list(0.53%)	13 of 1716 in all the Protein(0.76%)	0.818382	tr|A0A5F4C4T7|A0A5F4C4T7_CANLF,tr|A0A5F4D0Z3|A0A5F4D0Z3_CANLF
GO:0007272	ensheathment of neurons	2 of 379 in the list(0.53%)	13 of 1716 in all the Protein(0.76%)	0.818382	tr|A0A5F4DIT8|A0A5F4DIT8_CANLF,tr|A0A5F4C280|A0A5F4C280_CANLF
GO:0008366	axon ensheathment	2 of 379 in the list(0.53%)	13 of 1716 in all the Protein(0.76%)	0.818382	tr|A0A5F4DIT8|A0A5F4DIT8_CANLF,tr|A0A5F4C280|A0A5F4C280_CANLF
GO:0010977	negative regulation of neuron projection development	2 of 379 in the list(0.53%)	13 of 1716 in all the Protein(0.76%)	0.818382	sp|P30803|ADCY5_CANLF,tr|A0A5F4CWR5|A0A5F4CWR5_CANLF
GO:0016202	regulation of striated muscle tissue development	2 of 379 in the list(0.53%)	13 of 1716 in all the Protein(0.76%)	0.818382	tr|J9P041|J9P041_CANLF,tr|A0A5F4D0Z3|A0A5F4D0Z3_CANLF
GO:0030111	regulation of Wnt receptor signaling pathway	2 of 379 in the list(0.53%)	13 of 1716 in all the Protein(0.76%)	0.818382	tr|A0A5F4D5F1|A0A5F4D5F1_CANLF,tr|J9PAD2|J9PAD2_CANLF
GO:0030218	erythrocyte differentiation	2 of 379 in the list(0.53%)	13 of 1716 in all the Protein(0.76%)	0.818382	tr|A0A5F4CEW2|A0A5F4CEW2_CANLF,tr|A0A5F4C4T7|A0A5F4C4T7_CANLF
GO:0048634	regulation of muscle development	2 of 379 in the list(0.53%)	13 of 1716 in all the Protein(0.76%)	0.818382	tr|J9P041|J9P041_CANLF,tr|A0A5F4D0Z3|A0A5F4D0Z3_CANLF
GO:0050772	positive regulation of axonogenesis	2 of 379 in the list(0.53%)	13 of 1716 in all the Protein(0.76%)	0.818382	tr|F1P874|F1P874_CANLF,sp|Q1HG70|MP2K2_CANLF
GO:0006338	chromatin remodeling	6 of 379 in the list(1.58%)	35 of 1716 in all the Protein(2.04%)	0.819299	tr|A0A5F4CPF6|A0A5F4CPF6_CANLF,tr|E2RRL7|E2RRL7_CANLF,tr|F1PBJ5|F1PBJ5_CANLF,tr|J9PAU7|J9PAU7_CANLF,tr|E2QXC6|E2QXC6_CANLF,tr|A0A5F4CY98|A0A5F4CY98_CANLF
GO:0040007	growth	6 of 379 in the list(1.58%)	35 of 1716 in all the Protein(2.04%)	0.819299	sp|P63091|GNAS_CANLF,tr|F1PB11|F1PB11_CANLF,tr|E2RA21|E2RA21_CANLF,tr|E2RQV7|E2RQV7_CANLF,tr|J9NZR2|J9NZR2_CANLF,tr|A0A5F4CYQ8|A0A5F4CYQ8_CANLF
[truncated: 387 more rows]

## Sheet: Cellular_Component
GO ID	Gene Ontology term	Cluster frequency	Protein frequency of use	P-value	Proteins
[truncated: 363 more rows]

[truncated: 1 more sheets: Molecular_Function]
