# Supplementary material for: Phosphoproteomics to Characterize Host Response During H3N2 Canine Influenza Virus Infection of Dog Lung
Source: Front Vet Sci. 2020 Dec 3;7:585071. doi: 10.3389/fvets.2020.585071 (PMC7744373; doi:10.3389/fvets.2020.585071)
Supplement: Supplementary file 1 [file Data_Sheet_1.ZIP › Project_data/Enrichment/Pathway_enrichment/WT-Ctrl_Pathway_enrichment/WT-Ctrl.path.xlsx]

## Sheet: Sheet1
#Pathway	Sample1	Sample2	Pvalue	Pathway ID	Proteins	KOs
Adherens junction	20	48	0.00180974	ko04520	tr|E2R9S7|E2R9S7_CANLF;tr|F1PND0|F1PND0_CANLF;tr|E2R434|E2R434_CANLF;tr|F1P7S2|F1P7S2_CANLF;tr|A0A5F4D662|A0A5F4D662_CANLF;tr|A0A5F4D0Z3|A0A5F4D0Z3_CANLF;sp|O97758|ZO1_CANLF;tr|F1PHJ6|F1PHJ6_CANLF;tr|E2REU8|E2REU8_CANLF;tr|F1PL36|F1PL36_CANLF;tr|A0A5F4D0W8|A0A5F4D0W8_CANLF;tr|F1PKR3|F1PKR3_CANLF;tr|F1PF03|F1PF03_CANLF;tr|A0A5F4DEY9|A0A5F4DEY9_CANLF;tr|A0A5F4C280|A0A5F4C280_CANLF;tr|E2RRM5|E2RRM5_…	K05691+K06086+K05690+K05699+K04237+K02105+K05701+K06084+K06082+K05627+K05700+K04361+K05702+K08889+K04427
Tight junction	25	68	0.00405666	ko04530	tr|A0A5F4D6R1|A0A5F4D6R1_CANLF;tr|F1PAP5|F1PAP5_CANLF;tr|E2R9S7|E2R9S7_CANLF;tr|J9P749|J9P749_CANLF;tr|F1PVV7|F1PVV7_CANLF;tr|F1Q2K7|F1Q2K7_CANLF;tr|F1P7S2|F1P7S2_CANLF;tr|A0A5F4D662|A0A5F4D662_CANLF;tr|A0A5F4D0Z3|A0A5F4D0Z3_CANLF;sp|O97758|ZO1_CANLF;tr|A0A5F4CD60|A0A5F4CD60_CANLF;tr|F1PXU1|F1PXU1_CANLF;tr|J9P296|J9P296_CANLF;tr|F1Q253|F1Q253_CANLF;tr|F1PJ01|F1PJ01_CANLF;tr|A0A5F4C280|A0A5F4C280_…	K01110+K06114+K05691+K06098+K10352+K05629+K05699+K04237+K02105+K05701+K06107+K06115+K06087+K06088+K05702+K06092
Acute myeloid leukemia	8	14	0.0047901	ko05221	tr|A0A5F4C5D6|A0A5F4C5D6_CANLF;tr|Q45KI9|Q45KI9_CANLF;tr|E2RPA3|E2RPA3_CANLF;tr|A0A140T8E6|A0A140T8E6_CANLF;sp|Q1HG70|MP2K2_CANLF;tr|A0A5F4C4S3|A0A5F4C4S3_CANLF;tr|F1P874|F1P874_CANLF;tr|E2RRA9|E2RRA9_CANLF	K10054+K02158+K07205+K10056+K04369+K03099+K04365+K02649
Endometrial cancer	9	18	0.00876086	ko05213	tr|A0A5F4D6R1|A0A5F4D6R1_CANLF;tr|E2R9S7|E2R9S7_CANLF;tr|A0A5F4D0Z3|A0A5F4D0Z3_CANLF;tr|Q45KI9|Q45KI9_CANLF;tr|F1PF03|F1PF03_CANLF;sp|Q1HG70|MP2K2_CANLF;tr|A0A5F4C4S3|A0A5F4C4S3_CANLF;tr|F1P874|F1P874_CANLF;tr|E2RRA9|E2RRA9_CANLF	K01110+K05691+K02105+K02158+K04361+K04369+K03099+K04365+K02649
Leukocyte transendothelial migration	20	57	0.0173109	ko04670	tr|J9P5X9|J9P5X9_CANLF;tr|E2R9S7|E2R9S7_CANLF;tr|E2RSI6|E2RSI6_CANLF;tr|E2R434|E2R434_CANLF;tr|F1P7S2|F1P7S2_CANLF;tr|A0A5F4D0Z3|A0A5F4D0Z3_CANLF;tr|F1PUT6|F1PUT6_CANLF;tr|E2QUL4|E2QUL4_CANLF;tr|F1PKR3|F1PKR3_CANLF;tr|F6UT09|F6UT09_CANLF;tr|J9P296|J9P296_CANLF;tr|Q9N0W3|Q9N0W3_CANLF;tr|E2RRM5|E2RRM5_CANLF;tr|F6V544|F6V544_CANLF;tr|F6Y429|F6Y429_CANLF;tr|E2RRA9|E2RRA9_CANLF;tr|F1PCR1|F1PCR1_CANLF;…	K05732+K05691+K08007+K05690+K05699+K02105+K05760+K05700+K08013+K06087+K06088+K05702+K02649+K06787
Regulation of actin cytoskeleton	27	83	0.0182172	ko04810	tr|J9P820|J9P820_CANLF;tr|A0A5F4DF90|A0A5F4DF90_CANLF;tr|J9P5X9|J9P5X9_CANLF;tr|E2RSI6|E2RSI6_CANLF;tr|F1PID1|F1PID1_CANLF;tr|F1PVV7|F1PVV7_CANLF;tr|F1Q2K7|F1Q2K7_CANLF;tr|F1P7S2|F1P7S2_CANLF;tr|E2REH3|E2REH3_CANLF;tr|F1PUT6|F1PUT6_CANLF;tr|E2QUL4|E2QUL4_CANLF;tr|F1PL36|F1PL36_CANLF;tr|E2R0Z1|E2R0Z1_CANLF;tr|J9NVU0|J9NVU0_CANLF;tr|F1PKR3|F1PKR3_CANLF;tr|F1PF03|F1PF03_CANLF;tr|E2R1Q1|E2R1Q1_CANLF;…	K05745+K04410+K05732+K08007+K05742+K10352+K07532+K05699+K04409+K05760+K05627+K05729+K06485+K05700+K04361+K05766+K04369+K00907+K03099+K04365+K05743+K02649+K05717
NOD-like receptor signaling pathway	8	17	0.0205301	ko04621	tr|E2RLS3|E2RLS3_CANLF;tr|F1PGY1|F1PGY1_CANLF;tr|E2RQV5|E2RQV5_CANLF;tr|A0A5F4CMN1|A0A5F4CMN1_CANLF;tr|A0A5F4CWJ6|A0A5F4CWJ6_CANLF;tr|F1Q433|F1Q433_CANLF;tr|E2RI72|E2RI72_CANLF;tr|E2R3R9|E2R3R9_CANLF	K04079+K12792+K12796+K12804+K08727+K04427
Insulin signaling pathway	15	41	0.025391	ko04910	tr|A0A5F4D6R1|A0A5F4D6R1_CANLF;tr|F1PND0|F1PND0_CANLF;tr|E2QZV5|E2QZV5_CANLF;tr|Q45KI9|Q45KI9_CANLF;tr|A0A5F4C246|A0A5F4C246_CANLF;tr|A0A5F4DEY9|A0A5F4DEY9_CANLF;tr|E2RPA3|E2RPA3_CANLF;tr|A0A5F4CNS5|A0A5F4CNS5_CANLF;tr|J9PAP3|J9PAP3_CANLF;sp|Q1HG70|MP2K2_CANLF;tr|A0A5F4C4S3|A0A5F4C4S3_CANLF;tr|F1P874|F1P874_CANLF;tr|E2RRA9|E2RRA9_CANLF;tr|J9P1N8|J9P1N8_CANLF;tr|J9NS46|J9NS46_CANLF	K00665+K06086+K04739+K02158+K07196+K07205+K07207+K04369+K03099+K04365+K02649+K07199
Prostate cancer	10	24	0.0257115	ko05215	tr|A0A5F4D6R1|A0A5F4D6R1_CANLF;tr|E2RLS3|E2RLS3_CANLF;tr|A0A5F4D0Z3|A0A5F4D0Z3_CANLF;tr|F1PGY1|F1PGY1_CANLF;tr|Q45KI9|Q45KI9_CANLF;tr|F1PF03|F1PF03_CANLF;sp|Q1HG70|MP2K2_CANLF;tr|A0A5F4C4S3|A0A5F4C4S3_CANLF;tr|F1P874|F1P874_CANLF;tr|E2RRA9|E2RRA9_CANLF	K01110+K04079+K02105+K02158+K04361+K04369+K03099+K04365+K02649
Dorso-ventral axis formation	5	9	0.0305731	ko04320	tr|J9P3Q9|J9P3Q9_CANLF;tr|E2RSQ3|E2RSQ3_CANLF;tr|F1PF03|F1PF03_CANLF;tr|A0A5F4C4S3|A0A5F4C4S3_CANLF;tr|A0A5F4CNN3|A0A5F4CNN3_CANLF	K02360+K03102+K04361+K03099+K02857
Melanoma	6	12	0.0320577	ko05218	tr|A0A5F4D6R1|A0A5F4D6R1_CANLF;tr|Q45KI9|Q45KI9_CANLF;tr|F1PF03|F1PF03_CANLF;sp|Q1HG70|MP2K2_CANLF;tr|F1P874|F1P874_CANLF;tr|E2RRA9|E2RRA9_CANLF	K01110+K02158+K04361+K04369+K04365+K02649
Neuroactive ligand-receptor interaction	5	10	0.0501819	ko04080	tr|A0A5F4D662|A0A5F4D662_CANLF;tr|F1P7Q6|F1P7Q6_CANLF;tr|A0A5F4C280|A0A5F4C280_CANLF;tr|F1PI78|F1PI78_CANLF;tr|F1Q298|F1Q298_CANLF	K04237+K04590+K04577+K05771
ErbB signaling pathway	10	27	0.0583148	ko04012	tr|A0A5F4DF90|A0A5F4DF90_CANLF;tr|E2REH3|E2REH3_CANLF;tr|Q45KI9|Q45KI9_CANLF;tr|F1PF03|F1PF03_CANLF;tr|E2RPA3|E2RPA3_CANLF;sp|Q1HG70|MP2K2_CANLF;tr|A0A5F4CJ79|A0A5F4CJ79_CANLF;tr|A0A5F4C4S3|A0A5F4C4S3_CANLF;tr|F1P874|F1P874_CANLF;tr|E2RRA9|E2RRA9_CANLF	K04410+K04409+K02158+K04361+K07205+K04369+K04515+K03099+K04365+K02649
Progesterone-mediated oocyte maturation	7	17	0.0630923	ko04914	tr|E2QY29|E2QY29_CANLF;tr|E2RLS3|E2RLS3_CANLF;tr|F1PGY1|F1PGY1_CANLF;tr|A0A5F4CXJ9|A0A5F4CXJ9_CANLF;tr|F1P874|F1P874_CANLF;tr|E2RRA9|E2RRA9_CANLF;sp|P30803|ADCY5_CANLF	K02087+K04079+K04373+K04365+K02649+K08045
Non-small cell lung cancer	6	14	0.0695832	ko05223	tr|Q45KI9|Q45KI9_CANLF;tr|F1PF03|F1PF03_CANLF;sp|Q1HG70|MP2K2_CANLF;tr|A0A5F4C4S3|A0A5F4C4S3_CANLF;tr|F1P874|F1P874_CANLF;tr|E2RRA9|E2RRA9_CANLF	K02158+K04361+K04369+K03099+K04365+K02649
MAPK signaling pathway	17	54	0.0734719	ko04010	tr|A0A5F4DF90|A0A5F4DF90_CANLF;tr|F1PYE3|F1PYE3_CANLF;tr|F1PWW0|F1PWW0_CANLF;tr|A0A5F4C0Y2|A0A5F4C0Y2_CANLF;tr|E2REH3|E2REH3_CANLF;tr|E2RE02|E2RE02_CANLF;tr|J9NY42|J9NY42_CANLF;tr|A0A5F4CXJ9|A0A5F4CXJ9_CANLF;tr|F1PF03|F1PF03_CANLF;sp|Q1HG70|MP2K2_CANLF;tr|J9P5S3|J9P5S3_CANLF;tr|A0A5F4CUX4|A0A5F4CUX4_CANLF;tr|A0A5F4CCM0|A0A5F4CCM0_CANLF;tr|J9NVP2|J9NVP2_CANLF;tr|A0A5F4C4S3|A0A5F4C4S3_CANLF;tr|F1P8…	K04410+K04455+K04437+K04380+K04409+K04436+K04439+K04373+K04361+K04369+K04387+K04407+K04381+K03099+K04365+K04427
VEGF signaling pathway	8	21	0.0745154	ko04370	tr|F1PYE3|F1PYE3_CANLF;tr|F1PUT6|F1PUT6_CANLF;tr|E2QUL4|E2QUL4_CANLF;tr|Q45KI9|Q45KI9_CANLF;sp|Q1HG70|MP2K2_CANLF;tr|F6V544|F6V544_CANLF;tr|E2RRA9|E2RRA9_CANLF;tr|E2RTE0|E2RTE0_CANLF	K04455+K05760+K02158+K04369+K02649
RIG-I-like receptor signaling pathway	4	8	0.0796425	ko04622	tr|A0A5F4CDU8|A0A5F4CDU8_CANLF;tr|E2R3V7|E2R3V7_CANLF;tr|F1PIK5|F1PIK5_CANLF;tr|E2R3R9|E2R3R9_CANLF	K02861+K12648+K02373+K04427
Vascular smooth muscle contraction	15	47	0.0808158	ko04270	tr|F1PVV7|F1PVV7_CANLF;tr|F1Q2K7|F1Q2K7_CANLF;tr|F1PBZ1|F1PBZ1_CANLF;tr|A0A5F4BSP1|A0A5F4BSP1_CANLF;tr|F1PW86|F1PW86_CANLF;tr|F1PJ01|F1PJ01_CANLF;sp|Q1HG70|MP2K2_CANLF;tr|F1PIF6|F1PIF6_CANLF;sp|P63091|GNAS_CANLF;tr|A0A5F4CNW6|A0A5F4CNW6_CANLF;tr|F1P874|F1P874_CANLF;tr|F1PI78|F1PI78_CANLF;tr|A0A5F4CXZ9|A0A5F4CXZ9_CANLF;sp|P30803|ADCY5_CANLF;tr|F1PYS6|F1PYS6_CANLF	K10352+K07532+K12327+K04958+K04369+K00907+K04632+K04960+K04365+K04577+K12751+K08045
Gap junction	9	26	0.103728	ko04540	tr|E2QY29|E2QY29_CANLF;sp|O97758|ZO1_CANLF;tr|F1PF03|F1PF03_CANLF;tr|F1PW86|F1PW86_CANLF;sp|Q1HG70|MP2K2_CANLF;tr|A0A5F4C4S3|A0A5F4C4S3_CANLF;sp|P63091|GNAS_CANLF;tr|A0A5F4CNW6|A0A5F4CNW6_CANLF;sp|P30803|ADCY5_CANLF	K02087+K05701+K04361+K04958+K04369+K03099+K04632+K04960+K08045
Thyroid cancer	4	9	0.118898	ko05216	tr|A0A5F4D0Z3|A0A5F4D0Z3_CANLF;sp|Q1HG70|MP2K2_CANLF;tr|E2RQX1|E2RQX1_CANLF;tr|F1P874|F1P874_CANLF	K02105+K04369+K09288+K04365
Bladder cancer	4	9	0.118898	ko05219	tr|F6X9Y6|F6X9Y6_CANLF;tr|F1PF03|F1PF03_CANLF;sp|Q1HG70|MP2K2_CANLF;tr|F1P874|F1P874_CANLF	K04659+K04361+K04369+K04365
mTOR signaling pathway	6	16	0.124611	ko04150	tr|A0A5F4CXJ9|A0A5F4CXJ9_CANLF;tr|E2RPA3|E2RPA3_CANLF;tr|A0A5F4CNS5|A0A5F4CNS5_CANLF;tr|F1P874|F1P874_CANLF;tr|A0A5F4CH02|A0A5F4CH02_CANLF;tr|E2RRA9|E2RRA9_CANLF	K04373+K07205+K07207+K04365+K03258+K02649
Focal adhesion	27	98	0.124772	ko04510	tr|A0A5F4DF90|A0A5F4DF90_CANLF;tr|A0A5F4D6R1|A0A5F4D6R1_CANLF;tr|J9P5X9|J9P5X9_CANLF;tr|J9P614|J9P614_CANLF;sp|P33724|CAV1_CANLF;tr|F1P7S2|F1P7S2_CANLF;tr|A0A5F4D0Z3|A0A5F4D0Z3_CANLF;tr|F1PWW0|F1PWW0_CANLF;tr|E2REH3|E2REH3_CANLF;tr|F1PUT6|F1PUT6_CANLF;tr|F1PSC2|F1PSC2_CANLF;tr|F6X9Y6|F6X9Y6_CANLF;tr|E2QUL4|E2QUL4_CANLF;tr|Q45KI9|Q45KI9_CANLF;tr|J9NVU0|J9NVU0_CANLF;tr|F1PKR3|F1PKR3_CANLF;tr|F1PF03…	K04410+K01110+K05732+K06240+K06278+K05699+K02105+K04437+K04409+K05760+K06271+K04659+K02158+K06485+K05700+K04361+K00907+K03099+K12958+K06237+K04365+K02649+K05717
Glioma	7	20	0.136853	ko05214	tr|A0A5F4D6R1|A0A5F4D6R1_CANLF;tr|F1PF03|F1PF03_CANLF;sp|Q1HG70|MP2K2_CANLF;tr|A0A5F4CJ79|A0A5F4CJ79_CANLF;tr|A0A5F4C4S3|A0A5F4C4S3_CANLF;tr|F1P874|F1P874_CANLF;tr|E2RRA9|E2RRA9_CANLF	K01110+K04361+K04369+K04515+K03099+K04365+K02649
Hepatitis C	9	28	0.151559	ko05160	tr|A0A5F4CDU8|A0A5F4CDU8_CANLF;tr|E2R3V7|E2R3V7_CANLF;tr|Q45KI9|Q45KI9_CANLF;tr|J9P296|J9P296_CANLF;tr|F1PF03|F1PF03_CANLF;tr|Q9N0W3|Q9N0W3_CANLF;tr|A0A5F4C4S3|A0A5F4C4S3_CANLF;tr|F1P874|F1P874_CANLF;tr|E2RRA9|E2RRA9_CANLF	K02861+K12648+K02158+K06087+K04361+K06088+K03099+K04365+K02649
Renal cell carcinoma	6	17	0.158166	ko05211	tr|A0A5F4DF90|A0A5F4DF90_CANLF;tr|E2REH3|E2REH3_CANLF;sp|Q1HG70|MP2K2_CANLF;tr|A0A5F4C4S3|A0A5F4C4S3_CANLF;tr|F1P874|F1P874_CANLF;tr|E2RRA9|E2RRA9_CANLF	K04410+K04409+K04369+K03099+K04365+K02649
Pancreatic cancer	6	17	0.158166	ko05212	tr|J9P5X9|J9P5X9_CANLF;tr|Q45KI9|Q45KI9_CANLF;tr|E2R0Z1|E2R0Z1_CANLF;tr|F1PF03|F1PF03_CANLF;tr|F1P874|F1P874_CANLF;tr|E2RRA9|E2RRA9_CANLF	K08773+K02158+K05729+K04361+K04365+K02649
Pancreatic secretion	8	25	0.174582	ko04972	tr|A0A5F4C9C0|A0A5F4C9C0_CANLF;tr|F1PID1|F1PID1_CANLF;tr|F1PIB8|F1PIB8_CANLF;tr|F1PW86|F1PW86_CANLF;tr|A0A5F4CSQ5|A0A5F4CSQ5_CANLF;sp|P63091|GNAS_CANLF;tr|A0A5F4CNW6|A0A5F4CNW6_CANLF;sp|P30803|ADCY5_CANLF	K05853+K05742+K07901+K04958+K05850+K04632+K04960+K08045
SNARE interactions in vesicular transport	3	7	0.189907	ko04130	tr|A0A5F4C0Q0|A0A5F4C0Q0_CANLF;tr|A0A5F4D5G0|A0A5F4D5G0_CANLF;tr|A0A5F4DBI9|A0A5F4DBI9_CANLF	K08517+K08504+K13505
RNA transport	17	62	0.201816	ko03013	tr|A0A5F4C4T7|A0A5F4C4T7_CANLF;tr|J9NW32|J9NW32_CANLF;tr|E2RCA5|E2RCA5_CANLF;tr|J9P357|J9P357_CANLF;tr|E2RFM7|E2RFM7_CANLF;tr|J9P504|J9P504_CANLF;tr|E2RPA3|E2RPA3_CANLF;tr|E2R334|E2R334_CANLF;tr|A0A5F4CJL3|A0A5F4CJL3_CANLF;tr|A0A5F4D555|A0A5F4D555_CANLF;tr|A0A5F4CH02|A0A5F4CH02_CANLF;tr|F1PVT1|F1PVT1_CANLF;tr|A0A5F4DIQ5|A0A5F4DIQ5_CANLF;tr|F6V4W0|F6V4W0_CANLF;tr|F6XRK3|F6XRK3_CANLF;sp|P79149|PINI…	K12875+K14314+K14292+K03260+K13171+K03243+K07205+K14285+K12172+K03258+K05019+K14326+K03240+K11131+K13114+K14297
Colorectal cancer	4	11	0.215614	ko05210	tr|A0A5F4D0Z3|A0A5F4D0Z3_CANLF;tr|Q45KI9|Q45KI9_CANLF;tr|F1P874|F1P874_CANLF;tr|E2RRA9|E2RRA9_CANLF	K02105+K02158+K04365+K02649
Epithelial cell signaling in Helicobacter pylori infection	4	11	0.215614	ko05120	tr|E2REH3|E2REH3_CANLF;sp|O97758|ZO1_CANLF;tr|F1PF03|F1PF03_CANLF;tr|E2RI72|E2RI72_CANLF	K04409+K05701+K04361+K08727
Endocytosis	19	71	0.217157	ko04144	tr|A0A5F4C5D6|A0A5F4C5D6_CANLF;sp|P33724|CAV1_CANLF;tr|J9NW32|J9NW32_CANLF;tr|E2RH35|E2RH35_CANLF;tr|A0A5F4D662|A0A5F4D662_CANLF;tr|F1PNP7|F1PNP7_CANLF;tr|O46880|O46880_CANLF;tr|J9NY42|J9NY42_CANLF;tr|F1PF03|F1PF03_CANLF;tr|A0A5F4C280|A0A5F4C280_CANLF;sp|O46550|CAV2_CANLF;tr|A0A5F4CK26|A0A5F4CK26_CANLF;tr|F1PVE5|F1PVE5_CANLF;tr|E2R8Q3|E2R8Q3_CANLF;tr|F1PK11|F1PK11_CANLF;tr|F6X9W7|F6X9W7_CANLF;tr|…	K10054+K06278+K12495+K11839+K04237+K12469+K06751+K04439+K04361+K12958+K12470+K12196+K12487+K12477+K12483+K08291+K10591+K12192
Glycosaminoglycan biosynthesis - keratan sulfate	1	1	0.223289	ko00533	tr|F1PGZ1|F1PGZ1_CANLF	K07966
Glycosphingolipid biosynthesis - lacto and neolacto series	1	1	0.223289	ko00601	tr|F1PGZ1|F1PGZ1_CANLF	K07966
Non-homologous end-joining	1	1	0.223289	ko03450	tr|J9P1R2|J9P1R2_CANLF	K10980
Basal cell carcinoma	1	1	0.223289	ko05217	tr|A0A5F4D0Z3|A0A5F4D0Z3_CANLF	K02105
Toll-like receptor signaling pathway	5	15	0.228356	ko04620	tr|A0A5F4CDU8|A0A5F4CDU8_CANLF;tr|F1PIK5|F1PIK5_CANLF;sp|Q1HG70|MP2K2_CANLF;tr|E2RRA9|E2RRA9_CANLF;tr|E2R3R9|E2R3R9_CANLF	K02861+K02373+K04369+K02649+K04427
Pathways in cancer	20	76	0.233958	ko05200	tr|A0A5F4D6R1|A0A5F4D6R1_CANLF;tr|J9P5X9|J9P5X9_CANLF;tr|A0A5F4C5D6|A0A5F4C5D6_CANLF;tr|J9P614|J9P614_CANLF;tr|E2R9S7|E2R9S7_CANLF;tr|E2RLS3|E2RLS3_CANLF;tr|A0A5F4D0Z3|A0A5F4D0Z3_CANLF;tr|F1PGY1|F1PGY1_CANLF;tr|F1PIK5|F1PIK5_CANLF;tr|Q45KI9|Q45KI9_CANLF;tr|J9NVU0|J9NVU0_CANLF;tr|F1PF03|F1PF03_CANLF;tr|A0A140T8E6|A0A140T8E6_CANLF;sp|Q1HG70|MP2K2_CANLF;tr|A0A5F4C4S3|A0A5F4C4S3_CANLF;tr|E2RQX1|E2RQX…	K01110+K08773+K10054+K06240+K05691+K04079+K02105+K02373+K02158+K06485+K04361+K10056+K04369+K03099+K09288+K06237+K04365+K02649+K05717
Phosphatidylinositol signaling system	8	27	0.239605	ko04070	tr|F1PWW8|F1PWW8_CANLF;tr|A0A5F4D6R1|A0A5F4D6R1_CANLF;tr|A0A5F4D8L2|A0A5F4D8L2_CANLF;tr|F1PW86|F1PW86_CANLF;tr|E2R185|E2R185_CANLF;tr|A0A5F4CNW6|A0A5F4CNW6_CANLF;tr|E2RRA9|E2RRA9_CANLF;tr|A0A5F4BQ52|A0A5F4BQ52_CANLF	K00911+K01110+K00923+K04958+K00981+K04960+K02649+K13711
GnRH signaling pathway	8	27	0.239605	ko04912	tr|F1PF03|F1PF03_CANLF;tr|F1PW86|F1PW86_CANLF;sp|Q1HG70|MP2K2_CANLF;tr|A0A5F4CJ79|A0A5F4CJ79_CANLF;tr|A0A5F4C4S3|A0A5F4C4S3_CANLF;sp|P63091|GNAS_CANLF;tr|A0A5F4CNW6|A0A5F4CNW6_CANLF;sp|P30803|ADCY5_CANLF	K04361+K04958+K04369+K04515+K03099+K04632+K04960+K08045
Bacterial invasion of epithelial cells	12	44	0.262819	ko05100	tr|E2R9S7|E2R9S7_CANLF;sp|P33724|CAV1_CANLF;tr|A0A5F4D0Z3|A0A5F4D0Z3_CANLF;tr|F1PUU5|F1PUU5_CANLF;tr|F1PUT6|F1PUT6_CANLF;tr|E2QUL4|E2QUL4_CANLF;tr|F1PKR3|F1PKR3_CANLF;sp|O46550|CAV2_CANLF;tr|F6V544|F6V544_CANLF;tr|E2RRA9|E2RRA9_CANLF;tr|E2RTE0|E2RTE0_CANLF;tr|A0A5F4D5S9|A0A5F4D5S9_CANLF	K05691+K06278+K02105+K13738+K05760+K05700+K12958+K02649+K05717
Hypertrophic cardiomyopathy (HCM)	10	36	0.269446	ko05410	tr|A0A5F4C9C0|A0A5F4C9C0_CANLF;tr|J9NSW5|J9NSW5_CANLF;tr|F1PVV7|F1PVV7_CANLF;tr|F1PCV3|F1PCV3_CANLF;tr|J9NVU0|J9NVU0_CANLF;tr|E2RDU7|E2RDU7_CANLF;tr|F1PJ01|F1PJ01_CANLF;tr|F1P8F3|F1P8F3_CANLF;tr|J9P1N8|J9P1N8_CANLF;tr|F1PYS6|F1PYS6_CANLF	K05853+K12641+K10352+K01283+K06485+K12567+K10366+K07199
p53 signaling pathway	4	12	0.27005	ko04115	tr|A0A5F4D6R1|A0A5F4D6R1_CANLF;tr|E2QY29|E2QY29_CANLF;tr|F6X9Y6|F6X9Y6_CANLF;tr|A0A5F4CNS5|A0A5F4CNS5_CANLF	K01110+K02087+K04659+K07207
Pentose phosphate pathway	4	12	0.27005	ko00030	tr|E2QVM3|E2QVM3_CANLF;tr|E2REJ7|E2REJ7_CANLF;tr|F1PE09|F1PE09_CANLF;tr|J9P7A6|J9P7A6_CANLF	K00020+K00033+K01623
Arrhythmogenic right ventricular cardiomyopathy (ARVC)	9	32	0.272367	ko05412	tr|A0A5F4C9C0|A0A5F4C9C0_CANLF;tr|E2R9S7|E2R9S7_CANLF;tr|J9NSW5|J9NSW5_CANLF;tr|F1P7S2|F1P7S2_CANLF;tr|A0A5F4D0Z3|A0A5F4D0Z3_CANLF;tr|J9NVU0|J9NVU0_CANLF;tr|A0A140T8E6|A0A140T8E6_CANLF;tr|F1P8F3|F1P8F3_CANLF;tr|E2RHY0|E2RHY0_CANLF	K05853+K05691+K12641+K05699+K02105+K06485+K10056+K10366+K12642
Gastric acid secretion	8	28	0.274824	ko04971	tr|E2RSI6|E2RSI6_CANLF;tr|F1PID1|F1PID1_CANLF;tr|F1PW86|F1PW86_CANLF;tr|F1PIF6|F1PIF6_CANLF;tr|A0A5F4CJ79|A0A5F4CJ79_CANLF;sp|P63091|GNAS_CANLF;tr|A0A5F4CNW6|A0A5F4CNW6_CANLF;sp|P30803|ADCY5_CANLF	K08007+K05742+K04958+K00907+K04515+K04632+K04960+K08045
Long-term depression	5	16	0.275513	ko04730	tr|F1PW86|F1PW86_CANLF;sp|Q1HG70|MP2K2_CANLF;sp|P63091|GNAS_CANLF;tr|A0A5F4CNW6|A0A5F4CNW6_CANLF;tr|F1P874|F1P874_CANLF	K04958+K04369+K04632+K04960+K04365
Long-term potentiation	6	20	0.277067	ko04720	tr|A0A5F4CXJ9|A0A5F4CXJ9_CANLF;tr|F1PW86|F1PW86_CANLF;sp|Q1HG70|MP2K2_CANLF;tr|A0A5F4CJ79|A0A5F4CJ79_CANLF;tr|A0A5F4CNW6|A0A5F4CNW6_CANLF;tr|F1P874|F1P874_CANLF	K04373+K04958+K04369+K04515+K04960+K04365
Chronic myeloid leukemia	6	20	0.277067	ko05220	tr|Q45KI9|Q45KI9_CANLF;tr|J9NYG3|J9NYG3_CANLF;sp|Q1HG70|MP2K2_CANLF;tr|A0A5F4C4S3|A0A5F4C4S3_CANLF;tr|F1P874|F1P874_CANLF;tr|E2RRA9|E2RRA9_CANLF	K02158+K08091+K04369+K03099+K04365+K02649
Viral myocarditis	8	29	0.311351	ko05416	sp|P33724|CAV1_CANLF;tr|F1PVV7|F1PVV7_CANLF;tr|J9P357|J9P357_CANLF;tr|O46880|O46880_CANLF;tr|F1PJ01|F1PJ01_CANLF;tr|E2R334|E2R334_CANLF;tr|F1P8F3|F1P8F3_CANLF;tr|F1PYS6|F1PYS6_CANLF	K06278+K10352+K03260+K06751+K10366
Chemokine signaling pathway	13	50	0.314192	ko04062	tr|A0A5F4D662|A0A5F4D662_CANLF;tr|E2REH3|E2REH3_CANLF;tr|F1PUT6|F1PUT6_CANLF;tr|J9NY42|J9NY42_CANLF;tr|E2QUL4|E2QUL4_CANLF;tr|A0A5F4C280|A0A5F4C280_CANLF;tr|A0A5F4C4S3|A0A5F4C4S3_CANLF;tr|F1P874|F1P874_CANLF;tr|F6V544|F6V544_CANLF;tr|F6X9W7|F6X9W7_CANLF;tr|E2RRA9|E2RRA9_CANLF;tr|E2RTE0|E2RTE0_CANLF;sp|P30803|ADCY5_CANLF	K04237+K04409+K05760+K04439+K03099+K04365+K08291+K02649+K08045
Systemic lupus erythematosus	7	25	0.3162	ko05322	tr|E2QW27|E2QW27_CANLF;tr|J9PB22|J9PB22_CANLF;tr|F1P7S2|F1P7S2_CANLF;tr|F1PHT0|F1PHT0_CANLF;tr|A0A5F4BU46|A0A5F4BU46_CANLF;tr|E2RCZ7|E2RCZ7_CANLF;tr|E2RDF9|E2RDF9_CANLF	K11090+K11253+K05699+K11252+K11251
Wnt signaling pathway	7	25	0.3162	ko04310	tr|A0A5F4CFW2|A0A5F4CFW2_CANLF;tr|A0A5F4D0Z3|A0A5F4D0Z3_CANLF;tr|E2RDQ5|E2RDQ5_CANLF;tr|F1PKX6|F1PKX6_CANLF;tr|E2QVG1|E2QVG1_CANLF;tr|A0A5F4CJ79|A0A5F4CJ79_CANLF;tr|E2R3R9|E2R3R9_CANLF	K04494+K02105+K04512+K04497+K01645+K04515+K04427
Salivary secretion	6	21	0.320686	ko04970	tr|F1PID1|F1PID1_CANLF;tr|F1PW86|F1PW86_CANLF;tr|A0A5F4CSQ5|A0A5F4CSQ5_CANLF;sp|P63091|GNAS_CANLF;tr|A0A5F4CNW6|A0A5F4CNW6_CANLF;sp|P30803|ADCY5_CANLF	K05742+K04958+K05850+K04632+K04960+K08045
Pyrimidine metabolism	3	9	0.324649	ko00240	tr|E2RD29|E2RD29_CANLF;tr|A0A5F4D0K7|A0A5F4D0K7_CANLF;tr|A0A5F4DIU7|A0A5F4DIU7_CANLF	K01937+K03008+K00876
Axon guidance	10	38	0.334014	ko04360	tr|A0A5F4DF90|A0A5F4DF90_CANLF;tr|F1PWQ6|F1PWQ6_CANLF;tr|E2QY27|E2QY27_CANLF;tr|F1Q2K7|F1Q2K7_CANLF;tr|F1P9U4|F1P9U4_CANLF;tr|E2REH3|E2REH3_CANLF;tr|F1PU29|F1PU29_CANLF;tr|F6X9Y6|F6X9Y6_CANLF;tr|F6V544|F6V544_CANLF;tr|F1PUA5|F1PUA5_CANLF	K04410+K07520+K06572+K07532+K07528+K04409+K06841+K05743+K07527
Natural killer cell mediated cytotoxicity	6	22	0.3652	ko04650	tr|E2REH3|E2REH3_CANLF;tr|O46880|O46880_CANLF;sp|Q1HG70|MP2K2_CANLF;tr|A0A5F4C4S3|A0A5F4C4S3_CANLF;tr|F1P874|F1P874_CANLF;tr|E2RRA9|E2RRA9_CANLF	K04409+K06751+K04369+K03099+K04365+K02649
Apoptosis	5	18	0.374119	ko04210	tr|E2QZV5|E2QZV5_CANLF;tr|A0A5F4CDU8|A0A5F4CDU8_CANLF;tr|F1PIK5|F1PIK5_CANLF;tr|Q45KI9|Q45KI9_CANLF;tr|E2RRA9|E2RRA9_CANLF	K04739+K02861+K02373+K02158+K02649
Chagas disease	4	14	0.383522	ko05142	tr|F1PCV3|F1PCV3_CANLF;tr|F1PIK5|F1PIK5_CANLF;sp|P63091|GNAS_CANLF;tr|E2RRA9|E2RRA9_CANLF	K01283+K02373+K04632+K02649
Glycerophospholipid metabolism	3	10	0.393195	ko00564	tr|A0A5F4DFU1|A0A5F4DFU1_CANLF;tr|A0A5F4D0K7|A0A5F4D0K7_CANLF;tr|E2R185|E2R185_CANLF	K00968+K06130+K00981
Steroid hormone biosynthesis	1	2	0.39683	ko00140	tr|A0A5F4DKQ5|A0A5F4DKQ5_CANLF	K13370
DNA replication	1	2	0.39683	ko03030	tr|J9P937|J9P937_CANLF	K02540
RNA polymerase	1	2	0.39683	ko03020	tr|A0A5F4D0K7|A0A5F4D0K7_CANLF	K03008
Renin-angiotensin system	1	2	0.39683	ko04614	tr|F1PCV3|F1PCV3_CANLF	K01283
Dilated cardiomyopathy	10	40	0.401078	ko05414	tr|A0A5F4C9C0|A0A5F4C9C0_CANLF;tr|J9NSW5|J9NSW5_CANLF;tr|F1PVV7|F1PVV7_CANLF;tr|J9NVU0|J9NVU0_CANLF;tr|E2RDU7|E2RDU7_CANLF;tr|F1PJ01|F1PJ01_CANLF;tr|F1P8F3|F1P8F3_CANLF;sp|P63091|GNAS_CANLF;sp|P30803|ADCY5_CANLF;tr|F1PYS6|F1PYS6_CANLF	K05853+K12641+K10352+K06485+K12567+K10366+K04632+K08045
N-Glycan biosynthesis	2	6	0.40181	ko00510	sp|E2RG47|STT3B_CANLF;tr|F1PGZ1|F1PGZ1_CANLF	K07151+K07966
Cytosolic DNA-sensing pathway	2	6	0.40181	ko04623	tr|A0A5F4CDU8|A0A5F4CDU8_CANLF;tr|E2R3V7|E2R3V7_CANLF	K02861+K12648
MAPK signaling pathway - fly	2	6	0.40181	ko04013	tr|F1PF03|F1PF03_CANLF;tr|A0A5F4C4S3|A0A5F4C4S3_CANLF	K04361+K03099
Cytokine-cytokine receptor interaction	2	6	0.40181	ko04060	tr|F1PF03|F1PF03_CANLF;tr|A0A5F4CUX4|A0A5F4CUX4_CANLF	K04361+K04387
Melanogenesis	5	19	0.423803	ko04916	tr|A0A5F4D0Z3|A0A5F4D0Z3_CANLF;sp|Q1HG70|MP2K2_CANLF;tr|A0A5F4CJ79|A0A5F4CJ79_CANLF;sp|P63091|GNAS_CANLF;sp|P30803|ADCY5_CANLF	K02105+K04369+K04515+K04632+K08045
T cell receptor signaling pathway	6	24	0.454464	ko04660	tr|A0A5F4DF90|A0A5F4DF90_CANLF;tr|E2REH3|E2REH3_CANLF;sp|Q1HG70|MP2K2_CANLF;tr|A0A5F4C4S3|A0A5F4C4S3_CANLF;tr|E2RRA9|E2RRA9_CANLF;tr|E2R3R9|E2R3R9_CANLF	K04410+K04409+K04369+K03099+K02649+K04427
Taste transduction	2	7	0.486571	ko04742	sp|P63091|GNAS_CANLF;tr|A0A5F4CNW6|A0A5F4CNW6_CANLF	K04632+K04960
Valine, leucine and isoleucine degradation	4	16	0.494758	ko00280	tr|E2QVM3|E2QVM3_CANLF;tr|E2REJ7|E2REJ7_CANLF;tr|F1PE09|F1PE09_CANLF;tr|A0A5F4CYX7|A0A5F4CYX7_CANLF	K00020+K00033+K00166
Small cell lung cancer	6	25	0.498127	ko05222	tr|A0A5F4D6R1|A0A5F4D6R1_CANLF;tr|J9P614|J9P614_CANLF;tr|J9NVU0|J9NVU0_CANLF;tr|F1Q133|F1Q133_CANLF;tr|E2RRA9|E2RRA9_CANLF;tr|A0A5F4D5S9|A0A5F4D5S9_CANLF	K01110+K06240+K06485+K06237+K02649+K05717
Amoebiasis	9	39	0.518477	ko05146	tr|J9P614|J9P614_CANLF;tr|F1P7S2|F1P7S2_CANLF;tr|F1PYE3|F1PYE3_CANLF;tr|F1PKR3|F1PKR3_CANLF;tr|A0A5F4CUX4|A0A5F4CUX4_CANLF;sp|P63091|GNAS_CANLF;tr|F1Q133|F1Q133_CANLF;tr|E2RRA9|E2RRA9_CANLF;tr|A0A5F4D5S9|A0A5F4D5S9_CANLF	K06240+K05699+K04455+K05700+K04387+K04632+K06237+K02649+K05717
Malaria	3	12	0.523033	ko05144	tr|F6X9Y6|F6X9Y6_CANLF;tr|E2R629|E2R629_CANLF;tr|J9NXL3|J9NXL3_CANLF	K04659+K06574+K13822
Fatty acid biosynthesis	1	3	0.531684	ko00061	tr|A0A5F4D6R1|A0A5F4D6R1_CANLF	K00665
Calcium signaling pathway	9	40	0.552561	ko04020	tr|A0A5F4C9C0|A0A5F4C9C0_CANLF;tr|F1PWW8|F1PWW8_CANLF;tr|F1PF03|F1PF03_CANLF;tr|F1PW86|F1PW86_CANLF;tr|F1PIF6|F1PIF6_CANLF;tr|A0A5F4CSQ5|A0A5F4CSQ5_CANLF;tr|A0A5F4CJ79|A0A5F4CJ79_CANLF;sp|P63091|GNAS_CANLF;tr|A0A5F4CNW6|A0A5F4CNW6_CANLF	K05853+K00911+K04361+K04958+K00907+K05850+K04515+K04632+K04960
Olfactory transduction	2	8	0.563407	ko04740	tr|J9NY42|J9NY42_CANLF;tr|A0A5F4CJ79|A0A5F4CJ79_CANLF	K04439+K04515
Cardiac muscle contraction	5	22	0.56582	ko04260	tr|A0A5F4C9C0|A0A5F4C9C0_CANLF;tr|F1PID1|F1PID1_CANLF;tr|F1PVV7|F1PVV7_CANLF;tr|F1PJ01|F1PJ01_CANLF;tr|F1PYS6|F1PYS6_CANLF	K05853+K05742+K10352
Vibrio cholerae infection	3	13	0.581997	ko05110	tr|J9P749|J9P749_CANLF;sp|O97758|ZO1_CANLF;sp|P63091|GNAS_CANLF	K06098+K05701+K04632
Inositol phosphate metabolism	4	18	0.596618	ko00562	tr|F1PWW8|F1PWW8_CANLF;tr|A0A5F4D6R1|A0A5F4D6R1_CANLF;tr|A0A5F4D8L2|A0A5F4D8L2_CANLF;tr|A0A5F4BQ52|A0A5F4BQ52_CANLF	K00911+K01110+K00923+K13711
Oocyte meiosis	6	28	0.620197	ko04114	tr|E2QY29|E2QY29_CANLF;tr|A0A5F4CXJ9|A0A5F4CXJ9_CANLF;tr|F1PW86|F1PW86_CANLF;tr|A0A5F4CJ79|A0A5F4CJ79_CANLF;tr|A0A5F4CNW6|A0A5F4CNW6_CANLF;sp|P30803|ADCY5_CANLF	K02087+K04373+K04958+K04515+K04960+K08045
Aldosterone-regulated sodium reabsorption	2	9	0.631623	ko04960	tr|E2RRA9|E2RRA9_CANLF;tr|F1Q039|F1Q039_CANLF	K02649+K13358
Type II diabetes mellitus	2	9	0.631623	ko04930	tr|A0A5F4DKH0|A0A5F4DKH0_CANLF;tr|E2RRA9|E2RRA9_CANLF	K00873+K02649
Drug metabolism - other enzymes	1	4	0.636455	ko00983	tr|A0A5F4DIU7|A0A5F4DIU7_CANLF	K00876
Graft-versus-host disease	1	4	0.636455	ko05332	tr|O46880|O46880_CANLF	K06751
B cell receptor signaling pathway	4	19	0.642702	ko04662	tr|J9NYG3|J9NYG3_CANLF;sp|Q1HG70|MP2K2_CANLF;tr|A0A5F4C4S3|A0A5F4C4S3_CANLF;tr|E2RRA9|E2RRA9_CANLF	K12229+K04369+K03099+K02649
Glutathione metabolism	3	15	0.685172	ko00480	tr|E2QVM3|E2QVM3_CANLF;tr|E2REJ7|E2REJ7_CANLF;tr|F1PE09|F1PE09_CANLF	K00020+K00033
Fc epsilon RI signaling pathway	4	20	0.685199	ko04664	tr|J9NYG3|J9NYG3_CANLF;sp|Q1HG70|MP2K2_CANLF;tr|A0A5F4C4S3|A0A5F4C4S3_CANLF;tr|E2RRA9|E2RRA9_CANLF	K08091+K04369+K03099+K02649
Basal transcription factors	1	5	0.717838	ko03022	tr|F6Y258|F6Y258_CANLF	K03121
Nucleotide excision repair	1	5	0.717838	ko03420	tr|A0A5F4CP79|A0A5F4CP79_CANLF	K10839
Collecting duct acid secretion	1	5	0.717838	ko04966	tr|F1PA63|F1PA63_CANLF	K13627
ABC transporters	1	5	0.717838	ko02010	tr|E2R872|E2R872_CANLF	K05649
Toxoplasmosis	5	26	0.722767	ko05145	tr|J9P614|J9P614_CANLF;tr|Q45KI9|Q45KI9_CANLF;tr|J9NVU0|J9NVU0_CANLF;tr|E2RRA9|E2RRA9_CANLF;tr|E2R3R9|E2R3R9_CANLF	K06240+K02158+K06485+K02649+K04427
Antigen processing and presentation	4	21	0.724016	ko04612	tr|E2RLS3|E2RLS3_CANLF;tr|O46880|O46880_CANLF;tr|F1PGY1|F1PGY1_CANLF;tr|F1P8B4|F1P8B4_CANLF	K04079+K06751+K08054
Aminoacyl-tRNA biosynthesis	2	11	0.742662	ko00970	sp|P49822|ALBU_CANLF;tr|F1PYM5|F1PYM5_CANLF	K01883+K01890
Phototransduction	1	6	0.781044	ko04744	tr|J9NY42|J9NY42_CANLF	K04439
Type I diabetes mellitus	1	6	0.781044	ko04940	tr|O46880|O46880_CANLF	K06751
Fructose and mannose metabolism	1	6	0.781044	ko00051	tr|J9P7A6|J9P7A6_CANLF	K01623
Ubiquitin mediated proteolysis	5	28	0.784201	ko04120	tr|A0A5F4C5D6|A0A5F4C5D6_CANLF;tr|F1PG13|F1PG13_CANLF;tr|E2RGH5|E2RGH5_CANLF;tr|J9NZR2|J9NZR2_CANLF;tr|A0A5F4C0N2|A0A5F4C0N2_CANLF	K10054+K10581+K03178+K10591+K10592
Adipocytokine signaling pathway	2	12	0.786588	ko04920	tr|J9P1N8|J9P1N8_CANLF;tr|E2R3S0|E2R3S0_CANLF	K07199+K07359
Jak-STAT signaling pathway	2	12	0.786588	ko04630	tr|A0A5F4C4S3|A0A5F4C4S3_CANLF;tr|E2RRA9|E2RRA9_CANLF	K03099+K02649
Fc gamma R-mediated phagocytosis	7	39	0.802531	ko04666	tr|F1PZH8|F1PZH8_CANLF;tr|E2REH3|E2REH3_CANLF;tr|A0A5F4DDG2|A0A5F4DDG2_CANLF;tr|J9NYG3|J9NYG3_CANLF;tr|A0A5F4D9F1|A0A5F4D9F1_CANLF;tr|F6V544|F6V544_CANLF;tr|E2RRA9|E2RRA9_CANLF	K12562+K04409+K12561+K08091+K05743+K02649
Spliceosome	13	69	0.803153	ko03040	tr|A0A5F4C4T7|A0A5F4C4T7_CANLF;tr|F1P8K1|F1P8K1_CANLF;tr|E2R068|E2R068_CANLF;tr|E2RK20|E2RK20_CANLF;tr|A0A5F4CK91|A0A5F4CK91_CANLF;tr|E2RCH8|E2RCH8_CANLF;tr|E2R4I0|E2R4I0_CANLF;tr|E2RFV7|E2RFV7_CANLF;tr|A0A5F4D764|A0A5F4D764_CANLF;tr|A0A5F4CJL3|A0A5F4CJL3_CANLF;tr|E2RQV7|E2RQV7_CANLF;tr|E2RL65|E2RL65_CANLF;tr|F1Q3G7|F1Q3G7_CANLF	K12875+K12888+K12885+K12890+K11092+K12857+K12843+K12741+K12897+K12844+K12829
Autoimmune thyroid disease	1	7	0.830123	ko05320	tr|O46880|O46880_CANLF	K06751
Allograft rejection	1	7	0.830123	ko05330	tr|O46880|O46880_CANLF	K06751
Carbohydrate digestion and absorption	1	7	0.830123	ko04973	tr|E2RRA9|E2RRA9_CANLF	K02649
PPAR signaling pathway	2	14	0.855063	ko03320	tr|F1PND0|F1PND0_CANLF;tr|A0A5F4DEY9|A0A5F4DEY9_CANLF	K06086
Purine metabolism	5	31	0.855916	ko00230	tr|A0A5F4CYQ8|A0A5F4CYQ8_CANLF;tr|A0A5F4C9Q4|A0A5F4C9Q4_CANLF;tr|A0A5F4DKH0|A0A5F4DKH0_CANLF;tr|A0A5F4D0K7|A0A5F4D0K7_CANLF;sp|P30803|ADCY5_CANLF	K01120+K01514+K00873+K03008+K08045
Cell adhesion molecules (CAMs)	5	31	0.855916	ko04514	tr|O46880|O46880_CANLF;tr|J9NVU0|J9NVU0_CANLF;tr|J9P296|J9P296_CANLF;tr|Q9N0W3|Q9N0W3_CANLF;tr|E2R049|E2R049_CANLF	K06751+K06485+K06087+K06088+K06787
Alzheimer's disease	7	42	0.861929	ko05010	tr|A0A5F4C9C0|A0A5F4C9C0_CANLF;tr|A0A5F4C0Y2|A0A5F4C0Y2_CANLF;tr|F1PIK5|F1PIK5_CANLF;tr|Q45KI9|Q45KI9_CANLF;tr|F1PW86|F1PW86_CANLF;tr|A0A5F4DJV1|A0A5F4DJV1_CANLF;tr|A0A5F4CNW6|A0A5F4CNW6_CANLF	K05853+K04380+K02373+K02158+K04958+K02133+K04960
Proximal tubule bicarbonate reclamation	1	8	0.868225	ko04964	sp|Q9N2J4|AQP1_CANLF	K09864
Pyruvate metabolism	2	15	0.8812	ko00620	tr|A0A5F4DKH0|A0A5F4DKH0_CANLF;tr|J9P7N4|J9P7N4_CANLF	K00873+K01895
Parkinson's disease	5	33	0.891767	ko05012	tr|A0A5F4CT03|A0A5F4CT03_CANLF;tr|F1PEK5|F1PEK5_CANLF;tr|A0A5F4DJV1|A0A5F4DJV1_CANLF;tr|A0A5F4C290|A0A5F4C290_CANLF;tr|E2RGH5|E2RGH5_CANLF	K08844+K04557+K02133+K03178
Protein processing in endoplasmic reticulum	7	44	0.892793	ko04141	tr|E2RLS3|E2RLS3_CANLF;tr|A0A5F4CB52|A0A5F4CB52_CANLF;tr|F1PGY1|F1PGY1_CANLF;tr|F1P8B4|F1P8B4_CANLF;tr|J9NRG5|J9NRG5_CANLF;sp|E2RG47|STT3B_CANLF;tr|A0A5F4CP79|A0A5F4CP79_CANLF	K04079+K14020+K08054+K14005+K07151+K10839
Neurotrophin signaling pathway	7	44	0.892793	ko04722	tr|A0A5F4CXJ9|A0A5F4CXJ9_CANLF;tr|Q45KI9|Q45KI9_CANLF;sp|Q1HG70|MP2K2_CANLF;tr|A0A5F4CJ79|A0A5F4CJ79_CANLF;tr|A0A5F4C4S3|A0A5F4C4S3_CANLF;tr|F1P874|F1P874_CANLF;tr|E2RRA9|E2RRA9_CANLF	K04373+K02158+K04369+K04515+K03099+K04365+K02649
Galactose metabolism	1	9	0.8978	ko00052	tr|F1PGZ1|F1PGZ1_CANLF	K07966
Notch signaling pathway	1	9	0.8978	ko04330	tr|F1PKX6|F1PKX6_CANLF	K04497
ECM-receptor interaction	6	39	0.898821	ko04512	tr|J9P614|J9P614_CANLF;tr|J9NRJ0|J9NRJ0_CANLF;tr|F6X9Y6|F6X9Y6_CANLF;tr|J9NVU0|J9NVU0_CANLF;tr|F1Q133|F1Q133_CANLF;tr|A0A5F4D5S9|A0A5F4D5S9_CANLF	K06240+K06255+K04659+K06485+K06237+K05717
Phagosome	7	45	0.905914	ko04145	tr|E2RH71|E2RH71_CANLF;tr|O46880|O46880_CANLF;tr|F6X9Y6|F6X9Y6_CANLF;tr|E2R4C1|E2R4C1_CANLF;tr|F1P8B4|F1P8B4_CANLF;tr|A0A5F4C0Q0|A0A5F4C0Q0_CANLF;tr|A0A5F4DBI9|A0A5F4DBI9_CANLF	K10416+K06751+K04659+K10089+K08054+K08517+K13505
Lysosome	3	23	0.916242	ko04142	tr|A0A5F4DIW1|A0A5F4DIW1_CANLF;tr|E2R4C1|E2R4C1_CANLF;tr|J9P1I0|J9P1I0_CANLF	K12397+K10089+K12393
Vasopressin-regulated water reabsorption	2	17	0.920904	ko04962	tr|E2RH71|E2RH71_CANLF;sp|P63091|GNAS_CANLF	K10416+K04632
Staphylococcus aureus infection	2	17	0.920904	ko05150	tr|A0A5F4DJY1|A0A5F4DJY1_CANLF;tr|F1Q0N9|F1Q0N9_CANLF	K07604
RNA degradation	2	17	0.920904	ko03018	tr|F1PB11|F1PB11_CANLF;tr|F1PDS0|F1PDS0_CANLF	K12619+K00970
Pathogenic Escherichia coli infection	7	47	0.928092	ko05130	tr|J9NYB2|J9NYB2_CANLF;tr|E2RSI6|E2RSI6_CANLF;tr|A0A5F4D0Z3|A0A5F4D0Z3_CANLF;tr|J9P296|J9P296_CANLF;tr|Q9N0W3|Q9N0W3_CANLF;tr|A0A5F4DJY1|A0A5F4DJY1_CANLF;tr|F1Q0N9|F1Q0N9_CANLF	K12791+K08007+K02105+K06087+K06088+K07604
Glycolysis / Gluconeogenesis	3	24	0.93014	ko00010	tr|J9P7A6|J9P7A6_CANLF;tr|A0A5F4DKH0|A0A5F4DKH0_CANLF;tr|J9P7N4|J9P7N4_CANLF	K01623+K00873+K01895
Hematopoietic cell lineage	2	18	0.935717	ko04640	tr|J9NVU0|J9NVU0_CANLF;tr|A0A5F4CUX4|A0A5F4CUX4_CANLF	K06485+K04387
Complement and coagulation cascades	2	18	0.935717	ko04610	tr|J9NRV7|J9NRV7_CANLF;tr|E2R886|E2R886_CANLF	K03903+K03898
Propanoate metabolism	1	11	0.938562	ko00640	tr|J9P7N4|J9P7N4_CANLF	K01895
Amyotrophic lateral sclerosis (ALS)	1	12	0.952377	ko05014	tr|Q45KI9|Q45KI9_CANLF	K02158
Huntington's disease	6	45	0.957825	ko05016	tr|A0A5F4CWJ6|A0A5F4CWJ6_CANLF;tr|F1PW86|F1PW86_CANLF;tr|A0A5F4DJV1|A0A5F4DJV1_CANLF;tr|A0A5F4D0K7|A0A5F4D0K7_CANLF;tr|F1Q433|F1Q433_CANLF;tr|A0A5F4BSN1|A0A5F4BSN1_CANLF	K10408+K04958+K02133+K03008+K11828
Phototransduction - fly	1	13	0.963093	ko04745	tr|A0A5F4CJ79|A0A5F4CJ79_CANLF	K04515
TGF-beta signaling pathway	1	13	0.963093	ko04350	tr|F6X9Y6|F6X9Y6_CANLF	K04659
Prion diseases	1	14	0.971403	ko05020	sp|Q1HG70|MP2K2_CANLF	K04369
Peroxisome	1	15	0.977846	ko04146	tr|E2RCH8|E2RCH8_CANLF	K13341
Cell cycle	2	23	0.977923	ko04110	tr|E2QY29|E2QY29_CANLF;tr|J9P937|J9P937_CANLF	K02087+K02540
Leishmaniasis	1	16	0.982841	ko05140	tr|E2R3R9|E2R3R9_CANLF	K04427
Oxidative phosphorylation	1	18	0.989712	ko00190	tr|A0A5F4DJV1|A0A5F4DJV1_CANLF	K02133
Shigellosis	2	28	0.992722	ko05131	tr|F1PKR3|F1PKR3_CANLF;tr|E2RI72|E2RI72_CANLF	K05700+K08727
Protein digestion and absorption	1	22	0.99631	ko04974	tr|F1Q133|F1Q133_CANLF	K06237
Microbial metabolism in diverse environments	6	64	0.998357	ko01120	tr|E2QVM3|E2QVM3_CANLF;tr|E2REJ7|E2REJ7_CANLF;tr|F1PE09|F1PE09_CANLF;tr|J9P7A6|J9P7A6_CANLF;tr|A0A5F4DKH0|A0A5F4DKH0_CANLF;tr|J9P7N4|J9P7N4_CANLF	K00020+K00033+K01623+K00873+K01895
Metabolic pathways	20	166	0.999881	ko01100	tr|F1PWW8|F1PWW8_CANLF;tr|A0A5F4D6R1|A0A5F4D6R1_CANLF;tr|E2QVM3|E2QVM3_CANLF;tr|A0A5F4D8L2|A0A5F4D8L2_CANLF;tr|A0A5F4DFU1|A0A5F4DFU1_CANLF;tr|E2REJ7|E2REJ7_CANLF;tr|F1PE09|F1PE09_CANLF;tr|E2RD29|E2RD29_CANLF;tr|A0A5F4DJV1|A0A5F4DJV1_CANLF;tr|A0A5F4CYX7|A0A5F4CYX7_CANLF;tr|A0A5F4DKQ5|A0A5F4DKQ5_CANLF;tr|J9P7A6|J9P7A6_CANLF;tr|A0A5F4DKH0|A0A5F4DKH0_CANLF;tr|A0A5F4D0K7|A0A5F4D0K7_CANLF;tr|E2R185|E2R…	K00911+K00665+K00020+K00923+K00968+K00033+K01937+K02133+K00166+K13370+K01623+K00873+K03008+K00981+K07151+K07966+K13711+K00876+K01895
